# Supplementary material for: Can the Supplementation of Oocytes with Extra Copies of mtDNA Impact Development Without Being Transmitted? A Molecular Account
Source: Int J Mol Sci. 2025 Mar 18;26(6):2746. doi: 10.3390/ijms26062746 (PMC11943178; doi:10.3390/ijms26062746)
Supplement: Supplementary file 1 [file ijms-26-02746-s001.zip]

Archive with 24 entries (24 files):
- Supplementary Table S7.xlsx
- __MACOSX/._Supplementary Table S7.xlsx
- Supplementary Table S1.xlsx
- __MACOSX/._Supplementary Table S1.xlsx
- Supplementary Table S2.xlsx
- __MACOSX/._Supplementary Table S2.xlsx
- Supplementary Table S3.xlsx
- __MACOSX/._Supplementary Table S3.xlsx
- Supplementary Table S4.xlsx
- __MACOSX/._Supplementary Table S4.xlsx
- Supplementary Table S5.xlsx
- __MACOSX/._Supplementary Table S5.xlsx
- Supplementary Table S6.xlsx
- __MACOSX/._Supplementary Table S6.xlsx
- Supplementary Table S8.xlsx
- __MACOSX/._Supplementary Table S8.xlsx
- Supplementary Table S9.xlsx
- __MACOSX/._Supplementary Table S9.xlsx
- Supplementary Table S10.xlsx
- __MACOSX/._Supplementary Table S10.xlsx
- Supplementary Table S11.xlsx
- __MACOSX/._Supplementary Table S11.xlsx
- Supplementary Table S12.xlsx
- __MACOSX/._Supplementary Table S12.xlsx
