# Supplementary material for: Can the Supplementation of Oocytes with Extra Copies of mtDNA Impact Development Without Being Transmitted? A Molecular Account
Source: Int J Mol Sci. 2025 Mar 18;26(6):2746. doi: 10.3390/ijms26062746 (PMC11943178; doi:10.3390/ijms26062746)
Supplement: Supplementary file 1 [file ijms-26-02746-s001.zip › Supplementary Table S7.xlsx]

## Sheet: Brain
Supplementary Table S7A. Gene ontology analysis for brain tissue, as determined by edgeR, for heterologous compared with autologous supplemented offspring. Gene list used was derived from the unadjusted P value whilst the pathways were significant at FDR<0.05.
Term	Ont	N	DE	P.DE
extracellular region	CC	556	65	7.51e-10
extracellular space	CC	358	42	7.8e-07
endopeptidase inhibitor activity	MF	54	12	1.76e-05
peptidase inhibitor activity	MF	55	12	2.14e-05
molecular transducer activity	MF	355	38	2.23e-05
signaling receptor activity	MF	355	38	2.23e-05
cell periphery	CC	1350	104	3.03e-05
endopeptidase regulator activity	MF	58	12	3.77e-05
positive regulation of cytosolic calcium ion concentration	BP	50	11	4.34e-05
system process	BP	353	37	4.5e-05
serine-type endopeptidase inhibitor activity	MF	28	8	6.67e-05
transmembrane signaling receptor activity	MF	282	31	7.65e-05
phospholipase C-activating G protein-coupled receptor signaling pathway	BP	24	7	0.00016667
peptidase regulator activity	MF	68	12	0.00019028
plasma membrane	CC	1236	93	0.000197156
G protein-coupled receptor activity	MF	160	20	0.000264843
cellular homeostasis	BP	198	23	0.000283795
neuropeptide signaling pathway	BP	27	7	0.000372688
chemotaxis	BP	140	18	0.00037423
taxis	BP	140	18	0.00037423
cellular chemical homeostasis	BP	167	20	0.000466958
hyperosmotic response	BP	4	3	0.000551381
G protein-coupled receptor signaling pathway	BP	183	21	0.000604665
organic hydroxy compound transport	BP	68	11	0.000755001
fatty acid transport	BP	23	6	0.000950965
calcium ion binding	MF	204	22	0.00104938
monocarboxylic acid transmembrane transporter activity	MF	16	5	0.00105026
intrinsic component of membrane	CC	1826	124	0.00113281
G protein-coupled peptide receptor activity	MF	61	10	0.00116817
regulation of body fluid levels	BP	94	13	0.00119865
icosanoid receptor activity	MF	10	4	0.00121941
integral component of membrane	CC	1800	122	0.0013423
peptide receptor activity	MF	63	10	0.00150694
response to external stimulus	BP	589	48	0.00153404
ion transport	BP	324	30	0.00177937
organic hydroxy compound transmembrane transporter activity	MF	11	4	0.00183716
dicarboxylic acid metabolic process	BP	26	6	0.00189636
response to temperature stimulus	BP	35	7	0.00195906
calcium ion transport	BP	88	12	0.00206453
carboxylic acid catabolic process	BP	78	11	0.00238551
organic acid catabolic process	BP	78	11	0.00238551
acid secretion	BP	6	3	0.00254609
positive regulation of potassium ion transport	BP	6	3	0.00254609
cellular cation homeostasis	BP	127	15	0.00263594
striated muscle adaptation	BP	12	4	0.00264227
bicarbonate transport	BP	2	2	0.00274433
negative regulation of cell volume	BP	2	2	0.00274433
neuromedin U receptor activity	MF	2	2	0.00274433
orexin receptor activity	MF	2	2	0.00274433
parturition	BP	2	2	0.00274433
phosphoenolpyruvate carboxykinase (GTP) activity	MF	2	2	0.00274433
phosphoenolpyruvate carboxykinase activity	MF	2	2	0.00274433
recognition of apoptotic cell	BP	2	2	0.00274433
thymine catabolic process	BP	2	2	0.00274433
thymine metabolic process	BP	2	2	0.00274433
regulation of chemotaxis	BP	47	8	0.00279879
angiogenesis	BP	128	15	0.00284552
sensory perception	BP	80	11	0.00292361
cation transport	BP	249	24	0.00294327
calcium ion transmembrane transport	BP	58	9	0.00300586
external encapsulating structure	CC	104	13	0.00301777
extracellular matrix	CC	104	13	0.00301777
cellular ion homeostasis	BP	129	15	0.00306865
blood circulation	BP	117	14	0.00319876
lipid binding	MF	209	21	0.00321232
lipid transport	BP	105	13	0.00328372
enzyme inhibitor activity	MF	106	13	0.00356843
negative regulation of blood coagulation	BP	13	4	0.00365975
negative regulation of hemostasis	BP	13	4	0.00365975
sensory perception of pain	BP	13	4	0.00365975
response to chemical	BP	894	65	0.00424918
prostaglandin receptor activity	MF	7	3	0.00428261
prostanoid receptor activity	MF	7	3	0.00428261
transcytosis	BP	7	3	0.00428261
sprouting angiogenesis	BP	40	7	0.0043293
lipid localization	BP	121	14	0.00434794
aerobic electron transport chain	BP	22	5	0.0048759
monocarboxylic acid transport	BP	22	5	0.0048759
muscle adaptation	BP	22	5	0.0048759
regulation of ATP-dependent activity	BP	14	4	0.00491348
positive regulation of secretion	BP	63	9	0.00529791
circulatory system process	BP	124	14	0.00541284
muscle system process	BP	99	12	0.00551404
regulation of secretion	BP	138	15	0.00579962
chemical homeostasis	BP	263	24	0.00586239
integral component of plasma membrane	CC	307	27	0.00591348
regulation of system process	BP	126	14	0.00623262
lipid export from cell	BP	15	4	0.00642589
multicellular organismal water homeostasis	BP	15	4	0.00642589
negative regulation of coagulation	BP	15	4	0.00642589
cation homeostasis	BP	153	16	0.00647783
blood coagulation	BP	65	9	0.00652318
sulfur compound binding	MF	65	9	0.00652318
neuropeptide hormone activity	MF	8	3	0.00658678
neuropeptide receptor binding	MF	8	3	0.00658678
pyrimidine-containing compound catabolic process	BP	8	3	0.00658678
water transport	BP	8	3	0.00658678
blood vessel morphogenesis	BP	154	16	0.00688945
response to endogenous stimulus	BP	326	28	0.00702982
metal ion transport	BP	196	19	0.00720507
hemostasis	BP	66	9	0.007212
mitochondrial ATP synthesis coupled electron transport	BP	24	5	0.00721715
inorganic ion homeostasis	BP	155	16	0.00732186
ion homeostasis	BP	156	16	0.0077758
nervous system process	BP	170	17	0.00793086
amelogenesis	BP	3	2	0.00794605
bicarbonate transmembrane transporter activity	MF	3	2	0.00794605
cellular hyperosmotic response	BP	3	2	0.00794605
chemosensory behavior	BP	3	2	0.00794605
dolichyl-phosphate-mannose-protein mannosyltransferase activity	MF	3	2	0.00794605
enteric nervous system development	BP	3	2	0.00794605
fatty acid transmembrane transporter activity	MF	3	2	0.00794605
glycerol transmembrane transport	BP	3	2	0.00794605
glycerol transmembrane transporter activity	MF	3	2	0.00794605
gonadotrophin-releasing hormone neuronal migration to the hypothalamus	BP	3	2	0.00794605
hypothalamic tangential migration using cell-axon interactions	BP	3	2	0.00794605
hypothalamus cell migration	BP	3	2	0.00794605
negative regulation of bone resorption	BP	3	2	0.00794605
negative regulation of phospholipid biosynthetic process	BP	3	2	0.00794605
negative regulation of phospholipid metabolic process	BP	3	2	0.00794605
nucleobase catabolic process	BP	3	2	0.00794605
olfactory behavior	BP	3	2	0.00794605
one-carbon compound transport	BP	3	2	0.00794605
polyol transmembrane transport	BP	3	2	0.00794605
polyol transmembrane transporter activity	MF	3	2	0.00794605
polysome binding	MF	3	2	0.00794605
positive regulation of mast cell chemotaxis	BP	3	2	0.00794605
positive regulation of potassium ion transmembrane transporter activity	BP	3	2	0.00794605
prostaglandin E receptor activity	MF	3	2	0.00794605
pyrimidine nucleobase catabolic process	BP	3	2	0.00794605
regulation of response to osmotic stress	BP	3	2	0.00794605
renal water homeostasis	BP	3	2	0.00794605
renal water transport	BP	3	2	0.00794605
transepithelial water transport	BP	3	2	0.00794605
very long-chain fatty acid-CoA ligase activity	MF	3	2	0.00794605
coagulation	BP	67	9	0.00795509
negative regulation of protein secretion	BP	16	4	0.00821776
regulation of behavior	BP	16	4	0.00821776
water homeostasis	BP	16	4	0.00821776
anatomical structure morphogenesis	BP	611	46	0.00833441
blood vessel diameter maintenance	BP	45	7	0.00840865
regulation of tube diameter	BP	45	7	0.00840865
regulation of tube size	BP	45	7	0.00840865
actin binding	MF	131	14	0.00872115
wound healing	BP	105	12	0.00876788
identical protein binding	MF	470	37	0.00877157
multicellular organismal process	BP	1505	99	0.0093372
heme binding	MF	46	7	0.00948143
cellular response to osmotic stress	BP	9	3	0.00949858
fatty acid ligase activity	MF	9	3	0.00949858
blood vessel development	BP	174	17	0.00990568
small molecule catabolic process	BP	107	12	0.0101338
ATP synthesis coupled electron transport	BP	26	5	0.0102457
feeding behavior	BP	17	4	0.0103081
negative regulation of wound healing	BP	17	4	0.0103081
neuropeptide receptor activity	MF	17	4	0.0103081
aerobic respiration	BP	47	7	0.0106509
tetrapyrrole binding	MF	47	7	0.0106509
locomotion	BP	293	25	0.0113424
regulation of blood pressure	BP	37	6	0.0117507
carboxylic acid metabolic process	BP	279	24	0.0117893
cellular divalent inorganic cation homeostasis	BP	84	10	0.0122019
oxoacid metabolic process	BP	280	24	0.01228
regulation of actin filament-based process	BP	97	11	0.0124862
intrinsic component of plasma membrane	CC	326	27	0.0126304
regulation of potassium ion transport	BP	18	4	0.0127139
response to retinoic acid	BP	18	4	0.0127139
organic acid metabolic process	BP	281	24	0.012787
response to organic substance	BP	676	49	0.0129525
calcium ion import	BP	10	3	0.0130468
cytochrome complex	CC	10	3	0.0130468
outflow tract septum morphogenesis	BP	10	3	0.0130468
positive regulation of peptidyl-lysine acetylation	BP	10	3	0.0130468
regulation of ion transmembrane transporter activity	BP	49	7	0.0132984
cellular amino acid catabolic process	BP	38	6	0.0133523
cellular calcium ion homeostasis	BP	73	9	0.0137005
second-messenger-mediated signaling	BP	73	9	0.0137005
positive regulation of secretion by cell	BP	61	8	0.0138181
regulation of angiogenesis	BP	74	9	0.0148971
fertilization	BP	39	6	0.0151006
cell adhesion molecule binding	MF	62	8	0.0151606
regulation of MAPK cascade	BP	168	16	0.0151811
positive regulation of MAPK cascade	BP	113	12	0.015233
ATP-gated ion channel activity	MF	4	2	0.0153407
benzene-containing compound metabolic process	BP	4	2	0.0153407
blood coagulation, intrinsic pathway	BP	4	2	0.0153407
carnitine transmembrane transporter activity	MF	4	2	0.0153407
cellular response to salt stress	BP	4	2	0.0153407
circadian sleep/wake cycle	BP	4	2	0.0153407
circadian sleep/wake cycle process	BP	4	2	0.0153407
hydrolase activity, acting on carbon-nitrogen (but not peptide) bonds, in linear amidines	MF	4	2	0.0153407
hypothalamus gonadotrophin-releasing hormone neuron development	BP	4	2	0.0153407
hypothalamus gonadotrophin-releasing hormone neuron differentiation	BP	4	2	0.0153407
negative regulation of bone remodeling	BP	4	2	0.0153407
phagocytosis, recognition	BP	4	2	0.0153407
positive regulation of amine transport	BP	4	2	0.0153407
positive regulation of histone H3-K9 acetylation	BP	4	2	0.0153407
positive regulation of icosanoid secretion	BP	4	2	0.0153407
positive regulation of prostaglandin secretion	BP	4	2	0.0153407
regulation of circadian sleep/wake cycle	BP	4	2	0.0153407
regulation of exosomal secretion	BP	4	2	0.0153407
regulation of mast cell chemotaxis	BP	4	2	0.0153407
regulation of phospholipid biosynthetic process	BP	4	2	0.0153407
regulation of transforming growth factor beta2 production	BP	4	2	0.0153407
S-methyltransferase activity	MF	4	2	0.0153407
transforming growth factor beta2 production	BP	4	2	0.0153407
regulation of blood coagulation	BP	19	4	0.0154502
vasculature development	BP	183	17	0.0157812
regulation of ERK1 and ERK2 cascade	BP	75	9	0.016169
regulation of vasculature development	BP	75	9	0.016169
cellular metal ion homeostasis	BP	114	12	0.016244
basal plasma membrane	CC	51	7	0.0163874
acid-thiol ligase activity	MF	11	3	0.0172504
calcium-dependent protein binding	MF	11	3	0.0172504
fluid transport	BP	11	3	0.0172504
negative regulation of calcium ion transmembrane transport	BP	11	3	0.0172504
negative regulation of calcium ion transmembrane transporter activity	BP	11	3	0.0172504
regulation of potassium ion transmembrane transporter activity	BP	11	3	0.0172504
secretion	BP	214	19	0.0173181
calcium ion homeostasis	BP	76	9	0.0175187
regulation of multicellular organismal process	BP	672	48	0.0176396
divalent inorganic cation homeostasis	BP	89	10	0.0178245
inorganic ion transmembrane transport	BP	157	15	0.0178729
regulation of transmembrane transporter activity	BP	52	7	0.0181083
vascular process in circulatory system	BP	52	7	0.0181083
circulatory system development	BP	260	22	0.0183509
bone morphogenesis	BP	20	4	0.0185299
cardiac muscle tissue morphogenesis	BP	20	4	0.0185299
collagen binding	MF	20	4	0.0185299
regulation of hemostasis	BP	20	4	0.0185299
alpha-amino acid catabolic process	BP	30	5	0.0186922
vasoconstriction	BP	30	5	0.0186922
regulation of anatomical structure size	BP	130	13	0.0187929
inorganic cation transmembrane transport	BP	144	14	0.0189108
regulation of response to external stimulus	BP	216	19	0.0189141
small molecule metabolic process	BP	544	40	0.0189607
ion transmembrane transport	BP	202	18	0.0195119
response to stimulus	BP	2151	133	0.0197188
response to oxygen-containing compound	BP	323	26	0.0197209
response to abiotic stimulus	BP	217	19	0.0197537
regulation of secretion by cell	BP	131	13	0.0199025
positive regulation of ERK1 and ERK2 cascade	BP	53	7	0.0199524
muscle organ development	BP	78	9	0.0204614
actin filament-based process	BP	218	19	0.0206218
regulation of biological quality	BP	931	63	0.021029
transmembrane transport	BP	279	23	0.0212694
heparin binding	MF	42	6	0.0212834
oxidative phosphorylation	BP	31	5	0.0213535
positive regulation of MAP kinase activity	BP	31	5	0.0213535
regulation of wound healing	BP	31	5	0.0213535
basal part of cell	CC	54	7	0.0219235
cation transmembrane transport	BP	161	15	0.0219351
response to hormone	BP	161	15	0.0219351
mucopolysaccharide metabolic process	BP	21	4	0.0219641
muscle tissue morphogenesis	BP	21	4	0.0219641
positive regulation of lipid transport	BP	21	4	0.0219641
regulation of systemic arterial blood pressure	BP	21	4	0.0219641
regulation of vasoconstriction	BP	21	4	0.0219641
signal transduction	BP	1381	89	0.0219952
cell communication	BP	1521	97	0.0220492
cell chemotaxis	BP	79	9	0.0220593
cell volume homeostasis	BP	12	3	0.0221198
negative regulation of insulin secretion	BP	12	3	0.0221198
cellular anatomical entity	CC	5748	327	0.0228036
negative regulation of multicellular organismal process	BP	236	20	0.0234102
central nervous system neuron differentiation	BP	43	6	0.0236751
ERK1 and ERK2 cascade	BP	80	9	0.0237447
muscle contraction	BP	80	9	0.0237447
regulation of hormone secretion	BP	55	7	0.0240255
female pregnancy	BP	32	5	0.0242497
mitochondrial respirasome	CC	32	5	0.0242497
multi-organism reproductive process	BP	32	5	0.0242497
positive regulation of chemotaxis	BP	32	5	0.0242497
regulation of cation channel activity	BP	32	5	0.0242497
respiratory chain complex	CC	32	5	0.0242497
alditol metabolic process	BP	5	2	0.0246848
antigen processing and presentation of endogenous antigen	BP	5	2	0.0246848
aromatic amino acid family catabolic process	BP	5	2	0.0246848
calcium ion import across plasma membrane	BP	5	2	0.0246848
DNA dealkylation	BP	5	2	0.0246848
DNA demethylation	BP	5	2	0.0246848
epithelial fluid transport	BP	5	2	0.0246848
forebrain neuron development	BP	5	2	0.0246848
glycerol metabolic process	BP	5	2	0.0246848
lipoprotein particle receptor activity	MF	5	2	0.0246848
long-chain fatty acid import into cell	BP	5	2	0.0246848
long-chain fatty acid transporter activity	MF	5	2	0.0246848
mast cell chemotaxis	BP	5	2	0.0246848
mast cell migration	BP	5	2	0.0246848
negative regulation of tissue remodeling	BP	5	2	0.0246848
oxaloacetate metabolic process	BP	5	2	0.0246848
positive regulation of fatty acid transport	BP	5	2	0.0246848
positive regulation of potassium ion transmembrane transport	BP	5	2	0.0246848
pyrimidine nucleobase metabolic process	BP	5	2	0.0246848
regulation of histone H3-K9 acetylation	BP	5	2	0.0246848
regulation of prostaglandin secretion	BP	5	2	0.0246848
S100 protein binding	MF	5	2	0.0246848
sebaceous gland development	BP	5	2	0.0246848
very long-chain fatty acid metabolic process	BP	5	2	0.0246848
water channel activity	MF	5	2	0.0246848
metal ion homeostasis	BP	135	13	0.0248372
regulation of metal ion transport	BP	81	9	0.0255199
response to extracellular stimulus	BP	81	9	0.0255199
carbohydrate transmembrane transport	BP	22	4	0.0257614
membrane	CC	2768	166	0.0261182
positive regulation of protein serine/threonine kinase activity	BP	44	6	0.0262405
cellular response to extracellular stimulus	BP	56	7	0.0262619
regulation of transporter activity	BP	56	7	0.0262619
positive regulation of multicellular organismal process	BP	363	28	0.0263069
tube morphogenesis	BP	224	19	0.0264615
hormone secretion	BP	69	8	0.027311
respiratory electron transport chain	BP	33	5	0.0273869
regulation of membrane potential	BP	82	9	0.0273871
export from cell	BP	210	18	0.0275708
cellular response to cAMP	BP	13	3	0.0276578
DNA methylation or demethylation	BP	13	3	0.0276578
endochondral bone morphogenesis	BP	13	3	0.0276578
fatty acid binding	MF	13	3	0.0276578
pore complex	CC	13	3	0.0276578
positive regulation of protein acetylation	BP	13	3	0.0276578
regulation of intracellular pH	BP	13	3	0.0276578
actin cytoskeleton organization	BP	196	17	0.0286573
regulation of cytoskeleton organization	BP	138	13	0.0290918
cell surface receptor signaling pathway	BP	627	44	0.0291714
hormone transport	BP	70	8	0.0294755
negative regulation of response to wounding	BP	23	4	0.0299289
regulation of coagulation	BP	23	4	0.0299289
cellular response to growth factor stimulus	BP	153	14	0.0300394
response to lipid	BP	153	14	0.0300394
cellular_component	CC	5797	328	0.0305034
actin filament bundle assembly	BP	34	5	0.0307707
hormone activity	MF	34	5	0.0307707
respirasome	CC	34	5	0.0307707
response to ketone	BP	34	5	0.0307707
signal release	BP	111	11	0.0309559
generation of precursor metabolites and energy	BP	125	12	0.0309592
cellular respiration	BP	58	7	0.0311516
protein maturation	BP	84	9	0.0314061
anatomical structure formation involved in morphogenesis	BP	290	23	0.031475
cell-cell signaling	BP	353	27	0.0315255
alpha-amino acid metabolic process	BP	71	8	0.0317552
cellular response to external stimulus	BP	71	8	0.0317552
regulation of cation transmembrane transport	BP	71	8	0.0317552
inner mitochondrial membrane protein complex	CC	46	6	0.0319092
MAPK cascade	BP	184	16	0.0324097
muscle tissue development	BP	98	10	0.032418
cellular response to chemical stimulus	BP	717	49	0.0335407
protein processing	BP	59	7	0.0338109
regulation of cellular pH	BP	14	3	0.0338608
regulation of potassium ion transmembrane transport	BP	14	3	0.0338608
response to osmotic stress	BP	14	3	0.0338608
ventricular cardiac muscle tissue morphogenesis	BP	14	3	0.0338608
signaling	BP	1514	95	0.0339075
electron transport chain	BP	35	5	0.0344055
response to wounding	BP	127	12	0.0344237
endocrine process	BP	24	4	0.0344712
muscle organ morphogenesis	BP	24	4	0.0344712
molecular_function	MF	5300	301	0.0346812
anatomical structure development	BP	1252	80	0.0347207
leukocyte chemotaxis	BP	47	6	0.0350202
transmembrane transporter activity	MF	373	28	0.0355716
2-oxoglutarate metabolic process	BP	6	2	0.0357541
branched-chain amino acid catabolic process	BP	6	2	0.0357541
exosomal secretion	BP	6	2	0.0357541
extracellular exosome biogenesis	BP	6	2	0.0357541
extracellular vesicle biogenesis	BP	6	2	0.0357541
fatty acid derivative catabolic process	BP	6	2	0.0357541
fibrinolysis	BP	6	2	0.0357541
heart valve formation	BP	6	2	0.0357541
histone H3-K9 acetylation	BP	6	2	0.0357541
hypothalamus cell differentiation	BP	6	2	0.0357541
intracellular ligand-gated ion channel activity	MF	6	2	0.0357541
lipoprotein particle binding	MF	6	2	0.0357541
long-chain fatty acid-CoA ligase activity	MF	6	2	0.0357541
membrane attack complex	CC	6	2	0.0357541
membrane hyperpolarization	BP	6	2	0.0357541
metalloendopeptidase inhibitor activity	MF	6	2	0.0357541
modified amino acid transmembrane transporter activity	MF	6	2	0.0357541
negative regulation of calcium-mediated signaling	BP	6	2	0.0357541
negative regulation of systemic arterial blood pressure	BP	6	2	0.0357541
phagolysosome assembly	BP	6	2	0.0357541
positive regulation of anion transport	BP	6	2	0.0357541
positive regulation of organic acid transport	BP	6	2	0.0357541
positive regulation of stem cell differentiation	BP	6	2	0.0357541
prostaglandin secretion	BP	6	2	0.0357541
protein-lipid complex binding	MF	6	2	0.0357541
regulation of bone resorption	BP	6	2	0.0357541
regulation of icosanoid secretion	BP	6	2	0.0357541
response to dietary excess	BP	6	2	0.0357541
response to salt stress	BP	6	2	0.0357541
skeletal muscle adaptation	BP	6	2	0.0357541
SMAD protein complex assembly	BP	6	2	0.0357541
water transmembrane transporter activity	MF	6	2	0.0357541
response to growth factor	BP	158	14	0.037981
actin filament bundle organization	BP	36	5	0.0382952
multi-multicellular organism process	BP	36	5	0.0382952
negative regulation of secretion	BP	36	5	0.0382952
transmembrane receptor protein kinase activity	MF	36	5	0.0382952
developmental process	BP	1364	86	0.0385698
contractile fiber	CC	61	7	0.0395725
myofibril	CC	61	7	0.0395725
cellular response to toxic substance	BP	15	3	0.0407195
mesenchymal cell migration	BP	15	3	0.0407195
multicellular organismal response to stress	BP	15	3	0.0407195
ventricular cardiac muscle tissue development	BP	15	3	0.0407195
response to nutrient levels	BP	75	8	0.0420718
organic anion transport	BP	62	7	0.0426795
regulation of actin cytoskeleton organization	BP	89	9	0.043203
cardiac ventricle morphogenesis	BP	26	4	0.0446907
cellular response to ketone	BP	26	4	0.0446907
growth factor receptor binding	MF	26	4	0.0446907
negative regulation of angiogenesis	BP	26	4	0.0446907
negative regulation of blood vessel morphogenesis	BP	26	4	0.0446907
negative regulation of protein transport	BP	26	4	0.0446907
negative regulation of vasculature development	BP	26	4	0.0446907
oxidoreductase activity, acting on the CH-CH group of donors	MF	26	4	0.0446907
response to heat	BP	26	4	0.0446907
G protein-coupled receptor binding	MF	76	8	0.0449604
secretion by cell	BP	192	16	0.0450829
calcium ion transmembrane import into cytosol	BP	38	5	0.0468504
carboxylic acid binding	MF	38	5	0.0468504
brown fat cell differentiation	BP	16	3	0.0482199
cardiac muscle hypertrophy	BP	16	3	0.0482199
cysteine-type endopeptidase inhibitor activity	MF	16	3	0.0482199
negative regulation of calcium ion transport	BP	16	3	0.0482199
negative regulation of peptide hormone secretion	BP	16	3	0.0482199
negative regulation of peptide secretion	BP	16	3	0.0482199
regulation of pH	BP	16	3	0.0482199
renal system process	BP	16	3	0.0482199
response to cAMP	BP	16	3	0.0482199
A band	CC	7	2	0.0483427
activation of protein kinase B activity	BP	7	2	0.0483427
atrioventricular canal development	BP	7	2	0.0483427
blood coagulation, fibrin clot formation	BP	7	2	0.0483427
calcium-dependent cell-cell adhesion via plasma membrane cell adhesion molecules	BP	7	2	0.0483427
cardiac muscle adaptation	BP	7	2	0.0483427
cardiac muscle hypertrophy in response to stress	BP	7	2	0.0483427
catenin complex	CC	7	2	0.0483427
hypothalamus development	BP	7	2	0.0483427
indole-containing compound metabolic process	BP	7	2	0.0483427
lipid import into cell	BP	7	2	0.0483427
muscle hypertrophy in response to stress	BP	7	2	0.0483427
negative regulation of actin filament bundle assembly	BP	7	2	0.0483427
negative regulation of GTPase activity	BP	7	2	0.0483427
nucleotide transport	BP	7	2	0.0483427
pore complex assembly	BP	7	2	0.0483427
positive regulation of cytosolic calcium ion concentration involved in phospholipase C-activating G protein-coupled signaling pathway	BP	7	2	0.0483427
protein activation cascade	BP	7	2	0.0483427
quaternary ammonium group transmembrane transporter activity	MF	7	2	0.0483427
regulation of aerobic respiration	BP	7	2	0.0483427
regulation of catecholamine metabolic process	BP	7	2	0.0483427
regulation of delayed rectifier potassium channel activity	BP	7	2	0.0483427
regulation of dopamine metabolic process	BP	7	2	0.0483427
carbohydrate metabolic process	BP	194	16	0.0487356
cellular response to endogenous stimulus	BP	288	22	0.0492458
organic acid transport	BP	64	7	0.0493559
cellular response to nutrient levels	BP	51	6	0.049378

## Sheet: Heart
Supplementary Table S7B. Gene ontology analysis for heart tissue, as determined by edgeR, for heterologous compared with autologous supplemented offspring. Gene list used was derived from the unadjusted P value whilst the pathways were significant at FDR<0.05.
Term	Ont	N	DE	P.DE
cytosolic ribosome	CC	45	27	4.05905e-13
ribosome	CC	103	43	1.28133e-12
structural constituent of ribosome	MF	85	38	2.02347e-12
structural molecule activity	MF	173	56	1.159e-10
ribosomal subunit	CC	80	34	1.60364e-10
peptide biosynthetic process	BP	221	60	4.8059e-08
rough endoplasmic reticulum membrane	CC	31	17	6.20918e-08
cytoplasmic side of rough endoplasmic reticulum membrane	CC	25	15	7.37235e-08
translation	BP	214	57	2.09664e-07
rough endoplasmic reticulum	CC	40	19	2.11653e-07
cytosolic small ribosomal subunit	CC	24	14	3.3186e-07
peptide metabolic process	BP	273	67	5.23647e-07
cytoplasmic side of endoplasmic reticulum membrane	CC	28	15	5.65867e-07
cytosolic large ribosomal subunit	CC	19	12	7.12981e-07
amide biosynthetic process	BP	271	65	1.81506e-06
external encapsulating structure	CC	104	32	3.76427e-06
extracellular matrix	CC	104	32	3.76427e-06
cytoplasmic translation	BP	39	17	4.0856e-06
large ribosomal subunit	CC	47	19	4.37911e-06
small ribosomal subunit	CC	33	15	8.05713e-06
cellular macromolecule biosynthetic process	BP	372	80	1.15386e-05
extracellular matrix structural constituent	MF	11	8	1.23011e-05
cytoplasmic side of membrane	CC	63	22	1.32538e-05
cellular amide metabolic process	BP	366	78	2.07418e-05
ribonucleoprotein complex	CC	252	57	4.74375e-05
external encapsulating structure organization	BP	70	22	8.39719e-05
extracellular matrix organization	BP	70	22	8.39719e-05
extracellular structure organization	BP	70	22	8.39719e-05
GABA-ergic synapse	CC	17	9	0.000127895
extracellular space	CC	358	72	0.000280529
organonitrogen compound biosynthetic process	BP	532	100	0.000294749
cellular response to retinoic acid	BP	9	6	0.000350603
positive regulation of synapse assembly	BP	19	9	0.000376758
postsynaptic membrane	CC	44	15	0.0004167
cell junction assembly	BP	100	26	0.000610233
cell junction organization	BP	149	35	0.000626987
collagen fibril organization	BP	13	7	0.000659104
oligodendrocyte development	BP	13	7	0.000659104
synaptic membrane	CC	65	19	0.000695897
axon ensheathment in central nervous system	BP	7	5	0.000740302
central nervous system myelination	BP	7	5	0.000740302
defense response to Gram-negative bacterium	BP	10	6	0.000776168
exploration behavior	BP	10	6	0.000776168
polysome	CC	17	8	0.000850667
regulation of synapse assembly	BP	29	11	0.00088143
transferase activity, transferring sulphur-containing groups	MF	29	11	0.00088143
rRNA binding	MF	25	10	0.000930178
extracellular region	CC	556	101	0.000940334
synapse assembly	BP	38	13	0.000961066
neurotransmitter-gated ion channel clustering	BP	5	4	0.00147977
positive regulation of cell junction assembly	BP	31	11	0.00166809
synapse	CC	270	54	0.00174868
side of membrane	CC	147	33	0.00198406
mitochondrial respiratory chain complex assembly	BP	23	9	0.00200832
neurotransmitter receptor activity	MF	23	9	0.00200832
synapse organization	BP	81	21	0.00203999
postsynapse	CC	103	25	0.00219833
postsynaptic specialization	CC	46	14	0.00223919
fatty-acyl-CoA synthase activity	MF	3	3	0.00245984
regulation of flagellated sperm motility	BP	3	3	0.00245984
response to redox state	BP	3	3	0.00245984
regulation of synapse organization	BP	47	14	0.00279966
regulation of cell junction assembly	BP	53	15	0.00347927
polysomal ribosome	CC	9	5	0.00350847
formation of cytoplasmic translation initiation complex	BP	6	4	0.003963
locomotory exploration behavior	BP	6	4	0.003963
mitochondrial matrix	CC	102	24	0.00409779
collagen-containing extracellular matrix	CC	49	14	0.00426626
collagen metabolic process	BP	21	8	0.00432301
collagen trimer	CC	17	7	0.00456568
regulation of synapse structure or activity	BP	50	14	0.005204
C-acyltransferase activity	MF	10	5	0.00624077
translation regulator activity, nucleic acid binding	MF	46	13	0.00640539
transmitter-gated channel activity	MF	14	6	0.00685082
transmitter-gated ion channel activity	MF	14	6	0.00685082
embryonic skeletal system development	BP	27	9	0.00696736
oligodendrocyte differentiation	BP	27	9	0.00696736
nervous system development	BP	494	86	0.00714215
cellular component biogenesis	BP	807	133	0.00720235
mitochondrion	CC	488	85	0.00735339
axon development	BP	107	24	0.00770174
cellular component assembly	BP	708	118	0.00779652
positive regulation of nervous system development	BP	63	16	0.00818678
regulation of microtubule-based movement	BP	7	4	0.00825993
anterograde trans-synaptic signaling	BP	131	28	0.0084248
chemical synaptic transmission	BP	131	28	0.0084248
trans-synaptic signaling	BP	131	28	0.0084248
neurogenesis	BP	374	67	0.00870256
glycine binding	MF	4	3	0.0088442
ketone catabolic process	BP	4	3	0.0088442
low-density lipoprotein particle	CC	4	3	0.0088442
lung-associated mesenchyme development	BP	4	3	0.0088442
phagocytosis, recognition	BP	4	3	0.0088442
pICln-Sm protein complex	CC	4	3	0.0088442
type I transforming growth factor beta receptor binding	MF	4	3	0.0088442
glial cell development	BP	28	9	0.00906087
sulfur compound metabolic process	BP	97	22	0.00914144
extracellular ligand-gated ion channel activity	MF	19	7	0.00926653
postsynaptic specialization membrane	CC	15	6	0.0101306
central nervous system neuron axonogenesis	BP	11	5	0.0101809
generation of neurons	BP	319	58	0.0103474
organelle subcompartment	CC	384	68	0.0107081
transmembrane receptor protein tyrosine kinase activity	MF	24	8	0.0107786
axonogenesis	BP	93	21	0.0112601
synaptic signaling	BP	140	29	0.0115064
cell junction	CC	431	75	0.0115602
embryonic skeletal system morphogenesis	BP	20	7	0.0126244
neuron differentiation	BP	305	55	0.0143751
mitochondrial respiratory chain complex I assembly	BP	16	6	0.0143874
NADH dehydrogenase complex assembly	BP	16	6	0.0143874
regulation of extracellular matrix organization	BP	16	6	0.0143874
translation factor activity, RNA binding	MF	40	11	0.0144581
collagen biosynthetic process	BP	8	4	0.0147658
heterotrimeric G-protein complex	CC	8	4	0.0147658
metal cation:monoatomic cation antiporter activity	MF	8	4	0.0147658
cytoplasmic translational initiation	BP	12	5	0.0155379
ribonucleoprotein complex assembly	BP	62	15	0.016085
sensory organ morphogenesis	BP	62	15	0.016085
asymmetric synapse	CC	41	11	0.0174127
postsynaptic density	CC	41	11	0.0174127
regulation of synaptic plasticity	BP	41	11	0.0174127
ear morphogenesis	BP	31	9	0.0182043
mesonephros development	BP	31	9	0.0182043
cell periphery	CC	1350	208	0.0182072
11-beta-hydroxysteroid dehydrogenase [NAD(P)] activity	MF	2	2	0.0182314
2'-5'-oligoadenylate synthetase activity	MF	2	2	0.0182314
action potential propagation	BP	2	2	0.0182314
alpha-1,3-mannosylglycoprotein 4-beta-N-acetylglucosaminyltransferase activity	MF	2	2	0.0182314
AMPA glutamate receptor clustering	BP	2	2	0.0182314
astrocyte projection	CC	2	2	0.0182314
bone marrow development	BP	2	2	0.0182314
CCR6 chemokine receptor binding	MF	2	2	0.0182314
D-aminoacyl-tRNA deacylase activity	MF	2	2	0.0182314
D-tyrosyl-tRNA(Tyr) deacylase activity	MF	2	2	0.0182314
fibroblast growth factor receptor activity	MF	2	2	0.0182314
glutamate receptor clustering	BP	2	2	0.0182314
L-ascorbate:sodium symporter activity	MF	2	2	0.0182314
L-ascorbic acid transmembrane transporter activity	MF	2	2	0.0182314
lacrimal gland development	BP	2	2	0.0182314
methylglyoxal catabolic process to D-lactate via S-lactoyl-glutathione	BP	2	2	0.0182314
microvesicle	CC	2	2	0.0182314
N-acetyllactosamine synthase activity	MF	2	2	0.0182314
negative regulation of catecholamine secretion	BP	2	2	0.0182314
negative regulation of insulin secretion involved in cellular response to glucose stimulus	BP	2	2	0.0182314
neuron-neuron synaptic transmission	BP	2	2	0.0182314
neuronal action potential propagation	BP	2	2	0.0182314
otic vesicle formation	BP	2	2	0.0182314
pancreatic polypeptide receptor activity	MF	2	2	0.0182314
peptide YY receptor activity	MF	2	2	0.0182314
peptidyl-lysine hydroxylation	BP	2	2	0.0182314
peptidyl-lysine oxidation	BP	2	2	0.0182314
positive regulation of cilium-dependent cell motility	BP	2	2	0.0182314
positive regulation of cilium movement	BP	2	2	0.0182314
positive regulation of flagellated sperm motility	BP	2	2	0.0182314
positive regulation of flagellated sperm motility involved in capacitation	BP	2	2	0.0182314
protein-lysine 6-oxidase activity	MF	2	2	0.0182314
recognition of apoptotic cell	BP	2	2	0.0182314
regulation of collagen fibril organization	BP	2	2	0.0182314
regulation of transepithelial transport	BP	2	2	0.0182314
UDP-galactose:glucosylceramide beta-1,4-galactosyltransferase activity	MF	2	2	0.0182314
neuron to neuron synapse	CC	47	12	0.0196864
flagellated sperm motility	BP	17	6	0.0197448
sperm motility	BP	17	6	0.0197448
aminoacyl-tRNA editing activity	MF	5	3	0.0198908
bone growth	BP	5	3	0.0198908
desmosome	CC	5	3	0.0198908
embryonic skeletal joint morphogenesis	BP	5	3	0.0198908
eukaryotic 48S preinitiation complex	CC	5	3	0.0198908
glial cell projection	CC	5	3	0.0198908
lactate metabolic process	BP	5	3	0.0198908
lipoprotein catabolic process	BP	5	3	0.0198908
macromolecule depalmitoylation	BP	5	3	0.0198908
negative regulation of amyloid fibril formation	BP	5	3	0.0198908
negative regulation of inflammatory response to antigenic stimulus	BP	5	3	0.0198908
neuropeptide Y receptor activity	MF	5	3	0.0198908
protein depalmitoylation	BP	5	3	0.0198908
regulation of cilium-dependent cell motility	BP	5	3	0.0198908
regulation of cilium movement involved in cell motility	BP	5	3	0.0198908
RNA polymerase I complex	CC	5	3	0.0198908
sperm axoneme assembly	BP	5	3	0.0198908
sperm flagellum assembly	BP	5	3	0.0198908
sulfurtransferase activity	MF	5	3	0.0198908
eye development	BP	75	17	0.0204406
cell morphogenesis involved in neuron differentiation	BP	122	25	0.0204639
intrinsic component of membrane	CC	1826	275	0.0206128
translation regulator activity	MF	53	13	0.0215705
sodium ion transmembrane transporter activity	MF	37	10	0.021735
sulfotransferase activity	MF	22	7	0.0218032
transporter complex	CC	105	22	0.0224549
negative regulation of BMP signaling pathway	BP	13	5	0.0224903
visual system development	BP	76	17	0.0231225
cell projection organization	BP	333	58	0.0236702
amino acid binding	MF	9	4	0.0237716
extracellular matrix disassembly	BP	9	4	0.0237716
GTPase complex	CC	9	4	0.0237716
integral component of postsynaptic specialization membrane	CC	9	4	0.0237716
intrinsic component of postsynaptic specialization membrane	CC	9	4	0.0237716
iron-sulfur cluster assembly	BP	9	4	0.0237716
lipopolysaccharide binding	MF	9	4	0.0237716
metallo-sulfur cluster assembly	BP	9	4	0.0237716
regulation of neuronal synaptic plasticity	BP	9	4	0.0237716
solute:cation antiporter activity	MF	9	4	0.0237716
ribonucleoprotein complex subunit organization	BP	65	15	0.024342
ribonucleoprotein complex biogenesis	BP	155	30	0.0253973
axon ensheathment	BP	38	10	0.0260342
ensheathment of neurons	BP	38	10	0.0260342
negative regulation of Wnt signaling pathway	BP	38	10	0.0260342
sensory system development	BP	77	17	0.0260625
axoneme assembly	BP	18	6	0.0263115
long-term synaptic potentiation	BP	18	6	0.0263115
response to retinoic acid	BP	18	6	0.0263115
neuron projection development	BP	206	38	0.0269176
locomotory behavior	BP	49	12	0.0269743
sensory organ development	BP	119	24	0.0272226
endoplasmic reticulum subcompartment	CC	303	53	0.0274434
mesenchymal cell differentiation	BP	66	15	0.0276978
mesenchyme development	BP	84	18	0.0297462
transmembrane transporter complex	CC	102	21	0.0302504
integral component of membrane	CC	1800	269	0.0305664
myelin sheath	CC	14	5	0.031179
neuromuscular junction	CC	14	5	0.031179
peripheral nervous system development	BP	14	5	0.031179
cytokine binding	MF	50	12	0.0312753
neuron projection morphogenesis	BP	139	27	0.0313361
endoplasmic reticulum membrane	CC	299	52	0.0315934
gliogenesis	BP	73	16	0.0321988
translational initiation	BP	34	9	0.0326843
amide binding	MF	97	20	0.0333959
cell-cell signaling	BP	353	60	0.0338298
translation initiation factor activity	MF	29	8	0.0340909
antiporter activity	MF	24	7	0.0347878
nuclear outer membrane-endoplasmic reticulum membrane network	CC	301	52	0.0352203
cAMP-mediated signaling	BP	10	4	0.0354588
regulation of insulin secretion involved in cellular response to glucose stimulus	BP	10	4	0.0354588
RNA binding	MF	414	69	0.035597
plasma membrane bounded cell projection organization	BP	321	55	0.0356893
embryonic brain development	BP	6	3	0.0358187
embryonic skeletal joint development	BP	6	3	0.0358187
eukaryotic 43S preinitiation complex	CC	6	3	0.0358187
eukaryotic translation initiation factor 3 complex	CC	6	3	0.0358187
G protein-coupled receptor signaling pathway, coupled to cyclic nucleotide second messenger	BP	6	3	0.0358187
methylosome	CC	6	3	0.0358187
postsynaptic membrane organization	BP	6	3	0.0358187
prefoldin complex	CC	6	3	0.0358187
regulation of cholesterol metabolic process	BP	6	3	0.0358187
regulation of cilium movement	BP	6	3	0.0358187
synaptic membrane adhesion	BP	6	3	0.0358187
translation preinitiation complex	CC	6	3	0.0358187
regulation of nervous system development	BP	104	21	0.0366421
mesonephric epithelium development	BP	30	8	0.0411684
mesonephric tubule development	BP	30	8	0.0411684
ureteric bud development	BP	30	8	0.0411684
bone development	BP	52	12	0.0413117
molecular function inhibitor activity	MF	15	5	0.0417031
kidney epithelium development	BP	41	10	0.042515
glial cell differentiation	BP	58	13	0.042836
cell projection morphogenesis	BP	143	27	0.0430355
plasma membrane bounded cell projection morphogenesis	BP	143	27	0.0430355
chemokine receptor binding	MF	20	6	0.0434158
cilium movement involved in cell motility	BP	20	6	0.0434158
negative regulation of neuron differentiation	BP	20	6	0.0434158
structural constituent of cytoskeleton	MF	20	6	0.0434158
epithelial to mesenchymal transition	BP	47	11	0.0451765
Golgi stack	CC	36	9	0.04588
myelination	BP	36	9	0.04588
transmembrane receptor protein kinase activity	MF	36	9	0.04588
neuron development	BP	234	41	0.0465615
aldehyde dehydrogenase (NAD+) activity	MF	3	2	0.0497747
aldehyde dehydrogenase [NAD(P)+] activity	MF	3	2	0.0497747
C-acetyltransferase activity	MF	3	2	0.0497747
cellular response to potassium ion	BP	3	2	0.0497747
chondrocyte hypertrophy	BP	3	2	0.0497747
dense body	CC	3	2	0.0497747
extracellularly glycine-gated chloride channel activity	MF	3	2	0.0497747
extracellularly glycine-gated ion channel activity	MF	3	2	0.0497747
glutamate receptor activity	MF	3	2	0.0497747
growth plate cartilage development	BP	3	2	0.0497747
indole-containing compound biosynthetic process	BP	3	2	0.0497747
ionotropic glutamate receptor activity	MF	3	2	0.0497747
L-lactate dehydrogenase activity	MF	3	2	0.0497747
lactate dehydrogenase activity	MF	3	2	0.0497747
membranous septum morphogenesis	BP	3	2	0.0497747
methylglyoxal catabolic process	BP	3	2	0.0497747
methylglyoxal catabolic process to lactate	BP	3	2	0.0497747
microfibril	CC	3	2	0.0497747
microtubule plus-end	CC	3	2	0.0497747
negative regulation of mesenchymal cell apoptotic process	BP	3	2	0.0497747
negative regulation of pathway-restricted SMAD protein phosphorylation	BP	3	2	0.0497747
negative regulation of receptor internalization	BP	3	2	0.0497747
NLS-bearing protein import into nucleus	BP	3	2	0.0497747
otic vesicle development	BP	3	2	0.0497747
otic vesicle morphogenesis	BP	3	2	0.0497747
oxidized DNA binding	MF	3	2	0.0497747
oxidized purine DNA binding	MF	3	2	0.0497747
phosphate ion transmembrane transport	BP	3	2	0.0497747
positive regulation of chondrocyte differentiation	BP	3	2	0.0497747
positive regulation of intrinsic apoptotic signaling pathway in response to DNA damage	BP	3	2	0.0497747
positive regulation of kidney development	BP	3	2	0.0497747
positive regulation of tumor necrosis factor-mediated signaling pathway	BP	3	2	0.0497747
primary amino compound biosynthetic process	BP	3	2	0.0497747
prostate gland morphogenetic growth	BP	3	2	0.0497747
protein initiator methionine removal	BP	3	2	0.0497747
regulation of DNA helicase activity	BP	3	2	0.0497747
regulation of mesenchymal cell apoptotic process	BP	3	2	0.0497747
regulation of skeletal muscle satellite cell proliferation	BP	3	2	0.0497747
replicative senescence	BP	3	2	0.0497747
response to potassium ion	BP	3	2	0.0497747
serotonin biosynthetic process	BP	3	2	0.0497747
Sertoli cell differentiation	BP	3	2	0.0497747
skeletal muscle satellite cell proliferation	BP	3	2	0.0497747
trachea cartilage development	BP	3	2	0.0497747
U7 snRNP	CC	3	2	0.0497747
vasoactive intestinal polypeptide receptor activity	MF	3	2	0.0497747
apoptotic cell clearance	BP	11	4	0.0499033
calcium-dependent protein binding	MF	11	4	0.0499033
galactosyltransferase activity	MF	11	4	0.0499033
integral component of postsynaptic membrane	CC	11	4	0.0499033
protein palmitoylation	BP	11	4	0.0499033
regulation of intrinsic apoptotic signaling pathway in response to DNA damage	BP	11	4	0.0499033
UDP-galactosyltransferase activity	MF	11	4	0.0499033

## Sheet: Liver
Supplementary Table S7C. Gene ontology analysis for liver tissue, as determined by edgeR, for heterologous compared with autologous supplemented offspring. Gene list used was derived from the unadjusted P value whilst the pathways were significant at FDR<0.05.
Term	Ont	N	DE	P.DE
steroid biosynthetic process	BP	42	20	1.5056e-07
steroid metabolic process	BP	78	28	8.32717e-07
polymeric cytoskeletal fiber	CC	143	42	1.03425e-06
supramolecular fiber	CC	195	52	1.54686e-06
supramolecular polymer	CC	195	52	1.54686e-06
positive regulation of lipid metabolic process	BP	28	14	5.5011e-06
sterol biosynthetic process	BP	20	11	1.78027e-05
sterol metabolic process	BP	42	17	1.9528e-05
cholesterol metabolic process	BP	40	16	4.0712e-05
oxoacid metabolic process	BP	280	63	5.20979e-05
intrinsic component of plasma membrane	CC	326	71	5.49363e-05
mitotic cell cycle	BP	225	53	5.63441e-05
ligand-gated channel activity	MF	41	16	5.82321e-05
ligand-gated ion channel activity	MF	41	16	5.82321e-05
organic acid metabolic process	BP	281	63	5.82604e-05
microtubule	CC	95	28	5.84708e-05
supramolecular complex	CC	293	65	6.27361e-05
cell cycle process	BP	294	65	6.98747e-05
secondary alcohol metabolic process	BP	42	16	8.205e-05
integral component of plasma membrane	CC	307	67	8.25294e-05
nuclear chromosome segregation	BP	73	23	8.50104e-05
carboxylic acid metabolic process	BP	279	62	8.71531e-05
sarcoplasmic reticulum	CC	13	8	9.05731e-05
cytoskeleton organization	BP	373	78	0.000102006
ligand-gated cation channel activity	MF	27	12	0.000112273
small molecule metabolic process	BP	544	106	0.000132141
positive regulation of triglyceride metabolic process	BP	8	6	0.000153877
mitotic cell cycle process	BP	185	44	0.000184686
carboxylic acid biosynthetic process	BP	97	27	0.00022639
intestinal lipid absorption	BP	6	5	0.000271236
intracellular ligand-gated ion channel activity	MF	6	5	0.000271236
organic acid biosynthetic process	BP	98	27	0.000271856
chromosome segregation	BP	93	26	0.000272071
cholesterol biosynthetic process	BP	18	9	0.000277061
secondary alcohol biosynthetic process	BP	18	9	0.000277061
lipid biosynthetic process	BP	217	49	0.000310719
organic hydroxy compound metabolic process	BP	151	37	0.000312826
lipid metabolic process	BP	428	85	0.000317056
cellular response to insulin stimulus	BP	38	14	0.000341211
acyltransferase activity, acyl groups converted into alkyl on transfer	MF	4	4	0.0003691
small molecule biosynthetic process	BP	185	43	0.000369558
oligosaccharyltransferase complex	CC	9	6	0.000407208
cytoskeletal protein binding	MF	283	60	0.00042572
transporter activity	MF	402	80	0.000440361
endoplasmic reticulum	CC	522	99	0.000585304
cell cycle	BP	425	83	0.000638779
regulation of anatomical structure size	BP	130	32	0.000709307
negative regulation of developmental growth	BP	20	9	0.000736949
regulation of fatty acid metabolic process	BP	20	9	0.000736949
regulation of cellular ketone metabolic process	BP	32	12	0.000746827
positive regulation of lipid catabolic process	BP	7	5	0.00084026
transcytosis	BP	7	5	0.00084026
cytoskeleton	CC	528	99	0.000871459
cellular response to peptide hormone stimulus	BP	55	17	0.000883863
negative regulation of organelle organization	BP	105	27	0.000884881
microtubule-based process	BP	227	49	0.00091145
ion transmembrane transporter activity	MF	268	56	0.00093746
mitotic sister chromatid segregation	BP	46	15	0.000945846
cellular response to organonitrogen compound	BP	116	29	0.000948033
metaphase plate congression	BP	17	8	0.00101953
positive regulation of lipid biosynthetic process	BP	17	8	0.00101953
regulation of lipid catabolic process	BP	17	8	0.00101953
sister chromatid segregation	BP	56	17	0.00110766
intrinsic component of membrane	CC	1826	296	0.00119871
organic hydroxy compound biosynthetic process	BP	76	21	0.00120025
integral component of membrane	CC	1800	292	0.00124142
nuclear outer membrane-endoplasmic reticulum membrane network	CC	301	61	0.00126842
response to insulin	BP	52	16	0.00130954
active transmembrane transporter activity	MF	108	27	0.00139641
cellular response to peptide	BP	67	19	0.00144387
transmembrane transport	BP	279	57	0.00148011
endoplasmic reticulum subcompartment	CC	303	61	0.00149953
regulation of lipid biosynthetic process	BP	48	15	0.00154236
microtubule cytoskeleton	CC	316	63	0.00162684
cellular response to lithium ion	BP	5	4	0.00164111
intestinal cholesterol absorption	BP	5	4	0.00164111
lipid digestion	BP	5	4	0.00164111
long-chain fatty acid transporter activity	MF	5	4	0.00164111
positive regulation of triglyceride catabolic process	BP	5	4	0.00164111
response to lithium ion	BP	5	4	0.00164111
chromosome localization	BP	22	9	0.00168207
establishment of chromosome localization	BP	22	9	0.00168207
regulation of cell cycle process	BP	187	41	0.00168389
mitotic nuclear division	BP	78	21	0.00171616
monocarboxylic acid biosynthetic process	BP	63	18	0.00173646
intracellular lipid transport	BP	11	6	0.00174474
endomembrane system	CC	1174	197	0.00175869
endoplasmic reticulum membrane	CC	299	60	0.0017671
negative regulation of cell cycle	BP	110	27	0.00186448
anion transmembrane transporter activity	MF	89	23	0.00192014
transmembrane transporter activity	MF	373	72	0.00194737
negative regulation of cellular component organization	BP	177	39	0.00195919
lipid transport	BP	105	26	0.00196271
positive regulation of steroid metabolic process	BP	8	5	0.00198423
regulation of mitotic cell cycle spindle assembly checkpoint	BP	8	5	0.00198423
regulation of mitotic spindle checkpoint	BP	8	5	0.00198423
regulation of spindle checkpoint	BP	8	5	0.00198423
organic acid transport	BP	64	18	0.00210845
small molecule binding	MF	884	152	0.00224363
microtubule motor activity	MF	15	7	0.00226274
mitotic metaphase plate congression	BP	15	7	0.00226274
regulation of plasma lipoprotein particle levels	BP	15	7	0.00226274
nuclear division	BP	106	26	0.00226473
chromosome organization	BP	128	30	0.00233242
muscle contraction	BP	80	21	0.00240941
fatty acid biosynthetic process	BP	50	15	0.00242509
regulation of sister chromatid segregation	BP	23	9	0.0024269
centriole	CC	36	12	0.00243118
sarcoplasm	CC	19	8	0.00245105
microtubule cytoskeleton organization	BP	162	36	0.00245357
mitotic cell cycle phase transition	BP	107	26	0.00260549
calcium-release channel activity	MF	3	3	0.00266485
farnesyl diphosphate biosynthetic process	BP	3	3	0.00266485
farnesyl diphosphate metabolic process	BP	3	3	0.00266485
kidney vasculature morphogenesis	BP	3	3	0.00266485
ligand-gated calcium channel activity	MF	3	3	0.00266485
phosphatidylcholine-sterol O-acyltransferase activator activity	MF	3	3	0.00266485
proteasome activator complex	CC	3	3	0.00266485
regulation of intestinal cholesterol absorption	BP	3	3	0.00266485
regulation of intestinal lipid absorption	BP	3	3	0.00266485
renal system vasculature morphogenesis	BP	3	3	0.00266485
organelle subcompartment	CC	384	73	0.00274248
alcohol metabolic process	BP	102	25	0.00275223
positive regulation of small molecule metabolic process	BP	32	11	0.00277476
cellular response to nitrogen compound	BP	135	31	0.0027938
nuclear envelope	CC	135	31	0.0027938
establishment of localization	BP	1200	199	0.00291903
endoplasmic reticulum protein-containing complex	CC	56	16	0.00306382
coronary vasculature development	BP	12	6	0.00308175
sodium ion transmembrane transporter activity	MF	37	12	0.0031512
cytoskeletal motor activity	MF	24	9	0.00341107
sterol binding	MF	24	9	0.00341107
purine ribonucleotide binding	MF	666	117	0.00343963
supramolecular fiber organization	BP	206	43	0.00352549
monocarboxylic acid transmembrane transporter activity	MF	16	7	0.00354504
cholesterol binding	MF	20	8	0.00359379
metaphase/anaphase transition of mitotic cell cycle	BP	20	8	0.00359379
regulation of mitotic metaphase/anaphase transition	BP	20	8	0.00359379
regulation of mitotic sister chromatid separation	BP	20	8	0.00359379
structural constituent of cytoskeleton	MF	20	8	0.00359379
membrane	CC	2768	428	0.00370239
gated channel activity	MF	99	24	0.00384958
intracellular sterol transport	BP	9	5	0.00395551
ribonucleotide binding	MF	676	118	0.00410654
microtubule cytoskeleton organization involved in mitosis	BP	43	13	0.00429023
regulation of actin filament organization	BP	68	18	0.00433004
lipoprotein particle binding	MF	6	4	0.00438085
motor neuron axon guidance	BP	6	4	0.00438085
protein-lipid complex binding	MF	6	4	0.00438085
regulation of triglyceride catabolic process	BP	6	4	0.00438085
purine nucleotide binding	MF	671	117	0.00441262
negative regulation of mitotic cell cycle	BP	63	17	0.00443081
anion binding	MF	821	140	0.00449039
regulation of lipid metabolic process	BP	84	21	0.00451515
chromosome separation	BP	25	9	0.00468321
organelle fission	BP	117	27	0.0047007
triglyceride metabolic process	BP	34	11	0.00472909
phosphatidylcholine metabolic process	BP	13	6	0.00505663
regulation of fatty acid biosynthetic process	BP	13	6	0.00505663
triglyceride catabolic process	BP	13	6	0.00505663
alpha-amino acid biosynthetic process	BP	21	8	0.0051087
metaphase/anaphase transition of cell cycle	BP	21	8	0.0051087
mitotic sister chromatid separation	BP	21	8	0.0051087
regulation of metaphase/anaphase transition of cell cycle	BP	21	8	0.0051087
inorganic molecular entity transmembrane transporter activity	MF	228	46	0.00513091
negative regulation of cytoskeleton organization	BP	44	13	0.00533127
mitotic spindle	CC	30	10	0.00549309
negative regulation of neurogenesis	BP	30	10	0.00549309
guanyl ribonucleotide binding	MF	164	35	0.00554229
response to peptide hormone	BP	75	19	0.00576645
purine ribonucleoside triphosphate binding	MF	651	113	0.00587353
carbohydrate derivative biosynthetic process	BP	200	41	0.00597777
regulation of mitotic cell cycle	BP	119	27	0.00598297
secondary active transmembrane transporter activity	MF	70	18	0.00601403
regulation of actin filament-based process	BP	97	23	0.00613722
regulation of steroid metabolic process	BP	26	9	0.00629532
mitotic cell cycle checkpoint signaling	BP	40	12	0.00639111
steroid binding	MF	40	12	0.00639111
ion channel activity	MF	131	29	0.00647872
organic acid transmembrane transporter activity	MF	45	13	0.00656492
cellular response to inorganic substance	BP	50	14	0.00660771
transport	BP	1163	190	0.00686755
regulation of system process	BP	126	28	0.0069921
ABC-type transporter activity	MF	10	5	0.00701268
attachment of spindle microtubules to kinetochore	BP	10	5	0.00701268
establishment of mitotic spindle localization	BP	10	5	0.00701268
negative regulation of axon extension	BP	10	5	0.00701268
negative regulation of fatty acid metabolic process	BP	10	5	0.00701268
plasma lipoprotein particle assembly	BP	10	5	0.00701268
protein-lipid complex assembly	BP	10	5	0.00701268
quaternary ammonium group binding	MF	10	5	0.00701268
sodium channel activity	MF	10	5	0.00701268
endoplasmic reticulum lumen	CC	22	8	0.00706678
negative regulation of nervous system development	BP	31	10	0.00711948
ion transport	BP	324	61	0.00721682
GTP binding	MF	161	34	0.00732029
response to hormone	BP	161	34	0.00732029
guanyl nucleotide binding	MF	167	35	0.00742942
lipid localization	BP	121	27	0.00754322
regulation of protein-containing complex disassembly	BP	36	11	0.00763971
ruffle membrane	CC	18	7	0.00766705
nucleoside phosphate binding	MF	781	132	0.00770991
nucleotide binding	MF	781	132	0.00770991
lipid binding	MF	209	42	0.00777497
regulation of ATP-dependent activity	BP	14	6	0.00782172
muscle system process	BP	99	23	0.00794438
regulation of cellular component size	BP	88	21	0.00795946
alcohol biosynthetic process	BP	46	13	0.00801472
plasma membrane	CC	1236	200	0.00841812
cellular amino acid metabolic process	BP	94	22	0.00850481
fatty acid metabolic process	BP	111	25	0.00876674
organic anion transport	BP	62	16	0.00896724
negative regulation of cell cycle process	BP	89	21	0.00909135
interleukin-17 production	BP	7	4	0.00910164
positive regulation of filopodium assembly	BP	7	4	0.00910164
proteasome core complex, alpha-subunit complex	CC	7	4	0.00910164
protein homotrimerization	BP	7	4	0.00910164
regulation of interleukin-17 production	BP	7	4	0.00910164
sulfur compound transport	BP	7	4	0.00910164
tricarboxylic acid metabolic process	BP	7	4	0.00910164
lipid modification	BP	57	15	0.00929298
cellular response to organic cyclic compound	BP	106	24	0.00944286
regulation of chromosome separation	BP	23	8	0.00954138
actin-myosin filament sliding	BP	4	3	0.0095521
astral microtubule organization	BP	4	3	0.0095521
commissural neuron axon guidance	BP	4	3	0.0095521
commitment complex	CC	4	3	0.0095521
intramolecular oxidoreductase activity, transposing S-S bonds	MF	4	3	0.0095521
long-chain fatty acid binding	MF	4	3	0.0095521
MHC class I peptide loading complex	CC	4	3	0.0095521
negative regulation of ATP-dependent activity	BP	4	3	0.0095521
negative regulation of cAMP-dependent protein kinase activity	BP	4	3	0.0095521
neuromuscular synaptic transmission	BP	4	3	0.0095521
nicotinamide nucleotide biosynthetic process	BP	4	3	0.0095521
positive regulation of mitotic cell cycle spindle assembly checkpoint	BP	4	3	0.0095521
positive regulation of spindle checkpoint	BP	4	3	0.0095521
protein disulfide isomerase activity	MF	4	3	0.0095521
pyridine nucleotide biosynthetic process	BP	4	3	0.0095521
regulation of DNA duplex unwinding	BP	4	3	0.0095521
regulation of intestinal absorption	BP	4	3	0.0095521
sarcoplasmic reticulum lumen	CC	4	3	0.0095521
triglyceride-rich lipoprotein particle remodeling	BP	4	3	0.0095521
very-low-density lipoprotein particle remodeling	BP	4	3	0.0095521
cellular response to oxygen-containing compound	BP	248	48	0.00961155
negative regulation of molecular function	BP	206	41	0.00997477
actin filament organization	BP	118	26	0.0101906
regulation of mitotic cell cycle phase transition	BP	79	19	0.0103308
response to peptide	BP	90	21	0.0103498
acylglycerol catabolic process	BP	19	7	0.0107097
negative regulation of actin filament polymerization	BP	19	7	0.0107097
neutral lipid catabolic process	BP	19	7	0.0107097
regulation of gliogenesis	BP	19	7	0.0107097
alcohol binding	MF	28	9	0.010759
negative regulation of chromosome organization	BP	28	9	0.010759
cell cycle phase transition	BP	130	28	0.010768
regulation of protein serine/threonine kinase activity	BP	96	22	0.010931
microtubule binding	MF	74	18	0.0109733
metal ion transmembrane transporter activity	MF	142	30	0.0111967
establishment of spindle localization	BP	11	5	0.0114026
negative regulation of calcium ion transmembrane transport	BP	11	5	0.0114026
negative regulation of calcium ion transmembrane transporter activity	BP	11	5	0.0114026
regulation of filopodium assembly	BP	11	5	0.0114026
glutamine family amino acid metabolic process	BP	33	10	0.0114621
negative regulation of protein serine/threonine kinase activity	BP	33	10	0.0114621
intracellular non-membrane-bounded organelle	CC	1151	186	0.0114705
non-membrane-bounded organelle	CC	1151	186	0.0114705
mitotic spindle assembly checkpoint signaling	BP	15	6	0.0115277
mitotic spindle checkpoint signaling	BP	15	6	0.0115277
regulation of triglyceride metabolic process	BP	15	6	0.0115277
spindle assembly checkpoint signaling	BP	15	6	0.0115277
regulation of organelle organization	BP	300	56	0.011545
ion transmembrane transport	BP	202	40	0.0117637
lipid transporter activity	MF	38	11	0.0117812
acylglycerol metabolic process	BP	43	12	0.0118211
negative regulation of cell development	BP	43	12	0.0118211
neutral lipid metabolic process	BP	43	12	0.0118211
regulation of biological quality	BP	931	153	0.0119083
cholesterol homeostasis	BP	24	8	0.0126065
sterol homeostasis	BP	24	8	0.0126065
negative regulation of apoptotic signaling pathway	BP	59	15	0.0128707
regulation of muscle system process	BP	54	14	0.0134323
regulation of neurogenesis	BP	81	19	0.0135069
system process	BP	353	64	0.013716
positive regulation of plasma membrane bounded cell projection assembly	BP	29	9	0.0137232
regulation of chromosome segregation	BP	29	9	0.0137232
carboxylic acid transmembrane transporter activity	MF	44	12	0.0142547
regulation of actin filament length	BP	44	12	0.0142547
regulation of actin polymerization or depolymerization	BP	44	12	0.0142547
regulation of muscle contraction	BP	44	12	0.0142547
sterol transport	BP	34	10	0.0142675
nucleoside bisphosphate metabolic process	BP	39	11	0.0144039
purine nucleoside bisphosphate metabolic process	BP	39	11	0.0144039
regulation of actin filament polymerization	BP	39	11	0.0144039
ribonucleoside bisphosphate metabolic process	BP	39	11	0.0144039
acyltransferase activity	MF	104	23	0.0144062
cellular response to alcohol	BP	20	7	0.0145414
intermediate filament	CC	20	7	0.0145414
negative regulation of mitotic nuclear division	BP	20	7	0.0145414
regulation of steroid biosynthetic process	BP	20	7	0.0145414
monocarboxylic acid metabolic process	BP	169	34	0.015202
alpha-amino acid metabolic process	BP	71	17	0.0154273
protein-containing complex disassembly	BP	71	17	0.0154273
sarcomere	CC	55	14	0.015782
actin filament-based process	BP	218	42	0.0158246
carbohydrate derivative binding	MF	753	125	0.0162006
CoA-ligase activity	MF	8	4	0.0162191
DNA duplex unwinding	BP	8	4	0.0162191
intracellular cholesterol transport	BP	8	4	0.0162191
negative regulation of lymphocyte apoptotic process	BP	8	4	0.0162191
neuron projection arborization	BP	8	4	0.0162191
phosphatidylcholine binding	MF	8	4	0.0162191
positive regulation of fatty acid metabolic process	BP	8	4	0.0162191
protein trimerization	BP	8	4	0.0162191
regulation of glycogen metabolic process	BP	8	4	0.0162191
striated muscle thin filament	CC	8	4	0.0162191
acetyl-CoA metabolic process	BP	16	6	0.0163173
intercellular bridge	CC	16	6	0.0163173
negative regulation of calcium ion transport	BP	16	6	0.0163173
negative regulation of mitotic metaphase/anaphase transition	BP	16	6	0.0163173
negative regulation of mitotic sister chromatid segregation	BP	16	6	0.0163173
negative regulation of mitotic sister chromatid separation	BP	16	6	0.0163173
negative regulation of sister chromatid segregation	BP	16	6	0.0163173
photoreceptor cell differentiation	BP	16	6	0.0163173
regulation of glial cell differentiation	BP	16	6	0.0163173
response to cAMP	BP	16	6	0.0163173
spindle checkpoint signaling	BP	16	6	0.0163173
water homeostasis	BP	16	6	0.0163173
cellular amino acid biosynthetic process	BP	25	8	0.0163352
organic anion transmembrane transporter activity	MF	50	13	0.0164747
spindle organization	BP	50	13	0.0164747
homeostatic process	BP	401	71	0.0166395
blood circulation	BP	117	25	0.0169071
cellular response to hormone stimulus	BP	123	26	0.0172136
acyl-CoA metabolic process	BP	30	9	0.0172503
regulation of mitotic nuclear division	BP	30	9	0.0172503
smooth muscle cell proliferation	BP	30	9	0.0172503
smooth muscle contraction	BP	30	9	0.0172503
thioester metabolic process	BP	30	9	0.0172503
intestinal absorption	BP	12	5	0.0173461
inward rectifier potassium channel activity	MF	12	5	0.0173461
long-chain fatty acid transport	BP	12	5	0.0173461
plasma lipoprotein particle organization	BP	12	5	0.0173461
protein-lipid complex subunit organization	BP	12	5	0.0173461
spindle localization	BP	12	5	0.0173461
cation transmembrane transporter activity	MF	207	40	0.0173639
contractile fiber	CC	61	15	0.0174377
myofibril	CC	61	15	0.0174377
response to organic cyclic compound	BP	135	28	0.0176587
regulation of actin cytoskeleton organization	BP	89	20	0.0182034
oxidoreductase activity, acting on the CH-OH group of donors, NAD or NADP as acceptor	MF	56	14	0.0184337
regulation of cell cycle	BP	289	53	0.0189664
circulatory system process	BP	124	26	0.018995
actin cytoskeleton organization	BP	196	38	0.0190491
3-beta-hydroxy-delta5-steroid dehydrogenase activity	MF	2	2	0.0192305
adenylate cyclase-inhibiting adrenergic receptor signaling pathway	BP	2	2	0.0192305
ADP biosynthetic process	BP	2	2	0.0192305
aldonic acid metabolic process	BP	2	2	0.0192305
alkanesulfonate transport	BP	2	2	0.0192305
alphav-beta3 integrin-IGF-1-IGF1R complex	CC	2	2	0.0192305
arginine biosynthetic process	BP	2	2	0.0192305
asparagine biosynthetic process	BP	2	2	0.0192305
asparagine synthase (glutamine-hydrolyzing) activity	MF	2	2	0.0192305
aspartate transmembrane transport	BP	2	2	0.0192305
axonal growth cone	CC	2	2	0.0192305
blood vessel maturation	BP	2	2	0.0192305
BMP signaling pathway involved in heart induction	BP	2	2	0.0192305
cellular response to corticotropin-releasing hormone stimulus	BP	2	2	0.0192305
choline-phosphate cytidylyltransferase activity	MF	2	2	0.0192305
CoA-transferase activity	MF	2	2	0.0192305
D-gluconate metabolic process	BP	2	2	0.0192305
embryonic process involved in female pregnancy	BP	2	2	0.0192305
endodermal-mesodermal cell signaling	BP	2	2	0.0192305
endodermal-mesodermal cell signaling involved in heart induction	BP	2	2	0.0192305
farnesyl diphosphate biosynthetic process, mevalonate pathway	BP	2	2	0.0192305
Fas signaling pathway	BP	2	2	0.0192305
GDP-mannose biosynthetic process	BP	2	2	0.0192305
GDP-mannose metabolic process	BP	2	2	0.0192305
HLH domain binding	MF	2	2	0.0192305
hydroxymethylglutaryl-CoA synthase activity	MF	2	2	0.0192305
inositol-1,3,4,5-tetrakisphosphate 5-phosphatase activity	MF	2	2	0.0192305
inositol-1,4,5-trisphosphate 5-phosphatase activity	MF	2	2	0.0192305
inositol tetrakisphosphate phosphatase activity	MF	2	2	0.0192305
intermediate filament binding	MF	2	2	0.0192305
isoprenoid biosynthetic process via mevalonate	BP	2	2	0.0192305
lactate transmembrane transporter activity	MF	2	2	0.0192305
mature B cell apoptotic process	BP	2	2	0.0192305
mesenchymal cell proliferation involved in ureteric bud development	BP	2	2	0.0192305
negative regulation of cellular response to vascular endothelial growth factor stimulus	BP	2	2	0.0192305
negative regulation of intrinsic apoptotic signaling pathway in response to DNA damage by p53 class mediator	BP	2	2	0.0192305
negative regulation of kidney development	BP	2	2	0.0192305
negative regulation of mature B cell apoptotic process	BP	2	2	0.0192305
negative regulation of vascular endothelial growth factor signaling pathway	BP	2	2	0.0192305
neutrophil mediated cytotoxicity	BP	2	2	0.0192305
nicotinate-nucleotide diphosphorylase (carboxylating) activity	MF	2	2	0.0192305
norepinephrine binding	MF	2	2	0.0192305
nucleoside diphosphate biosynthetic process	BP	2	2	0.0192305
positive regulation of cholesterol esterification	BP	2	2	0.0192305
positive regulation of histone H3-K9 methylation	BP	2	2	0.0192305
positive regulation of smooth muscle cell differentiation	BP	2	2	0.0192305
pre-snoRNP complex	CC	2	2	0.0192305
protein O-linked fucosylation	BP	2	2	0.0192305
purine nucleoside diphosphate biosynthetic process	BP	2	2	0.0192305
purine ribonucleoside diphosphate biosynthetic process	BP	2	2	0.0192305
pyruvate transmembrane transporter activity	MF	2	2	0.0192305
regulation of cellular response to osmotic stress	BP	2	2	0.0192305
regulation of cholesterol esterification	BP	2	2	0.0192305
regulation of glomerulus development	BP	2	2	0.0192305
regulation of histone H4-K16 acetylation	BP	2	2	0.0192305
regulation of mature B cell apoptotic process	BP	2	2	0.0192305
regulation of odontogenesis of dentin-containing tooth	BP	2	2	0.0192305
renal artery morphogenesis	BP	2	2	0.0192305
response to corticotropin-releasing hormone	BP	2	2	0.0192305
ribonucleoside diphosphate biosynthetic process	BP	2	2	0.0192305
sympathetic ganglion development	BP	2	2	0.0192305
taurine transport	BP	2	2	0.0192305
thalamus development	BP	2	2	0.0192305
Toll-like receptor 4 binding	MF	2	2	0.0192305
transition between fast and slow fiber	BP	2	2	0.0192305
trophectodermal cell differentiation	BP	2	2	0.0192305
urinary bladder smooth muscle contraction	BP	2	2	0.0192305
cyclin-dependent protein serine/threonine kinase regulator activity	MF	21	7	0.0192577
G protein-coupled amine receptor activity	MF	21	7	0.0192577
negative regulation of protein polymerization	BP	21	7	0.0192577
ligase activity	MF	51	13	0.0193836
macromolecule glycosylation	BP	84	19	0.0196589
protein glycosylation	BP	84	19	0.0196589
nucleoside phosphate biosynthetic process	BP	62	15	0.0201411
nucleotide biosynthetic process	BP	62	15	0.0201411
artery development	BP	26	8	0.0207973
cellular glucan metabolic process	BP	26	8	0.0207973
glucan metabolic process	BP	26	8	0.0207973
glycogen metabolic process	BP	26	8	0.0207973
icosanoid metabolic process	BP	26	8	0.0207973
actin binding	MF	131	27	0.021108
spindle	CC	96	21	0.0211129
nuclear membrane	CC	79	18	0.021215
carboxylic acid transmembrane transport	BP	31	9	0.0213948
organic acid transmembrane transport	BP	31	9	0.0213948
sensory perception of mechanical stimulus	BP	31	9	0.0213948
asparagine metabolic process	BP	5	3	0.0214186
BMP signaling pathway involved in heart development	BP	5	3	0.0214186
cellular response to sterol	BP	5	3	0.0214186
cellular sodium ion homeostasis	BP	5	3	0.0214186
dendrite arborization	BP	5	3	0.0214186
eye photoreceptor cell development	BP	5	3	0.0214186
glutamine family amino acid biosynthetic process	BP	5	3	0.0214186
kidney vasculature development	BP	5	3	0.0214186
negative regulation of interleukin-17 production	BP	5	3	0.0214186
phospholipid efflux	BP	5	3	0.0214186
positive regulation of cell cycle checkpoint	BP	5	3	0.0214186
positive regulation of lipoprotein lipase activity	BP	5	3	0.0214186
positive regulation of triglyceride lipase activity	BP	5	3	0.0214186
protein heterooligomerization	BP	5	3	0.0214186
regulation of cAMP-dependent protein kinase activity	BP	5	3	0.0214186
renal system vasculature development	BP	5	3	0.0214186
sequence-specific mRNA binding	MF	5	3	0.0214186
sphingolipid binding	MF	5	3	0.0214186
sympathetic nervous system development	BP	5	3	0.0214186
thioesterase binding	MF	5	3	0.0214186
vascular associated smooth muscle cell migration	BP	5	3	0.0214186
transmembrane transporter complex	CC	102	22	0.0216678
cellular anatomical entity	CC	5748	837	0.0222605
negative regulation of chromosome segregation	BP	17	6	0.0223197
negative regulation of chromosome separation	BP	17	6	0.0223197
negative regulation of metaphase/anaphase transition of cell cycle	BP	17	6	0.0223197
regulation of actin filament depolymerization	BP	17	6	0.0223197
regulation of mitotic sister chromatid segregation	BP	17	6	0.0223197
carboxylic acid transport	BP	52	13	0.0226618
regulation of protein polymerization	BP	52	13	0.0226618
cell periphery	CC	1350	212	0.023022
cellular component disassembly	BP	132	27	0.0231415
anatomical structure maturation	BP	63	15	0.0231503
inorganic cation transmembrane transport	BP	144	29	0.0232785
cellular response to metal ion	BP	47	12	0.0238523
regulation of apoptotic signaling pathway	BP	103	22	0.0240602
ATP-dependent activity	MF	181	35	0.0245561
inorganic cation transmembrane transporter activity	MF	181	35	0.0245561
cell projection membrane	CC	58	14	0.0247322
glycosylation	BP	86	19	0.0248309
regulation of cell projection assembly	BP	42	11	0.0249151
regulation of plasma membrane bounded cell projection assembly	BP	42	11	0.0249151
diencephalon development	BP	22	7	0.0249468
negative regulation of transporter activity	BP	22	7	0.0249468
positive regulation of protein polymerization	BP	22	7	0.0249468
actin filament capping	BP	13	5	0.025027
cellular response to cAMP	BP	13	5	0.025027
negative regulation of axonogenesis	BP	13	5	0.025027
localization	BP	1360	213	0.025141
organelle localization	BP	127	26	0.0252189
developmental maturation	BP	75	17	0.0258786
ion channel complex	CC	75	17	0.0258786
acetyl-CoA biosynthetic process	BP	9	4	0.0260299
adipose tissue development	BP	9	4	0.0260299
arginine metabolic process	BP	9	4	0.0260299
bile acid metabolic process	BP	9	4	0.0260299
cellular response to osmotic stress	BP	9	4	0.0260299
DNA geometric change	BP	9	4	0.0260299
DNA replication initiation	BP	9	4	0.0260299
establishment of mitotic spindle orientation	BP	9	4	0.0260299
establishment of spindle orientation	BP	9	4	0.0260299
eye photoreceptor cell differentiation	BP	9	4	0.0260299
myofilament	CC	9	4	0.0260299
regulation of polysaccharide metabolic process	BP	9	4	0.0260299
U1 snRNP	CC	9	4	0.0260299
ubiquitin conjugating enzyme activity	MF	9	4	0.0260299
intermediate filament cytoskeleton	CC	27	8	0.0260585
regulation of cell development	BP	116	24	0.0272995
channel activity	MF	146	29	0.0276002
passive transmembrane transporter activity	MF	146	29	0.0276002
axon guidance	BP	48	12	0.027916
negative regulation of MAPK cascade	BP	48	12	0.027916
voltage-gated cation channel activity	MF	48	12	0.027916
protein polymerization	BP	70	16	0.0279533
cation channel activity	MF	99	21	0.0290215
transporter complex	CC	105	22	0.0294475
actin filament depolymerization	BP	18	6	0.029646
regulation of axon extension	BP	18	6	0.029646
apoptotic signaling pathway	BP	147	29	0.0299809
response to organonitrogen compound	BP	190	36	0.0302913
adenyl ribonucleotide binding	MF	511	86	0.030403
organelle membrane	CC	925	148	0.0306806
voltage-gated potassium channel activity	MF	38	10	0.0307393
cellular_component	CC	5797	841	0.0311142
response to oxygen-containing compound	BP	323	57	0.0311707
cholesterol transport	BP	33	9	0.0317377
negative regulation of lipid metabolic process	BP	33	9	0.0317377
energy reserve metabolic process	BP	28	8	0.0321784
lipid droplet	CC	28	8	0.0321784
protein N-linked glycosylation	BP	28	8	0.0321784
regulation of cyclin-dependent protein serine/threonine kinase activity	BP	28	8	0.0321784
sensory perception of sound	BP	28	8	0.0321784
muscle cell proliferation	BP	49	12	0.0324587
negative regulation of mitotic cell cycle phase transition	BP	49	12	0.0324587
neuron projection guidance	BP	49	12	0.0324587
glycoprotein biosynthetic process	BP	106	22	0.0324611
regulation of chromosome organization	BP	60	14	0.0325012
voltage-gated ion channel activity	MF	60	14	0.0325012
regulation of small molecule metabolic process	BP	77	17	0.0327661
adenyl nucleotide binding	MF	513	86	0.0330931
actin filament polymerization	BP	44	11	0.0344699
negative regulation of supramolecular fiber organization	BP	44	11	0.0344699
striated muscle contraction	BP	44	11	0.0344699
cation transmembrane transport	BP	161	31	0.0345744
acyl-CoA biosynthetic process	BP	14	5	0.0345855
intermediate filament cytoskeleton organization	BP	14	5	0.0345855
neural crest cell migration	BP	14	5	0.0345855
phospholipid dephosphorylation	BP	14	5	0.0345855
positive regulation of actin filament polymerization	BP	14	5	0.0345855
response to osmotic stress	BP	14	5	0.0345855
thioester biosynthetic process	BP	14	5	0.0345855
vascular associated smooth muscle cell proliferation	BP	14	5	0.0345855
cell cycle checkpoint signaling	BP	55	13	0.0349572
potassium ion transport	BP	55	13	0.0349572
symporter activity	MF	39	10	0.0363723
oxidoreductase activity, acting on CH-OH group of donors	MF	61	14	0.0369882
positive regulation of cell cycle process	BP	61	14	0.0369882
voltage-gated channel activity	MF	61	14	0.0369882
mitotic spindle organization	BP	34	9	0.038027
carbohydrate derivative metabolic process	BP	314	55	0.0382468
artery morphogenesis	BP	19	6	0.0383859
cellular monovalent inorganic cation homeostasis	BP	19	6	0.0383859
negative regulation of ion transmembrane transporter activity	BP	19	6	0.0383859
negative regulation of MAP kinase activity	BP	19	6	0.0383859
neural crest cell development	BP	19	6	0.0383859
regulation of smooth muscle contraction	BP	19	6	0.0383859
unsaturated fatty acid biosynthetic process	BP	19	6	0.0383859
ATPase dependent transmembrane transport complex	CC	6	3	0.0384563
cation-transporting ATPase complex	CC	6	3	0.0384563
cell-cell adhesion mediated by integrin	BP	6	3	0.0384563
cell junction disassembly	BP	6	3	0.0384563
chemorepellent activity	MF	6	3	0.0384563
cholesterol transfer activity	MF	6	3	0.0384563
high-density lipoprotein particle assembly	BP	6	3	0.0384563
insulin-like growth factor receptor binding	MF	6	3	0.0384563
insulin receptor binding	MF	6	3	0.0384563
negative regulation of axon extension involved in axon guidance	BP	6	3	0.0384563
negative regulation of fatty acid biosynthetic process	BP	6	3	0.0384563
negative regulation of gliogenesis	BP	6	3	0.0384563
negative regulation of vascular associated smooth muscle cell proliferation	BP	6	3	0.0384563
nitrogen cycle metabolic process	BP	6	3	0.0384563
ornithine metabolic process	BP	6	3	0.0384563
plasma lipoprotein particle remodeling	BP	6	3	0.0384563
positive regulation of collagen biosynthetic process	BP	6	3	0.0384563
positive regulation of collagen metabolic process	BP	6	3	0.0384563
positive regulation of fatty acid biosynthetic process	BP	6	3	0.0384563
positive regulation of steroid biosynthetic process	BP	6	3	0.0384563
protein-containing complex remodeling	BP	6	3	0.0384563
protein-lipid complex remodeling	BP	6	3	0.0384563
protein localization to endosome	BP	6	3	0.0384563
pyridine-containing compound biosynthetic process	BP	6	3	0.0384563
regulation of collagen biosynthetic process	BP	6	3	0.0384563
regulation of glucan biosynthetic process	BP	6	3	0.0384563
regulation of glycogen biosynthetic process	BP	6	3	0.0384563
regulation of heart morphogenesis	BP	6	3	0.0384563
regulation of helicase activity	BP	6	3	0.0384563
regulation of peroxisome proliferator activated receptor signaling pathway	BP	6	3	0.0384563
sarcoplasmic reticulum membrane	CC	6	3	0.0384563
sterol transfer activity	MF	6	3	0.0384563
terpenoid biosynthetic process	BP	6	3	0.0384563
urea cycle	BP	6	3	0.0384563
urea metabolic process	BP	6	3	0.0384563
voltage-gated sodium channel activity	MF	6	3	0.0384563
white fat cell differentiation	BP	6	3	0.0384563
WW domain binding	MF	6	3	0.0384563
regulation of cytoskeleton organization	BP	138	27	0.0387058
cellular carbohydrate catabolic process	BP	10	4	0.038708
cortical actin cytoskeleton organization	BP	10	4	0.038708
exploration behavior	BP	10	4	0.038708
gamma-aminobutyric acid signaling pathway	BP	10	4	0.038708
gastrulation with mouth forming second	BP	10	4	0.038708
photoreceptor cell development	BP	10	4	0.038708
positive regulation of glial cell differentiation	BP	10	4	0.038708
prostaglandin biosynthetic process	BP	10	4	0.038708
prostanoid biosynthetic process	BP	10	4	0.038708
semaphorin receptor binding	MF	10	4	0.038708
smooth muscle tissue development	BP	10	4	0.038708
ubiquitin-like protein conjugating enzyme activity	MF	10	4	0.038708
regulation of cell cycle phase transition	BP	102	21	0.0389828
regulation of cyclin-dependent protein kinase activity	BP	29	8	0.0392089
regulation of smooth muscle cell proliferation	BP	29	8	0.0392089
spindle assembly	BP	29	8	0.0392089
negative regulation of nuclear division	BP	24	7	0.0395432
response to alcohol	BP	24	7	0.0395432
transmembrane receptor protein tyrosine kinase activity	MF	24	7	0.0395432
peptidase complex	CC	56	13	0.0399527
blood vessel diameter maintenance	BP	45	11	0.0401055
regulation of tube diameter	BP	45	11	0.0401055
regulation of tube size	BP	45	11	0.0401055
response to nitrogen compound	BP	213	39	0.0404008
inorganic ion transmembrane transport	BP	157	30	0.0406342
condensed chromosome	CC	62	14	0.041902
sensory organ morphogenesis	BP	62	14	0.041902
tubulin binding	MF	103	21	0.0428044
envelope	CC	323	56	0.0435931
organelle envelope	CC	323	56	0.0435931
response to endoplasmic reticulum stress	BP	74	16	0.0446131
nervous system development	BP	494	82	0.0448973
calcium ion transmembrane transporter activity	MF	35	9	0.0451134
cellular polysaccharide metabolic process	BP	35	9	0.0451134
protein depolymerization	BP	35	9	0.0451134
cellular ketone metabolic process	BP	57	13	0.0454313
glucan biosynthetic process	BP	15	5	0.0461145
glycogen biosynthetic process	BP	15	5	0.0461145
icosanoid biosynthetic process	BP	15	5	0.0461145
intermediate filament-based process	BP	15	5	0.0461145
macrophage differentiation	BP	15	5	0.0461145
mesenchymal cell migration	BP	15	5	0.0461145
multicellular organismal response to stress	BP	15	5	0.0461145
multicellular organismal water homeostasis	BP	15	5	0.0461145
myeloid leukocyte cytokine production	BP	15	5	0.0461145
negative regulation of actin filament depolymerization	BP	15	5	0.0461145
negative regulation of chemotaxis	BP	15	5	0.0461145
nuclear ubiquitin ligase complex	CC	15	5	0.0461145
potassium ion import across plasma membrane	BP	15	5	0.0461145
prostaglandin metabolic process	BP	15	5	0.0461145
prostanoid metabolic process	BP	15	5	0.0461145
regulation of muscle adaptation	BP	15	5	0.0461145
positive regulation of neurogenesis	BP	46	11	0.0463488
protein kinase complex	CC	46	11	0.0463488
cell development	BP	475	79	0.0464618
regulation of supramolecular fiber organization	BP	98	20	0.0467988
neuron differentiation	BP	305	53	0.0468126
regulation of nervous system development	BP	104	21	0.0468915
organelle organization	BP	871	138	0.0469019
multicellular organismal reproductive process	BP	159	30	0.0470315
monovalent inorganic cation homeostasis	BP	30	8	0.0471939
organophosphate ester transport	BP	30	8	0.0471939
response to lipid	BP	153	29	0.0476982
amino acid transmembrane transport	BP	25	7	0.0485685
glycerolipid catabolic process	BP	25	7	0.0485685
insulin receptor signaling pathway	BP	25	7	0.0485685
regulation of protein depolymerization	BP	25	7	0.0485685
intramolecular oxidoreductase activity	MF	20	6	0.0486049
myosin binding	MF	20	6	0.0486049
stem cell development	BP	20	6	0.0486049
organic substance transport	BP	643	104	0.0490471
actin polymerization or depolymerization	BP	52	12	0.0492087
intrinsic component of endoplasmic reticulum membrane	CC	52	12	0.0492087
ribose phosphate biosynthetic process	BP	52	12	0.0492087
telencephalon development	BP	52	12	0.0492087
vascular process in circulatory system	BP	52	12	0.0492087
plasma membrane region	CC	261	46	0.0496029
cell cycle G2/M phase transition	BP	41	10	0.049697
regulation of nuclear division	BP	41	10	0.049697

## Sheet: Overall significant
Supplementary Table S7D. Common gene ontology terms across brain, heart and liver tissue, as determined by edgeR, for heterologous compared with autologous mtDNA supplemented offspring (unadjusted P value = P <0.05). Yellow indicates presence in three tissues and rose indicates presence in two tissues.
Brain	Heart	Liver
extracellular region	cytosolic ribosome	steroid biosynthetic process
extracellular space	ribosome	steroid metabolic process
endopeptidase inhibitor activity	structural constituent of ribosome	polymeric cytoskeletal fiber
peptidase inhibitor activity	structural molecule activity	supramolecular fiber
molecular transducer activity	ribosomal subunit	supramolecular polymer
signaling receptor activity	peptide biosynthetic process	positive regulation of lipid metabolic process
cell periphery	rough endoplasmic reticulum membrane	sterol biosynthetic process
endopeptidase regulator activity	cytoplasmic side of rough endoplasmic reticulum membrane	sterol metabolic process
positive regulation of cytosolic calcium ion concentration	translation	cholesterol metabolic process
system process	rough endoplasmic reticulum	oxoacid metabolic process
serine-type endopeptidase inhibitor activity	cytosolic small ribosomal subunit	intrinsic component of plasma membrane
transmembrane signaling receptor activity	peptide metabolic process	mitotic cell cycle
phospholipase C-activating G protein-coupled receptor signaling pathway	cytoplasmic side of endoplasmic reticulum membrane	ligand-gated channel activity
peptidase regulator activity	cytosolic large ribosomal subunit	ligand-gated ion channel activity
plasma membrane	amide biosynthetic process	organic acid metabolic process
G protein-coupled receptor activity	external encapsulating structure	microtubule
cellular homeostasis	extracellular matrix	supramolecular complex
neuropeptide signaling pathway	cytoplasmic translation	cell cycle process
chemotaxis	large ribosomal subunit	secondary alcohol metabolic process
taxis	small ribosomal subunit	integral component of plasma membrane
cellular chemical homeostasis	cellular macromolecule biosynthetic process	nuclear chromosome segregation
hyperosmotic response	extracellular matrix structural constituent	carboxylic acid metabolic process
G protein-coupled receptor signaling pathway	cytoplasmic side of membrane	sarcoplasmic reticulum
organic hydroxy compound transport	cellular amide metabolic process	cytoskeleton organization
fatty acid transport	ribonucleoprotein complex	ligand-gated cation channel activity
calcium ion binding	external encapsulating structure organization	small molecule metabolic process
monocarboxylic acid transmembrane transporter activity	extracellular matrix organization	positive regulation of triglyceride metabolic process
intrinsic component of membrane	extracellular structure organization	mitotic cell cycle process
G protein-coupled peptide receptor activity	GABA-ergic synapse	carboxylic acid biosynthetic process
regulation of body fluid levels	extracellular space	intestinal lipid absorption
icosanoid receptor activity	organonitrogen compound biosynthetic process	intracellular ligand-gated ion channel activity
integral component of membrane	cellular response to retinoic acid	organic acid biosynthetic process
peptide receptor activity	positive regulation of synapse assembly	chromosome segregation
response to external stimulus	postsynaptic membrane	cholesterol biosynthetic process
ion transport	cell junction assembly	secondary alcohol biosynthetic process
organic hydroxy compound transmembrane transporter activity	cell junction organization	lipid biosynthetic process
dicarboxylic acid metabolic process	collagen fibril organization	organic hydroxy compound metabolic process
response to temperature stimulus	oligodendrocyte development	lipid metabolic process
calcium ion transport	synaptic membrane	cellular response to insulin stimulus
carboxylic acid catabolic process	axon ensheathment in central nervous system	acyltransferase activity, acyl groups converted into alkyl on transfer
organic acid catabolic process	central nervous system myelination	small molecule biosynthetic process
acid secretion	defense response to Gram-negative bacterium	oligosaccharyltransferase complex
positive regulation of potassium ion transport	exploration behavior	cytoskeletal protein binding
cellular cation homeostasis	polysome	transporter activity
striated muscle adaptation	regulation of synapse assembly	endoplasmic reticulum
bicarbonate transport	transferase activity, transferring sulphur-containing groups	cell cycle
negative regulation of cell volume	rRNA binding	regulation of anatomical structure size
neuromedin U receptor activity	extracellular region	negative regulation of developmental growth
orexin receptor activity	synapse assembly	regulation of fatty acid metabolic process
parturition	neurotransmitter-gated ion channel clustering	regulation of cellular ketone metabolic process
phosphoenolpyruvate carboxykinase (GTP) activity	positive regulation of cell junction assembly	positive regulation of lipid catabolic process
phosphoenolpyruvate carboxykinase activity	synapse	transcytosis
recognition of apoptotic cell	side of membrane	cytoskeleton
thymine catabolic process	mitochondrial respiratory chain complex assembly	cellular response to peptide hormone stimulus
thymine metabolic process	neurotransmitter receptor activity	negative regulation of organelle organization
regulation of chemotaxis	synapse organization	microtubule-based process
angiogenesis	postsynapse	ion transmembrane transporter activity
sensory perception	postsynaptic specialization	mitotic sister chromatid segregation
cation transport	fatty-acyl-CoA synthase activity	cellular response to organonitrogen compound
calcium ion transmembrane transport	regulation of flagellated sperm motility	metaphase plate congression
external encapsulating structure	response to redox state	positive regulation of lipid biosynthetic process
extracellular matrix	regulation of synapse organization	regulation of lipid catabolic process
cellular ion homeostasis	regulation of cell junction assembly	sister chromatid segregation
blood circulation	polysomal ribosome	intrinsic component of membrane
lipid binding	formation of cytoplasmic translation initiation complex	organic hydroxy compound biosynthetic process
lipid transport	locomotory exploration behavior	integral component of membrane
enzyme inhibitor activity	mitochondrial matrix	nuclear outer membrane-endoplasmic reticulum membrane network
negative regulation of blood coagulation	collagen-containing extracellular matrix	response to insulin
negative regulation of hemostasis	collagen metabolic process	active transmembrane transporter activity
sensory perception of pain	collagen trimer	cellular response to peptide
response to chemical	regulation of synapse structure or activity	transmembrane transport
prostaglandin receptor activity	C-acyltransferase activity	endoplasmic reticulum subcompartment
prostanoid receptor activity	translation regulator activity, nucleic acid binding	regulation of lipid biosynthetic process
transcytosis	transmitter-gated channel activity	microtubule cytoskeleton
sprouting angiogenesis	transmitter-gated ion channel activity	cellular response to lithium ion
lipid localization	embryonic skeletal system development	intestinal cholesterol absorption
aerobic electron transport chain	oligodendrocyte differentiation	lipid digestion
monocarboxylic acid transport	nervous system development	long-chain fatty acid transporter activity
muscle adaptation	cellular component biogenesis	positive regulation of triglyceride catabolic process
regulation of ATP-dependent activity	mitochondrion	response to lithium ion
	axon development	chromosome localization
	cellular component assembly	establishment of chromosome localization
	positive regulation of nervous system development	regulation of cell cycle process
	regulation of microtubule-based movement	mitotic nuclear division
	anterograde trans-synaptic signaling	monocarboxylic acid biosynthetic process
	chemical synaptic transmission	intracellular lipid transport
	trans-synaptic signaling	endomembrane system
	neurogenesis	endoplasmic reticulum membrane
	glycine binding	negative regulation of cell cycle
	ketone catabolic process	anion transmembrane transporter activity
	low-density lipoprotein particle	transmembrane transporter activity
	lung-associated mesenchyme development	negative regulation of cellular component organization
	phagocytosis, recognition	lipid transport
	pICln-Sm protein complex	positive regulation of steroid metabolic process
	type I transforming growth factor beta receptor binding	regulation of mitotic cell cycle spindle assembly checkpoint
	glial cell development	regulation of mitotic spindle checkpoint
	sulfur compound metabolic process	regulation of spindle checkpoint
	extracellular ligand-gated ion channel activity	organic acid transport
	postsynaptic specialization membrane	small molecule binding
	central nervous system neuron axonogenesis	microtubule motor activity
	generation of neurons	mitotic metaphase plate congression
	organelle subcompartment	regulation of plasma lipoprotein particle levels
	transmembrane receptor protein tyrosine kinase activity	nuclear division
	axonogenesis	chromosome organization
	synaptic signaling	muscle contraction
	cell junction	fatty acid biosynthetic process
	embryonic skeletal system morphogenesis	regulation of sister chromatid segregation
	neuron differentiation	centriole
	mitochondrial respiratory chain complex I assembly	sarcoplasm
	NADH dehydrogenase complex assembly	microtubule cytoskeleton organization
	regulation of extracellular matrix organization	mitotic cell cycle phase transition
	translation factor activity, RNA binding	calcium-release channel activity
	collagen biosynthetic process	farnesyl diphosphate biosynthetic process
	heterotrimeric G-protein complex	farnesyl diphosphate metabolic process
	metal cation:monoatomic cation antiporter activity	kidney vasculature morphogenesis
	cytoplasmic translational initiation	ligand-gated calcium channel activity
	ribonucleoprotein complex assembly	phosphatidylcholine-sterol O-acyltransferase activator activity
	sensory organ morphogenesis	proteasome activator complex
	asymmetric synapse	regulation of intestinal cholesterol absorption
	postsynaptic density	regulation of intestinal lipid absorption
	regulation of synaptic plasticity	renal system vasculature morphogenesis
	ear morphogenesis	organelle subcompartment
	mesonephros development	alcohol metabolic process
	cell periphery	positive regulation of small molecule metabolic process
	11-beta-hydroxysteroid dehydrogenase [NAD(P)] activity	cellular response to nitrogen compound
	2'-5'-oligoadenylate synthetase activity	nuclear envelope
	action potential propagation	establishment of localization
	alpha-1,3-mannosylglycoprotein 4-beta-N-acetylglucosaminyltransferase activity	endoplasmic reticulum protein-containing complex
	AMPA glutamate receptor clustering	coronary vasculature development
	astrocyte projection	sodium ion transmembrane transporter activity
	bone marrow development	cytoskeletal motor activity
	CCR6 chemokine receptor binding	sterol binding
	D-aminoacyl-tRNA deacylase activity	purine ribonucleotide binding
	D-tyrosyl-tRNA(Tyr) deacylase activity	supramolecular fiber organization
	fibroblast growth factor receptor activity	monocarboxylic acid transmembrane transporter activity
	glutamate receptor clustering	cholesterol binding
	L-ascorbate:sodium symporter activity	metaphase/anaphase transition of mitotic cell cycle
	L-ascorbic acid transmembrane transporter activity	regulation of mitotic metaphase/anaphase transition
	lacrimal gland development	regulation of mitotic sister chromatid separation
	methylglyoxal catabolic process to D-lactate via S-lactoyl-glutathione	structural constituent of cytoskeleton
	microvesicle	membrane
	N-acetyllactosamine synthase activity	gated channel activity
	negative regulation of catecholamine secretion	intracellular sterol transport
	negative regulation of insulin secretion involved in cellular response to glucose stimulus	ribonucleotide binding
	neuron-neuron synaptic transmission	microtubule cytoskeleton organization involved in mitosis
	neuronal action potential propagation	regulation of actin filament organization
	otic vesicle formation	lipoprotein particle binding
	pancreatic polypeptide receptor activity	motor neuron axon guidance
	peptide YY receptor activity	protein-lipid complex binding
	peptidyl-lysine hydroxylation	regulation of triglyceride catabolic process
	peptidyl-lysine oxidation	purine nucleotide binding
	positive regulation of cilium-dependent cell motility	negative regulation of mitotic cell cycle
	positive regulation of cilium movement	anion binding
	positive regulation of flagellated sperm motility	regulation of lipid metabolic process
	positive regulation of flagellated sperm motility involved in capacitation	chromosome separation
	protein-lysine 6-oxidase activity	organelle fission
	recognition of apoptotic cell	triglyceride metabolic process
	regulation of collagen fibril organization	phosphatidylcholine metabolic process
	regulation of transepithelial transport	regulation of fatty acid biosynthetic process
	UDP-galactose:glucosylceramide beta-1,4-galactosyltransferase activity	triglyceride catabolic process
	neuron to neuron synapse	alpha-amino acid biosynthetic process
	flagellated sperm motility	metaphase/anaphase transition of cell cycle
	sperm motility	mitotic sister chromatid separation
	aminoacyl-tRNA editing activity	regulation of metaphase/anaphase transition of cell cycle
	bone growth	inorganic molecular entity transmembrane transporter activity
	desmosome	negative regulation of cytoskeleton organization
	embryonic skeletal joint morphogenesis	mitotic spindle
	eukaryotic 48S preinitiation complex	negative regulation of neurogenesis
	glial cell projection	guanyl ribonucleotide binding
	lactate metabolic process	response to peptide hormone
	lipoprotein catabolic process	purine ribonucleoside triphosphate binding
	macromolecule depalmitoylation	carbohydrate derivative biosynthetic process
	negative regulation of amyloid fibril formation	regulation of mitotic cell cycle
	negative regulation of inflammatory response to antigenic stimulus	secondary active transmembrane transporter activity
	neuropeptide Y receptor activity	regulation of actin filament-based process
	protein depalmitoylation	regulation of steroid metabolic process
	regulation of cilium-dependent cell motility	mitotic cell cycle checkpoint signaling
	regulation of cilium movement involved in cell motility	steroid binding
	RNA polymerase I complex	ion channel activity
	sperm axoneme assembly	organic acid transmembrane transporter activity
	sperm flagellum assembly	cellular response to inorganic substance
	sulfurtransferase activity	transport
	eye development	regulation of system process
	cell morphogenesis involved in neuron differentiation	ABC-type transporter activity
	intrinsic component of membrane	attachment of spindle microtubules to kinetochore
	translation regulator activity	establishment of mitotic spindle localization
	sodium ion transmembrane transporter activity	negative regulation of axon extension
	sulfotransferase activity	negative regulation of fatty acid metabolic process
	transporter complex	plasma lipoprotein particle assembly
	negative regulation of BMP signaling pathway	protein-lipid complex assembly
	visual system development	quaternary ammonium group binding
	cell projection organization	sodium channel activity
	amino acid binding	endoplasmic reticulum lumen
	extracellular matrix disassembly	negative regulation of nervous system development
	GTPase complex	ion transport
	integral component of postsynaptic specialization membrane	GTP binding
	intrinsic component of postsynaptic specialization membrane	response to hormone
	iron-sulfur cluster assembly	guanyl nucleotide binding
	lipopolysaccharide binding	lipid localization
	metallo-sulfur cluster assembly	regulation of protein-containing complex disassembly
	regulation of neuronal synaptic plasticity	ruffle membrane
	solute:cation antiporter activity	nucleoside phosphate binding
	ribonucleoprotein complex subunit organization	nucleotide binding
	ribonucleoprotein complex biogenesis	lipid binding
	axon ensheathment	regulation of ATP-dependent activity
	ensheathment of neurons	muscle system process
	negative regulation of Wnt signaling pathway	regulation of cellular component size
	sensory system development	alcohol biosynthetic process
	axoneme assembly	plasma membrane
	long-term synaptic potentiation	cellular amino acid metabolic process
	response to retinoic acid	fatty acid metabolic process
	neuron projection development	organic anion transport
	locomotory behavior	negative regulation of cell cycle process
	sensory organ development	interleukin-17 production
	endoplasmic reticulum subcompartment	positive regulation of filopodium assembly
	mesenchymal cell differentiation	proteasome core complex, alpha-subunit complex
	mesenchyme development	protein homotrimerization
	transmembrane transporter complex	regulation of interleukin-17 production
	integral component of membrane	sulfur compound transport
	myelin sheath	tricarboxylic acid metabolic process
	neuromuscular junction	lipid modification
	peripheral nervous system development	cellular response to organic cyclic compound
	cytokine binding	regulation of chromosome separation
	neuron projection morphogenesis	actin-myosin filament sliding
	endoplasmic reticulum membrane	astral microtubule organization
	gliogenesis	commissural neuron axon guidance
	translational initiation	commitment complex
	amide binding	intramolecular oxidoreductase activity, transposing S-S bonds
	cell-cell signaling	long-chain fatty acid binding
	translation initiation factor activity	MHC class I peptide loading complex
	antiporter activity	negative regulation of ATP-dependent activity
	nuclear outer membrane-endoplasmic reticulum membrane network	negative regulation of cAMP-dependent protein kinase activity
	cAMP-mediated signaling	neuromuscular synaptic transmission
	regulation of insulin secretion involved in cellular response to glucose stimulus	nicotinamide nucleotide biosynthetic process
	RNA binding	positive regulation of mitotic cell cycle spindle assembly checkpoint
	plasma membrane bounded cell projection organization	positive regulation of spindle checkpoint
	embryonic brain development	protein disulfide isomerase activity
	embryonic skeletal joint development	pyridine nucleotide biosynthetic process
	eukaryotic 43S preinitiation complex	regulation of DNA duplex unwinding
	eukaryotic translation initiation factor 3 complex	regulation of intestinal absorption
	G protein-coupled receptor signaling pathway, coupled to cyclic nucleotide second messenger	sarcoplasmic reticulum lumen
	methylosome	triglyceride-rich lipoprotein particle remodeling
	postsynaptic membrane organization	very-low-density lipoprotein particle remodeling
	prefoldin complex	cellular response to oxygen-containing compound
	regulation of cholesterol metabolic process	negative regulation of molecular function
	regulation of cilium movement	actin filament organization
	synaptic membrane adhesion	regulation of mitotic cell cycle phase transition
	translation preinitiation complex	response to peptide
	regulation of nervous system development	acylglycerol catabolic process
	mesonephric epithelium development	negative regulation of actin filament polymerization
	mesonephric tubule development	neutral lipid catabolic process
	ureteric bud development	regulation of gliogenesis
	bone development	alcohol binding
	molecular function inhibitor activity	negative regulation of chromosome organization
	kidney epithelium development	cell cycle phase transition
	glial cell differentiation	regulation of protein serine/threonine kinase activity
	cell projection morphogenesis	microtubule binding
	plasma membrane bounded cell projection morphogenesis	metal ion transmembrane transporter activity
	chemokine receptor binding	establishment of spindle localization
	cilium movement involved in cell motility	negative regulation of calcium ion transmembrane transport
	negative regulation of neuron differentiation	negative regulation of calcium ion transmembrane transporter activity
	structural constituent of cytoskeleton	regulation of filopodium assembly
	epithelial to mesenchymal transition	glutamine family amino acid metabolic process
	Golgi stack	negative regulation of protein serine/threonine kinase activity
	myelination	intracellular non-membrane-bounded organelle
	transmembrane receptor protein kinase activity	non-membrane-bounded organelle
	neuron development	mitotic spindle assembly checkpoint signaling
	aldehyde dehydrogenase (NAD+) activity	mitotic spindle checkpoint signaling
	aldehyde dehydrogenase [NAD(P)+] activity	regulation of triglyceride metabolic process
	C-acetyltransferase activity	spindle assembly checkpoint signaling
	cellular response to potassium ion	regulation of organelle organization
	chondrocyte hypertrophy	ion transmembrane transport
	dense body	lipid transporter activity
	extracellularly glycine-gated chloride channel activity	acylglycerol metabolic process
	extracellularly glycine-gated ion channel activity	negative regulation of cell development
	glutamate receptor activity	neutral lipid metabolic process
	growth plate cartilage development	regulation of biological quality
	indole-containing compound biosynthetic process	cholesterol homeostasis
	ionotropic glutamate receptor activity	sterol homeostasis
	L-lactate dehydrogenase activity	negative regulation of apoptotic signaling pathway
	lactate dehydrogenase activity	regulation of muscle system process
	membranous septum morphogenesis	regulation of neurogenesis
	methylglyoxal catabolic process	system process
	methylglyoxal catabolic process to lactate	positive regulation of plasma membrane bounded cell projection assembly
	microfibril	regulation of chromosome segregation
	microtubule plus-end	carboxylic acid transmembrane transporter activity
	negative regulation of mesenchymal cell apoptotic process	regulation of actin filament length
	negative regulation of pathway-restricted SMAD protein phosphorylation	regulation of actin polymerization or depolymerization
	negative regulation of receptor internalization	regulation of muscle contraction
	NLS-bearing protein import into nucleus	sterol transport
	otic vesicle development	nucleoside bisphosphate metabolic process
	otic vesicle morphogenesis	purine nucleoside bisphosphate metabolic process
	oxidized DNA binding	regulation of actin filament polymerization
	oxidized purine DNA binding	ribonucleoside bisphosphate metabolic process
	phosphate ion transmembrane transport	acyltransferase activity
	positive regulation of chondrocyte differentiation	cellular response to alcohol
	positive regulation of intrinsic apoptotic signaling pathway in response to DNA damage	intermediate filament
	positive regulation of kidney development	negative regulation of mitotic nuclear division
	positive regulation of tumor necrosis factor-mediated signaling pathway	regulation of steroid biosynthetic process
	primary amino compound biosynthetic process	monocarboxylic acid metabolic process
	prostate gland morphogenetic growth	alpha-amino acid metabolic process
	protein initiator methionine removal	protein-containing complex disassembly
	regulation of DNA helicase activity	sarcomere
	regulation of mesenchymal cell apoptotic process	actin filament-based process
	regulation of skeletal muscle satellite cell proliferation	carbohydrate derivative binding
	replicative senescence	CoA-ligase activity
	response to potassium ion	DNA duplex unwinding
	serotonin biosynthetic process	intracellular cholesterol transport
	Sertoli cell differentiation	negative regulation of lymphocyte apoptotic process
	skeletal muscle satellite cell proliferation	neuron projection arborization
	trachea cartilage development	phosphatidylcholine binding
	U7 snRNP	positive regulation of fatty acid metabolic process
	vasoactive intestinal polypeptide receptor activity	protein trimerization
	apoptotic cell clearance	regulation of glycogen metabolic process
	calcium-dependent protein binding	striated muscle thin filament
	galactosyltransferase activity	acetyl-CoA metabolic process
	integral component of postsynaptic membrane	intercellular bridge
	protein palmitoylation	negative regulation of calcium ion transport
	regulation of intrinsic apoptotic signaling pathway in response to DNA damage	negative regulation of mitotic metaphase/anaphase transition
	UDP-galactosyltransferase activity	negative regulation of mitotic sister chromatid segregation
		negative regulation of mitotic sister chromatid separation
		negative regulation of sister chromatid segregation
		photoreceptor cell differentiation
		regulation of glial cell differentiation
		response to cAMP
		spindle checkpoint signaling
		water homeostasis
		cellular amino acid biosynthetic process
		organic anion transmembrane transporter activity
		spindle organization
		homeostatic process
		blood circulation
		cellular response to hormone stimulus
		acyl-CoA metabolic process
		regulation of mitotic nuclear division
		smooth muscle cell proliferation
		smooth muscle contraction
		thioester metabolic process
		intestinal absorption
		inward rectifier potassium channel activity
		long-chain fatty acid transport
		plasma lipoprotein particle organization
		protein-lipid complex subunit organization
		spindle localization
		cation transmembrane transporter activity
		contractile fiber
		myofibril
		response to organic cyclic compound
		regulation of actin cytoskeleton organization
		oxidoreductase activity, acting on the CH-OH group of donors, NAD or NADP as acceptor
		regulation of cell cycle
		circulatory system process
		actin cytoskeleton organization
		3-beta-hydroxy-delta5-steroid dehydrogenase activity
		adenylate cyclase-inhibiting adrenergic receptor signaling pathway
		ADP biosynthetic process
		aldonic acid metabolic process
		alkanesulfonate transport
		alphav-beta3 integrin-IGF-1-IGF1R complex
		arginine biosynthetic process
		asparagine biosynthetic process
		asparagine synthase (glutamine-hydrolyzing) activity
		aspartate transmembrane transport
		axonal growth cone
		blood vessel maturation
		BMP signaling pathway involved in heart induction
		cellular response to corticotropin-releasing hormone stimulus
		choline-phosphate cytidylyltransferase activity
		CoA-transferase activity
		D-gluconate metabolic process
		embryonic process involved in female pregnancy
		endodermal-mesodermal cell signaling
		endodermal-mesodermal cell signaling involved in heart induction
		farnesyl diphosphate biosynthetic process, mevalonate pathway
		Fas signaling pathway
		GDP-mannose biosynthetic process
		GDP-mannose metabolic process
		HLH domain binding
		hydroxymethylglutaryl-CoA synthase activity
		inositol-1,3,4,5-tetrakisphosphate 5-phosphatase activity
		inositol-1,4,5-trisphosphate 5-phosphatase activity
		inositol tetrakisphosphate phosphatase activity
		intermediate filament binding
		isoprenoid biosynthetic process via mevalonate
		lactate transmembrane transporter activity
		mature B cell apoptotic process
		mesenchymal cell proliferation involved in ureteric bud development
		negative regulation of cellular response to vascular endothelial growth factor stimulus
		negative regulation of intrinsic apoptotic signaling pathway in response to DNA damage by p53 class mediator
		negative regulation of kidney development
		negative regulation of mature B cell apoptotic process
		negative regulation of vascular endothelial growth factor signaling pathway
		neutrophil mediated cytotoxicity
		nicotinate-nucleotide diphosphorylase (carboxylating) activity
		norepinephrine binding
		nucleoside diphosphate biosynthetic process
		positive regulation of cholesterol esterification
		positive regulation of histone H3-K9 methylation
		positive regulation of smooth muscle cell differentiation
		pre-snoRNP complex
		protein O-linked fucosylation
		purine nucleoside diphosphate biosynthetic process
		purine ribonucleoside diphosphate biosynthetic process
		pyruvate transmembrane transporter activity
		regulation of cellular response to osmotic stress
		regulation of cholesterol esterification
		regulation of glomerulus development
		regulation of histone H4-K16 acetylation
		regulation of mature B cell apoptotic process
		regulation of odontogenesis of dentin-containing tooth
		renal artery morphogenesis
		response to corticotropin-releasing hormone
		ribonucleoside diphosphate biosynthetic process
		sympathetic ganglion development
		taurine transport
		thalamus development
		Toll-like receptor 4 binding
		transition between fast and slow fiber
		trophectodermal cell differentiation
		urinary bladder smooth muscle contraction
		cyclin-dependent protein serine/threonine kinase regulator activity
		G protein-coupled amine receptor activity
		negative regulation of protein polymerization
		ligase activity
		macromolecule glycosylation
		protein glycosylation
		nucleoside phosphate biosynthetic process
		nucleotide biosynthetic process
		artery development
		cellular glucan metabolic process
		glucan metabolic process
		glycogen metabolic process
		icosanoid metabolic process
		actin binding
		spindle
		nuclear membrane
		carboxylic acid transmembrane transport
		organic acid transmembrane transport
		sensory perception of mechanical stimulus
		asparagine metabolic process
		BMP signaling pathway involved in heart development
		cellular response to sterol
		cellular sodium ion homeostasis
		dendrite arborization
		eye photoreceptor cell development
		glutamine family amino acid biosynthetic process
		kidney vasculature development
		negative regulation of interleukin-17 production
		phospholipid efflux
		positive regulation of cell cycle checkpoint
		positive regulation of lipoprotein lipase activity
		positive regulation of triglyceride lipase activity
		protein heterooligomerization
		regulation of cAMP-dependent protein kinase activity
		renal system vasculature development
		sequence-specific mRNA binding
		sphingolipid binding
		sympathetic nervous system development
		thioesterase binding
		vascular associated smooth muscle cell migration
		transmembrane transporter complex
		cellular anatomical entity
		negative regulation of chromosome segregation
		negative regulation of chromosome separation
		negative regulation of metaphase/anaphase transition of cell cycle
		regulation of actin filament depolymerization
		regulation of mitotic sister chromatid segregation
		carboxylic acid transport
		regulation of protein polymerization
		cell periphery
		cellular component disassembly
		anatomical structure maturation
		inorganic cation transmembrane transport
		cellular response to metal ion
		regulation of apoptotic signaling pathway
		ATP-dependent activity
		inorganic cation transmembrane transporter activity
		cell projection membrane
		glycosylation
		regulation of cell projection assembly
		regulation of plasma membrane bounded cell projection assembly
		diencephalon development
		negative regulation of transporter activity
		positive regulation of protein polymerization
		actin filament capping
		cellular response to cAMP
		negative regulation of axonogenesis
		localization
		organelle localization
		developmental maturation
		ion channel complex
		acetyl-CoA biosynthetic process
		adipose tissue development
		arginine metabolic process
		bile acid metabolic process
		cellular response to osmotic stress
		DNA geometric change
		DNA replication initiation
		establishment of mitotic spindle orientation
		establishment of spindle orientation
		eye photoreceptor cell differentiation
		myofilament
		regulation of polysaccharide metabolic process
		U1 snRNP
		ubiquitin conjugating enzyme activity
		intermediate filament cytoskeleton
		regulation of cell development
		channel activity
		passive transmembrane transporter activity
		axon guidance
		negative regulation of MAPK cascade
		voltage-gated cation channel activity
		protein polymerization
		cation channel activity
		transporter complex
		actin filament depolymerization
		regulation of axon extension
		apoptotic signaling pathway
		response to organonitrogen compound
		adenyl ribonucleotide binding
		organelle membrane
		voltage-gated potassium channel activity
		cellular_component
		response to oxygen-containing compound
		cholesterol transport
		negative regulation of lipid metabolic process
		energy reserve metabolic process
		lipid droplet
		protein N-linked glycosylation
		regulation of cyclin-dependent protein serine/threonine kinase activity
		sensory perception of sound
		muscle cell proliferation
		negative regulation of mitotic cell cycle phase transition
		neuron projection guidance
		glycoprotein biosynthetic process
		regulation of chromosome organization
		voltage-gated ion channel activity
		regulation of small molecule metabolic process
		adenyl nucleotide binding
		actin filament polymerization
		negative regulation of supramolecular fiber organization
		striated muscle contraction
		cation transmembrane transport
		acyl-CoA biosynthetic process
		intermediate filament cytoskeleton organization
		neural crest cell migration
		phospholipid dephosphorylation
		positive regulation of actin filament polymerization
		response to osmotic stress
		thioester biosynthetic process
		vascular associated smooth muscle cell proliferation
		cell cycle checkpoint signaling
		potassium ion transport
		symporter activity
		oxidoreductase activity, acting on CH-OH group of donors
		positive regulation of cell cycle process
		voltage-gated channel activity
		mitotic spindle organization
		carbohydrate derivative metabolic process
		artery morphogenesis
		cellular monovalent inorganic cation homeostasis
		negative regulation of ion transmembrane transporter activity
		negative regulation of MAP kinase activity
		neural crest cell development
		regulation of smooth muscle contraction
		unsaturated fatty acid biosynthetic process
		ATPase dependent transmembrane transport complex
		cation-transporting ATPase complex
		cell-cell adhesion mediated by integrin
		cell junction disassembly
		chemorepellent activity
		cholesterol transfer activity
		high-density lipoprotein particle assembly
		insulin-like growth factor receptor binding
		insulin receptor binding
		negative regulation of axon extension involved in axon guidance
		negative regulation of fatty acid biosynthetic process
		negative regulation of gliogenesis
		negative regulation of vascular associated smooth muscle cell proliferation
		nitrogen cycle metabolic process
		ornithine metabolic process
		plasma lipoprotein particle remodeling
		positive regulation of collagen biosynthetic process
		positive regulation of collagen metabolic process
		positive regulation of fatty acid biosynthetic process
		positive regulation of steroid biosynthetic process
		protein-containing complex remodeling
		protein-lipid complex remodeling
		protein localization to endosome
		pyridine-containing compound biosynthetic process
		regulation of collagen biosynthetic process
		regulation of glucan biosynthetic process
		regulation of glycogen biosynthetic process
		regulation of heart morphogenesis
		regulation of helicase activity
		regulation of peroxisome proliferator activated receptor signaling pathway
		sarcoplasmic reticulum membrane
		sterol transfer activity
		terpenoid biosynthetic process
		urea cycle
		urea metabolic process
		voltage-gated sodium channel activity
		white fat cell differentiation
		WW domain binding
		regulation of cytoskeleton organization
		cellular carbohydrate catabolic process
		cortical actin cytoskeleton organization
		exploration behavior
		gamma-aminobutyric acid signaling pathway
		gastrulation with mouth forming second
		photoreceptor cell development
		positive regulation of glial cell differentiation
		prostaglandin biosynthetic process
		prostanoid biosynthetic process
		semaphorin receptor binding
		smooth muscle tissue development
		ubiquitin-like protein conjugating enzyme activity
		regulation of cell cycle phase transition
		regulation of cyclin-dependent protein kinase activity
		regulation of smooth muscle cell proliferation
		spindle assembly
		negative regulation of nuclear division
		response to alcohol
		transmembrane receptor protein tyrosine kinase activity
		peptidase complex
		blood vessel diameter maintenance
		regulation of tube diameter
		regulation of tube size
		response to nitrogen compound
		inorganic ion transmembrane transport
		condensed chromosome
		sensory organ morphogenesis
		tubulin binding
		envelope
		organelle envelope
		response to endoplasmic reticulum stress
		nervous system development
		calcium ion transmembrane transporter activity
		cellular polysaccharide metabolic process
		protein depolymerization
		cellular ketone metabolic process
		glucan biosynthetic process
		glycogen biosynthetic process
		icosanoid biosynthetic process
		intermediate filament-based process
		macrophage differentiation
		mesenchymal cell migration
		multicellular organismal response to stress
		multicellular organismal water homeostasis
		myeloid leukocyte cytokine production
		negative regulation of actin filament depolymerization
		negative regulation of chemotaxis
		nuclear ubiquitin ligase complex
		potassium ion import across plasma membrane
		prostaglandin metabolic process
		prostanoid metabolic process
		regulation of muscle adaptation
		positive regulation of neurogenesis
		protein kinase complex
		cell development
		regulation of supramolecular fiber organization
		neuron differentiation
		regulation of nervous system development
		organelle organization
		multicellular organismal reproductive process
		monovalent inorganic cation homeostasis
		organophosphate ester transport
		response to lipid
		amino acid transmembrane transport
		glycerolipid catabolic process
		insulin receptor signaling pathway
		regulation of protein depolymerization
		intramolecular oxidoreductase activity
		myosin binding
		stem cell development
		organic substance transport
		actin polymerization or depolymerization
		intrinsic component of endoplasmic reticulum membrane
		ribose phosphate biosynthetic process
		telencephalon development
		vascular process in circulatory system
		plasma membrane region
		cell cycle G2/M phase transition
		regulation of nuclear division

## Sheet: KEGG - Brain
Supplementary Table S7E. Pathway analysis for brain tissue, as determined by KEGG, for heterologous mtDNA supplemented offspring compared with autologous supplemented offspring (unadjusted P value = P < 0.05).
Downregulated					Upregulated
Pathway	N	DE	P.DE		Pathway	N	DE	P.DE
Neuroactive ligand-receptor interaction	228	25	2.90573e-10		Metabolic pathways	1183	54	0.00023949
Protein digestion and absorption	71	9	5.23488e-05		PPAR signaling pathway	62	7	0.00170498
ECM-receptor interaction	74	8	0.000417011		Phenylalanine metabolism	11	3	0.00307382
Glycosaminoglycan biosynthesis - chondroitin sulfate / dermatan sulfate	20	4	0.00121964		Primary bile acid biosynthesis	11	3	0.00307382
Pathways in cancer	429	21	0.00187917		Ubiquinone and other terpenoid-quinone biosynthesis	11	3	0.00307382
Hematopoietic cell lineage	54	6	0.00190387		Pyruvate metabolism	36	5	0.0031441
Amoebiasis	76	7	0.00244259		Starch and sucrose metabolism	26	4	0.0056291
Morphine addiction	79	7	0.00304509		Phenylalanine, tyrosine and tryptophan biosynthesis	5	2	0.00745121
PI3K-Akt signaling pathway	279	14	0.00839876		Propanoate metabolism	29	4	0.0083715
Small cell lung cancer	83	6	0.0155317		Folate biosynthesis	16	3	0.00940004
Relaxin signaling pathway	109	7	0.0169671		Proximal tubule bicarbonate reclamation	17	3	0.0111799
Serotonergic synapse	87	6	0.0191875		Thyroid hormone signaling pathway	112	8	0.0136367
Taste transduction	46	4	0.025104		Complement and coagulation cascades	70	6	0.0137139
Cortisol synthesis and secretion	49	4	0.0308171		Glucagon signaling pathway	91	7	0.0140867
Calcium signaling pathway	208	10	0.0309175		Bile secretion	52	5	0.0150576
Focal adhesion	179	9	0.0309195		Regulation of actin cytoskeleton	187	11	0.0167064
GABAergic synapse	76	5	0.0374419		Drug metabolism - cytochrome P450	21	3	0.0201315
Nicotinate and nicotinamide metabolism	32	3	0.0419837		Tyrosine metabolism	21	3	0.0201315
Phototransduction	14	2	0.0442122		Cardiac muscle contraction	56	5	0.0202191
Aldosterone synthesis and secretion	82	5	0.0492737		Carbon metabolism	102	7	0.0248127
GnRH secretion	57	4	0.0495134		African trypanosomiasis	23	3	0.025726
					Hypertrophic cardiomyopathy	81	6	0.026326
					Dilated cardiomyopathy	85	6	0.0323601
					Adrenergic signaling in cardiomyocytes	134	8	0.0354045
					Fluid shear stress and atherosclerosis	110	7	0.0354579
					Valine, leucine and isoleucine degradation	45	4	0.0370593
					Cysteine and methionine metabolism	47	4	0.0424912
					Biosynthesis of cofactors	116	7	0.0451764
					Citrate cycle (TCA cycle)	29	3	0.046951

## Sheet: KEGG - Heart
Supplementary Table S7F. Pathway analysis for heart tissue, as determined by KEGG, for heterologous mtDNA supplemented offspring compared with autologous supplemented offspring (unadjusted P value = P < 0.05).
Downregulated					Upregulated
Pathway	N	DE	P.DE		Pathway	N	DE	P.DE
Protein digestion and absorption	71	17	8.35145e-06		Ribosome	95	45	4.01887e-29
Cell adhesion molecules	109	22	8.47068e-06		Coronavirus disease - COVID-19	168	42	5.00561e-15
GABAergic synapse	76	15	0.000291112		Huntington disease	222	32	9.22495e-06
PI3K-Akt signaling pathway	279	36	0.000461537		Oxidative phosphorylation	70	15	2.36574e-05
Axon guidance	171	25	0.000540945		Parkinson disease	185	26	9.58624e-05
ECM-receptor interaction	74	14	0.000718206		Prion disease	190	25	0.000366763
Relaxin signaling pathway	109	18	0.000749535		Proteasome	39	9	0.000569608
Regulation of actin cytoskeleton	187	26	0.00091518		Tryptophan metabolism	33	8	0.000809597
Amoebiasis	76	14	0.000946365		Amyotrophic lateral sclerosis	267	30	0.00146549
Neuroactive ligand-receptor interaction	228	30	0.000968709		Pathways of neurodegeneration - multiple diseases	362	37	0.00244623
Rap1 signaling pathway	180	25	0.00115558		Thermogenesis	154	19	0.00372542
Gastric acid secretion	61	12	0.00118443		Glycine, serine and threonine metabolism	33	7	0.00386847
Morphine addiction	79	14	0.00140097		Pyruvate metabolism	36	7	0.00641536
Salivary secretion	59	11	0.00292994		Propanoate metabolism	29	6	0.00835007
Ovarian steroidogenesis	29	7	0.00378381		Cysteine and methionine metabolism	47	8	0.00841744
Central carbon metabolism in cancer	61	11	0.00383792		Butanoate metabolism	22	5	0.0105
Gap junction	73	12	0.00564908		Alzheimer disease	283	28	0.0118065
Ras signaling pathway	186	23	0.0076973		Lipoic acid metabolism	15	4	0.0121912
Calcium signaling pathway	208	25	0.00802982		Non-alcoholic fatty liver disease	114	14	0.0122533
Nicotine addiction	33	7	0.00805382		Protein export	23	5	0.0127362
cAMP signaling pathway	178	22	0.00906435		Biosynthesis of cofactors	116	14	0.0141425
Cocaine addiction	42	8	0.00926997		Chemical carcinogenesis - reactive oxygen species	145	16	0.0202204
Focal adhesion	179	22	0.00965541		Fat digestion and absorption	26	5	0.0213114
Aldosterone-regulated sodium reabsorption	27	6	0.0110107		Ascorbate and aldarate metabolism	10	3	0.0213938
Pathways in cancer	429	44	0.0110434		Valine, leucine and isoleucine degradation	45	7	0.0213974
Circadian entrainment	80	12	0.0116824		beta-Alanine metabolism	27	5	0.0248385
Insulin secretion	71	11	0.0122209		Glyoxylate and dicarboxylate metabolism	27	5	0.0248385
Alcoholism	91	13	0.0131951		Carbon metabolism	102	12	0.0264251
Taste transduction	46	8	0.0159067		Drug metabolism - other enzymes	38	6	0.0300841
Platelet activation	104	14	0.0169482		Protein processing in endoplasmic reticulum	156	16	0.036797
Glutamatergic synapse	96	13	0.0199936		Steroid hormone biosynthesis	21	4	0.0396424
Endocrine resistance	86	12	0.0200224
Cytokine-cytokine receptor interaction	149	18	0.0211764
Proteoglycans in cancer	182	21	0.0217076
Cortisol synthesis and secretion	49	8	0.0227539
Malaria	32	6	0.0248314
Other types of O-glycan biosynthesis	41	7	0.025743
Retrograde endocannabinoid signaling	121	15	0.02724
AGE-RAGE signaling pathway in diabetic complications	90	12	0.0276365
Virion - Lyssavirus	4	2	0.0282296
EGFR tyrosine kinase inhibitor resistance	71	10	0.0302778
Bile secretion	52	8	0.0314489
Human papillomavirus infection	269	28	0.0314829
Aldosterone synthesis and secretion	82	11	0.0327583
Hematopoietic cell lineage	54	8	0.038366
Phagosome	105	13	0.0383812
TGF-beta signaling pathway	95	12	0.0398647
Dilated cardiomyopathy	85	11	0.0411446
Melanoma	55	8	0.0421785
Notch signaling pathway	55	8	0.0421785
Vitamin digestion and absorption	19	4	0.0435357
Virion - Herpesvirus	5	2	0.0448215
Serotonergic synapse	87	11	0.0474968
Cholinergic synapse	98	12	0.048796
Chemokine signaling pathway	142	16	0.0495755

## Sheet: KEGG - LIver
Supplementary Table S7G. Pathway analysis for liver tissue, as determined by KEGG, for heterologous mtDNA supplemented offspring compared with autologous supplemented offspring (unadjusted P value = P < 0.05).
Downregulated					Upregulated
Pathway	N	DE	P.DE		Pathway	N	DE	P.DE
Protein processing in endoplasmic reticulum	156	36	1.11036e-12		Dilated cardiomyopathy	85	23	1.09133e-07
Metabolic pathways	1183	120	2.21515e-09		Hypertrophic cardiomyopathy	81	21	8.42774e-07
Steroid biosynthesis	17	9	1.40563e-07		Adrenergic signaling in cardiomyocytes	134	28	1.64125e-06
Terpenoid backbone biosynthesis	20	9	8.25561e-07		Cardiac muscle contraction	56	15	2.01787e-05
Antigen processing and presentation	39	11	1.10822e-05		Morphine addiction	79	18	3.45293e-05
Cell cycle	136	22	1.62446e-05		Circadian entrainment	80	18	4.13067e-05
Various types of N-glycan biosynthesis	38	10	5.38832e-05		GABAergic synapse	76	17	7.25492e-05
N-Glycan biosynthesis	47	11	7.43952e-05		Calcium signaling pathway	208	33	9.19106e-05
Carbon metabolism	102	17	9.96752e-05		Oxytocin signaling pathway	133	24	0.000109994
Hepatitis C	116	18	0.000162111		cAMP signaling pathway	178	29	0.000149719
Motor proteins	141	20	0.000251445		Serotonergic synapse	87	17	0.000410342
Protein export	23	7	0.000271351		Glutamatergic synapse	96	18	0.000475468
Biosynthesis of cofactors	116	17	0.000486922		Regulation of lipolysis in adipocytes	46	11	0.000736625
Prion disease	190	23	0.000913512		cGMP-PKG signaling pathway	142	22	0.00176888
Proteasome	39	8	0.00179156		Amphetamine addiction	59	12	0.00196601
Pyrimidine metabolism	48	9	0.00183631		Axon guidance	171	25	0.00205613
Amyotrophic lateral sclerosis	267	28	0.00250305		Gastric acid secretion	61	12	0.00264295
Human T-cell leukemia virus 1 infection	183	21	0.00289413		Taste transduction	46	10	0.00273535
Phagosome	105	14	0.00366185		MicroRNAs in cancer	141	21	0.00360906
Phosphonate and phosphinate metabolism	6	3	0.00366195		Cholinergic synapse	98	16	0.00421084
Biosynthesis of amino acids	63	10	0.00379565		Aldosterone synthesis and secretion	82	14	0.00478031
Glyoxylate and dicarboxylate metabolism	27	6	0.00438214		Retrograde endocannabinoid signaling	121	18	0.00682364
Pyruvate metabolism	36	7	0.00470463		Arrhythmogenic right ventricular cardiomyopathy	69	12	0.0074653
Influenza A	109	14	0.00514407		Apelin signaling pathway	119	17	0.012434
AMPK signaling pathway	111	14	0.00604837		Pancreatic secretion	66	11	0.0139192
Ovarian steroidogenesis	29	6	0.00635529		Long-term depression	51	9	0.0175529
Drug metabolism - other enzymes	38	7	0.00641643		Fatty acid elongation	20	5	0.0175563
Viral carcinogenesis	139	16	0.00842131		Dopaminergic synapse	114	16	0.0175654
Glycolysis / Gluconeogenesis	51	8	0.0099023		Fatty acid degradation	36	7	0.0210183
Fatty acid biosynthesis	15	4	0.0100094		Ovarian steroidogenesis	29	6	0.0238772
Metabolism of xenobiotics by cytochrome P450	23	5	0.0100938		Leukocyte transendothelial migration	92	13	0.0288933
Epstein-Barr virus infection	155	17	0.010746		Proteoglycans in cancer	182	22	0.030594
p53 signaling pathway	63	9	0.011737		Mucin type O-glycan biosynthesis	31	6	0.0323655
Thyroid hormone synthesis	63	9	0.011737		Glycerolipid metabolism	48	8	0.0333937
Cholesterol metabolism	43	7	0.0126771		GnRH secretion	57	9	0.0340659
Insulin signaling pathway	126	14	0.0175638		Melanogenesis	85	12	0.0351242
Ferroptosis	36	6	0.0183271		Arginine biosynthesis	17	4	0.0405365
Ascorbate and aldarate metabolism	10	3	0.0183653		Glycosphingolipid biosynthesis - lacto and neolacto series	17	4	0.0405365
Nucleotide metabolism	69	9	0.0205308		Salivary secretion	59	9	0.0413803
Glutathione metabolism	37	6	0.0208076		Nicotine addiction	33	6	0.0426017
2-Oxocarboxylic acid metabolism	28	5	0.023087		Diabetic cardiomyopathy	137	17	0.0427258
Base excision repair	38	6	0.023506		Parathyroid hormone synthesis, secretion and action	88	12	0.0442411
Parkinson disease	185	18	0.027138
Glycosaminoglycan biosynthesis - keratan sulfate	12	3	0.0308103
Alzheimer disease	283	25	0.0309874
Endocrine resistance	86	10	0.0311384
Drug metabolism - cytochrome P450	21	4	0.0330885
Fatty acid metabolism	52	7	0.0333015
Spinocerebellar ataxia	125	13	0.0348329
Herpes simplex virus 1 infection	204	19	0.0350276
Glioma	64	8	0.0351835
Chemical carcinogenesis - receptor activation	151	15	0.0352109
Ribosome biogenesis in eukaryotes	65	8	0.0381181
Nucleocytoplasmic transport	89	10	0.0382175
Non-alcoholic fatty liver disease	114	12	0.0383708
Butanoate metabolism	22	4	0.0385975
Platinum drug resistance	54	7	0.0398491
Thermogenesis	154	15	0.0408205
MicroRNAs in cancer	141	14	0.0410682
Cellular senescence	129	13	0.0432619
Melanoma	55	7	0.0434165
Alcoholic liver disease	105	11	0.0474604
DNA replication	34	5	0.0488943
