# Supplementary material for: Can the Supplementation of Oocytes with Extra Copies of mtDNA Impact Development Without Being Transmitted? A Molecular Account
Source: Int J Mol Sci. 2025 Mar 18;26(6):2746. doi: 10.3390/ijms26062746 (PMC11943178; doi:10.3390/ijms26062746)
Supplement: Supplementary file 1 [file ijms-26-02746-s001.zip › Supplementary Table S1.xlsx]

## Sheet: Pig 12.1 (Female)
Heteroplasmic load for Pig 12.1
					Heteroplasmic load (%)
Reference Position	Type	Length	Reference	Allele	MP12	Tail
376	Insertion	1	-	A	3.02376	4.31
376	Deletion	1	A	-	5.96934	6.51
1253	Deletion	1	A	-	3.94345	4.39
5188	Deletion	1	A	-	4.61882	5.38
6515	SNV	1	G	A	6.30764
13148	SNV	1	C	T	2.32044
13748	SNV	1	A	G	43.8299
14980	SNV	1	A	T	2.66842
15792	SNV	1	G	A	2.96318

## Sheet: Pig 12.2 (Female)
Heteroplasmic load for Pig 12.2
					Heteroplasmic load (%)
Reference Position	Type	Length	Reference	Allele	MP9	Tail	Oocyte 1	Oocyte 2	Oocyte 3	Oocyte 4	Oocyte 5	Oocyte 6	Oocyte 7	Oocyte 8	Oocyte 9	Oocyte 10
376	Insertion	1	-	A	4.08204	4.10256
376	Deletion	1	A	-	6.671	6.26783	7.36486	6.55553	6.84822	6.64786	8.6406	4.39547	6.07985		6.8783	6.48029
1253	Deletion	1	A	-	4.93265	4.31732	3.54802	4.65003	3.98371	4.57291	5.49368		3.57975	4.75411	4.31712	4.45282
3300	SNV	1	G	A		2.50896
5188	Deletion	1	A	-	3.95775	5.44738	5.12972	4.91627	4.42735	5.20346	5.49624	2.46766	4.95104	5.27178	5.45506	5.25592
10834	Deletion	1	A	-			4.25464
15219	SNV	1	A	G					2.47861

## Sheet: Pig 12.3 (Female)
Heteroplasmic load for Pig 12.3
					Heteroplasmic load (%)
Reference Position	Type	Length	Reference	Allele	MP13	Tail	Oocyte 1	Oocyte 2	Oocyte 3	Oocyte 4	Oocyte 5	Oocyte 6	Oocyte 7	Oocyte 8	Oocyte 9	Oocyte 10
376	Insertion	1	-	A			3.4477	3.24112	3.04379	3.03686	3.16624	3.17755	3.19431	2.95483	3.16966	2.83087
376	Deletion	1	A	-			5.34732	5.60984	5.00079	4.77971	5.22259	5.42073	5.24395	5.4955	5.32368	5.27282
1253	Deletion	1	A	-	4.84384	4.82898	4.07371	4.1305	3.56018	3.37159	3.87884	3.72664	4.15627	3.97826	3.72371	3.59407
3300	SNV	1	G	A									3.78711
5188	Deletion	1	A	-	6.06897	5.24876	5.12734	5.22646	4.76337	4.54457	5.23659	5.49796	5.24128	5.17822	5.3775	4.77465

## Sheet: Pig 12.4 (Male)
Heteroplasmic load for Pig 12.4
					Heteroplasmic load (%)
Reference Position	Type	Length	Reference	Allele	MP12	Tail	Bladder	Bone Marrow	Colon	Diaphragm	Duodenum	Heart	Kidney	Lung	Liver	Calf muscle	Pancreas	Brain	Spleen	Spinal cord	Skin (ear)	Stomach	Testis
376	Insertion	1	-	A	3.02376	4.38254	4.4572		6.0525	5.45206	2.415	5.1779	2.18635	5.68627	6.14033	2.14857		2.45557	2.8276		2.0758	5.57934	2.61748
376	Deletion	1	A	-	5.96934	6.46311	6.01213	4.62912	8.07313	8.07562	6.23273	6.95784	5.876	7.68041	7.48665	5.88594	3.37164	6.20931	6.25	4.34413	5.51941	7.68868	6.77843
1253	Deletion	1	A	-	3.94345	4.77596	5.02258	4.10773	6.63316	6.36527	4.71183	5.887	4.53836	6.29235	6.24804	4.2471	2.60455	4.89742	4.91031	3.57048	4.30903	6.16942	5.24014
5188	Deletion	1	A	-	4.61882	5.11962	5.07097	3.2607	4.9174	5.84984	5.02817	5.30086	4.33255	5.9246	5.38868	3.92654	2.72174	4.03399	4.2559	3.79357	4.41302	6.59063	4.59135
6515	SNV	1	G	A	6.30764
13148	SNV	1	C	T	2.32044
13748	SNV	1	A	G	43.8299	33.8886	32.4328	30.1476	31.2648	33.8982	25.3741	34.1746	32.0845	33.3738	27.5435	30.2257	32.2538	31.9803	29.3347	30.5998	32.2139	30.7379	32.5527
14980	SNV	1	A	T	2.66842
15792	SNV	1	G	A	2.96318

## Sheet: Pig 17.1 (Female)
Heteroplasmic load for Pig 17.1
					Heteroplasmic load (%)
Reference Position	Type	Length	Reference	Allele	MP14	Tail	Oocyte 1	Oocyte 2	Oocyte 3	Oocyte 4	Oocyte 5	Oocyte 6	Oocyte 7	Oocyte 8	Oocyte 9	Oocyte 10
376	Insertion	1	-	A				2.05932	2.03971	2.22231	2.59965		2.19357			2.09545
376	Deletion	1	A	-		2.08416	3.03859	3.14697	2.864	3.42761	3.27701	3.12001	3.44924	2.09116	2.89441	3.13298
1252	Insertion	1	-	A			2.98436	3.15952	3.09483	3.33115	3.52206	3.28688		2.04464	3.02673	3.22986
1252	Deletion	1	A	-	3.92779	4.78778	7.43864	7.56367	7.37117	7.9036	8.11646	7.19688	3.53753	5.58138	7.17605	7.88327
2136	Deletion	1	A	-									7.72963	2.58288
5187	Insertion	1	-	A			3.15973	3.42667	3.24037	2.79786	3.33551	3.09007	3.02935	4.3525	3.15115	3.15076
5187	Deletion	1	A	-	4.8816	4.99765	8.98693	9.20805	8.97256	8.83876	9.44236	8.91456	8.86435	11.0218	9.49272	9.01248
5851	Deletion	1	C	-									2.80345	2.32369
8721	SNV	1	T	C	4.8802
12975	SNV	1	C	T	2.69476
15504	Deletion	1	A	-			2.3423	2.54331	2.2806	2.84974	2.8645	2.30585	4.66892		2.48333	2.59233

## Sheet: Pig 17.2 (Male)
Heteroplasmic load for Pig 17.2
					Heteroplasmic load (%)
Reference Position	Type	Length	Reference	Allele	MP14	Tail	Bladder	Bone Marrow	Colon	Diaphragm	Duodenum	Heart	Kidney	Lung	Liver	Calf muscle	Pancreas	Brain	Spleen	Spinal cord	Skin (ear)	Stomach	Testis
376	Deletion	1	A	-
1252	Deletion	1	A	-	3.92779	4.85948	4.01487	3.86445	3.69796	3.81083	3.50918	3.49301	2.88191	3.82581	3.35832	4.80835	2.52783	4.31085	4.26306	3.55905	3.73265	4.156	3.61164
5187	Deletion	1	A	-	4.8816	5.13068	4.4403	3.85933	4.34562	3.12805	3.47831		3.12281	3.94827	3.52901	5.34896	3.25236	3.68769	4.03089	3.29094	3.71855	3.28056	3.82756
8721	SNV	1	T	C	4.8802
11296	SNV	1	T	C									3.39625
12653	Deletion																2.11581
12975	SNV	1	C	T	2.69476
14958	SNV	1	G	A		2.07031

## Sheet: Pig 17.3 (Female)
Heteroplasmic load for Pig 17.3
					Heteroplasmic load (%)
Reference Position	Type	Length	Reference	Allele	MP14	Tail	Oocyte 1	Oocyte 2	Oocyte 3	Oocyte 4	Oocyte 5	Oocyte 6	Oocyte 7
376	Insertion	1	-	A
376	Deletion	1	A	-	3.92779	2.00254
1252	Insertion	1	-	A
1252	Deletion	1	A	-	4.8816	4.86715	5.24916	5.46024	5.35652	5.31352	5.65512	5.35843	5.4113
5187	Insertion	1	-	A
5187	Deletion	1	A	-		5.06936	7.15356	7.27377	7.00511	6.94644	7.11295	7.18388	6.8761
8721	SNV	1	T	C	4.8802
12975	SNV	1	C	T	2.69476
15504	Deletion	1	A	-
16107	SNV	1	G	A								6.43279
