# Supplementary material for: Can the Supplementation of Oocytes with Extra Copies of mtDNA Impact Development Without Being Transmitted? A Molecular Account
Source: Int J Mol Sci. 2025 Mar 18;26(6):2746. doi: 10.3390/ijms26062746 (PMC11943178; doi:10.3390/ijms26062746)
Supplement: Supplementary file 1 [file ijms-26-02746-s001.zip › Supplementary Table S2.xlsx]

## Sheet: Pig 3.1 (Male)
Heteroplasmic load for Pig 3.1
					Heteroplasmic load (%)
Reference Position	Type	Length	Reference	Allele	MP3	Tail	Bladder	Bone Marrow	Colon	Diaphragm	Duodenum	Heart	Kidney	Lung	Liver	Calf muscle	Pancreas	Brain	Spleen	Spinal cord	Skin (ear)	Stomach	Testis
376	Insertion	1	-	A							2.224			2.27451			2.10801		2.39737	2.22323	2.17016
376	Deletion	1	A	-			4.81315	6.92778	3.88287	7.1458	6.93929	4.3573	4.96972	8.2521	6.78475	2.8727	7.99718	4.06425	8.12895	7.7728	7.89362	5.02771	5.0443
1253	Deletion	1	A	-		4.1354	2.27632	3.19828		3.34857	3.55656	2.00465	2.51242	3.68345	3.00699		3.87093		4.09212	4.02917	3.92748	2.26987	2.41882
2180	SNV	1	C	T	100
2314	SNV	1	C	T	100
5188	Deletion	1	A	-		5.22599	3.83161	3.84615	3.57797	4.17579	4.39949	3.04454	3.39463	4.59166	3.24215	2.38066	4.06393	2.20296	4.62338	3.39996	3.59644	3.78147	4.22276
6881	SNV	1	G	A	100
7013	SNV	1	A	G	100
8118	SNV	1	G	A	100
9760	SNV	1	C	A	100
12218	SNV	1	C	G	100
15298	SNV	1	A	G	100
15676	SNV	1	C	T	100
15840	SNV	1	C	T	100
15995	SNV	1	T	C	100

## Sheet: Pig 3.2 (Male)
Heteroplasmic load for Pig 3.2
					Heteroplasmic load (%)
Reference Position	Type	Length	Reference	Allele	MP3	Tail	Bladder	Bone Marrow	Colon	Diaphragm	Duodenum	Heart	Kidney	Lung	Liver	Calf muscle	Pancreas	Brain	Spleen	Spinal cord	Skin (ear)	Stomach	Testis
57	SNV	1	T	C	100
376	Insertion	1	-	A				2.48309			2.52968		2.31338	2.62051	2.0281	2.0102	2.3821		2.20996		7.06475
376	Deletion	1	A	-			5.209	6.95273	6.10777	5.48523	7.01118	4.48003	6.5272	6.37804	6.18778	5.39195	5.97051		6.78549		7.66195	3.98474	5.36545
1120	SNV	1	C	T	100
2311	Deletion	1	T	-	100
2315	SNV	1	C	T	100
4140	SNV	1	T	C	100
4182	SNV	1	C	T	100
1253	Deletion	1	A	-			2.37691	3.86811	3.47515	2.59199	3.52577	2.07359	3.29367	2.99134	3.07196	2.57057	2.9218		3.2714		5.3463		2.20229
5189	Deletion	1	A	-		5.02862	2.69781	3.46926	3.5155	2.4005	4.19958	2.07161	3.52245	4.05473	3.85536	2.76333	3.56878	3.23409	3.01794	5.30241	3.93543	2.57073	2.54161
5588	SNV	1	A	G	100
6056	SNV	1	T	C	100
6215	SNV	1	T	C	100
6287	SNV	1	G	A	100
6362	SNV	1	A	G	100
6882	SNV	1	G	A	100
7433	SNV	1	G	A	100
8777	SNV	1	T	C	100
9761	SNV	1	C	A	100
10179	SNV	1	T	C	100
10286	SNV	1	C	T	100
10299	SNV	1	T	C	100
10811	SNV	1	G	A	100
13901	SNV	1	T	C	100
14381	SNV	1	T	C	100
14597	SNV	1	A	G	100
15048	SNV	1	G	A	100
15215	SNV	1	T	C	100
15715	SNV	1	T	C	100
15888	SNV	1	C	T	100
15937	SNV	1	G	A	100

## Sheet: Pig 3.3 (Female)
Heteroplasmic load for Pig 3.3 and offspring.
					Heteroplasmic load (%)																			Oocytes										Offspring														Oocytes Pig 3.3.14
Reference Position	Type	Length	Reference	Allele	MP3	Tail	Bladder	Bone Marrow	Colon	Diaphragm	Duodenum	Heart	Kidney	Lung	Liver	Calf muscle	Pancreas	Brain	Spleen	Spinal cord	Skin (ear)	Stomach	Ovary	Oocyte 1	Oocyte 2	Oocyte 3	Oocyte 4	Oocyte 5	Oocyte 6	Oocyte 7	Oocyte 8	Oocyte 9	Oocyte 10	Pig 3.3.1	Pig 3.3.2	Pig 3.3.3	Pig 3.3.4	Pig 3.1.5	Pig 3.3.6	Pig 3.3.7	Pig 3.1.8	Pig 3.3.9	Pig 3.3.10	Pig 3.1.11	Pig 3.3.12	Pig 3.3.13	Pig 3.3.14	Oocyte 2	Oocyte 3
50	SNV	1	A	G	100
61	SNV	1	T	C	100
158	SNV	1	T	C	100
376	Insertion	1	-	A			2.80257	2.48326	8.46744	2.25993	3.01567	2.31693	2.56157	3.54779	2.20753	3.52013	2.08648	2.0503	6.70797	7.54717	6.7897	2.18892	2.58107	7.52541	6.8806	7.05326	6.91426	7.17795	7.16373	7.20407	7.01902	7.4582	6.97388	7.03444	7.04913	6.9622	6.24968	7.24309	6.85214	6.91963	6.87786	7.47277	7.63486	7.5472	7.20074	7.18266	6.95617
376	Deletion	1	A	-	100	19.3108	20.7179	21.2146	25.9215	21.8039	21.2157	16.4015	20.428	23.2483	20.546	20.2673	20.7524	15.64	25.027	22.0455	21.3826	17.7183	21.6366	20.7561	19.8139	20.4419	20.328	20.4372	19.9398	20.7639	21.2726	21.1049	20.1081	22.0315	22.1806	22.3465	22.0999	22.2724	22.2263	21.8715	22.711	21.6751	21.6429	22.1965	22.4442	21.8898	22.2148	26.6196	27.7684
386	SNV	1	T	C	100
737	SNV	1	G	A	100
811	SNV	1	T	C	100
818	SNV	1	C	T	100
1082	SNV	1	C	T	100
1086	SNV	1	G	A	100
1121	SNV	1	C	T	100
1254	Deletion	1	A	-		4.67403	3.09545	2.81489	5.11885	2.8035	3.70086	2.45293	2.93976	3.8387	2.65302	4.10232	2.66802	2.07401	4.15454	4.23331	3.65056	2.54272	2.62134	5.15442	4.73793	5.03341	4.56152	5.12589	5.12073	5.23039	4.89529	5.16066	4.80283	6.19364	6.2578	6.37141	5.89935	6.56709	6.30495	6.06076	6.40891	6.58273	6.99113	6.68544	6.26335	6.42728	6.07219	6.08816	5.53479
1360	SNV	1	C	T	100
1811	SNV	1	C	T	100
1835	SNV	1	A	G	100
1849	SNV	1	C	T	100
2113	SNV	1	A	G	100
2198	SNV	1	C	T	100
2315	SNV	1	C	T	100
2387	SNV	1	G	A	100
2455	SNV	1	G	A	100
2620	SNV	1	T	A	100
2746	SNV	1	A	G	100
2762	SNV	1	T	C	100
2777	SNV	1	T	C	100
2828	SNV	1	G	A	100
3089	SNV	1	C	T	100
3116	SNV	1	C	T	100
3167	SNV	1	C	T	100
3185	SNV	1	A	G	100
3206	SNV	1	A	G	100
3236	SNV	1	A	C	100
3458	SNV	1	T	C	100
3484	SNV	1	C	T	100
3501	SNV	1	C	T	100
3593	SNV	1	C	T	100
3686	SNV	1	C	T	100
3915	SNV	1	T	A	100
3954	SNV	1	G	A	100
4116	SNV	1	A	G	100
4210	SNV	1	A	C	100
4299	SNV	1	G	A	100
4375	SNV	1	C	T	100
4383	SNV	1	A	G	100
4419	SNV	1	G	A	100
4425	SNV	1	T	C	100
4455	SNV	1	C	T	100
4500	SNV	1	C	T	100
4544	SNV	1	T	C	100
4620	SNV	1	A	G	100
4627	SNV	1	G	A	100
4695	SNV	1	G	A	100
4710	SNV	1	T	C	100
4839	SNV	1	C	T	100
4885	SNV	1	T	C	100
4911	SNV	1	A	G	100
4918	SNV	1	G	A	100
5043	SNV	1	C	T	100
5045	SNV	1	T	C	100
5189	Insertion	1	-	A					2.25721															2.2742				2.45004	2.11252	2.11008													2.01478
5189	Deletion	1	A	-		5.8709	3.20549	2.63246	4.99531	3.2212	2.79807	2.30575	2.87313	4.02672	2.57291	2.4771	2.66524	2.31141	4.07662	4.43806	3.48871	2.44981	2.91252	7.0217	6.66499	7.44415	6.71974		7.15048	7.33412	6.73967	6.75902	6.4267	7.73305	7.1102	7.1693	6.44475	7.79627	7.62968	6.97838	7.91943	8.00112	8.21466	7.25391	7.87168	7.34308	8.26796	7.11482	5.64195
5255	SNV	1	T	C	100
5672	SNV	1	T	A	100
5699	SNV	1	A	G	100
5717	SNV	1	T	C	100
5756	SNV	1	G	A	100
5769	SNV	1	T	C	100
5855	SNV	1	C	T	100
6068	SNV	1	C	T	100
6086	SNV	1	A	G	100
6194	SNV	1	T	C	100
6233	SNV	1	A	G	100
6260	SNV	1	T	C	100
6416	SNV	1	T	C	100
6497	SNV	1	C	T	100
6584	SNV	1	C	T	100
6764	SNV	1	C	T	100
6882	SNV	1	G	A	100
7118	SNV	1	C	T	100
7160	SNV	1	C	T	100
7245	SNV	1	C	T	100
7352	SNV	1	C	T	100
7460	SNV	1	A	G	100
7490	SNV	1	A	G	100
7508	SNV	1	G	A	100
7520	SNV	1	C	T	100
7805	SNV	1	C	T	100
7903	MNV	2	TT	CC	100
7972	SNV	1	T	C	100
7981	SNV	1	C	T	100
8182	SNV	1	C	T	100
8300	SNV	1	T	C	100
8352	SNV	1	T	C	100
8499	SNV	1	A	G	100
8536	SNV	1	T	C	100
8720	SNV	1	C	T	100
8817	SNV	1	G	A	100
8847	SNV	1	T	C	100
9231	SNV	1	G	A	100
9276	SNV	1	A	G	100
9427	SNV	1	T	C	100
9500	SNV	1	C	T	100
9563	SNV	1	G	A	100
9691	SNV	1	T	C	100
9761	SNV	1	C	A	100
9765	SNV	1	T	C	100
9818	SNV	1	G	A	100
9909	SNV	1	T	C	100
9931	SNV	1	G	A	100
9936	SNV	1	C	T	100
10006	SNV	1	C	T	100
10036	SNV	1	A	G	100
10113	SNV	1	A	G	100
10119	SNV	1	G	A	100
10179	SNV	1	T	C	100
10430	SNV	1	T	C	100
10533	SNV	1	C	T	100
10577	SNV	1	T	C	100
10691	SNV	1	T	C	100
10811	SNV	1	G	A	100
10856	SNV	1	C	T	100
10988	SNV	1	C	T	100
11045	SNV	1	C	T	100
11117	SNV	1	G	A	100
11216	SNV	1	G	A	100
11265	SNV	1	G	A	100
11330	SNV	1	C	T	100
11396	SNV	1	C	T	100
11422	SNV	1	C	T	100
11705	SNV	1	A	G	100
11709	SNV	1	C	T	100
11796	SNV	1	A	G	100
12180	SNV	1	A	C	100
12225	SNV	1	T	C	100
12328	SNV	1	C	T	100
12352	SNV	1	C	T	100
12585	SNV	1	T	C	100
12744	SNV	1	C	T	100
12956	SNV	1	T	C	100
12960	SNV	1	T	C	100
13060	SNV	1	A	C	100
13146	SNV	1	T	C	100
13308	SNV	1	C	A	100
13386	SNV	1	A	G	100
13485	SNV	1	C	T	100
13532	SNV	1	C	T	100
13559	SNV	1	C	T	100
13586	SNV	1	T	C	100
13694	SNV	1	C	T	100
13745	SNV	1	G	A	100
13772	SNV	1	C	T	100
13856	SNV	1	A	G	100
13874	SNV	1	A	G	100
13886	SNV	1	T	A	100
13898	SNV	1	C	T	100
14024	SNV	1	C	T	100
14084	SNV	1	C	T	100
14109	SNV	1	T	C	100
14372	SNV	1	T	C	100
14408	SNV	1	T	C	100
14432	SNV	1	A	G	100
14468	SNV	1	T	C	100
14708	SNV	1	C	T	100
14858	SNV	1	A	G	100
15005	SNV	1	T	C	100
15039	SNV	1	T	C	100
15041	SNV	1	G	A	100
15044	SNV	1	C	T	100
15048	SNV	1	G	A	100
15105	SNV	1	G	A	100
15203	SNV	1	G	A	100
15239	SNV	1	C	T	100
15299	SNV	1	A	G	100
15311	SNV	1	C	T	100
15355	SNV	1	G	A	100
15363	Deletion	1	T	-																						4.81524
15546	SNV	1	T	C	100
15568	Deletion	1	G	-	100
15573	SNV	1	C	A	100
15582	SNV	1	C	T	100
15590	SNV	1	C	T	100
15595	SNV	1	A	G	100
15618	SNV	1	T	C	100
15716	SNV	1	T	C	100
15731	SNV	1	A	G	100
15743	SNV	1	C	T	100
15827	SNV	1	C	T	100
15889	SNV	1	C	T	100
15997	SNV	1	T	C	100
16095	Insertion	1	-	A																																								13.8633
16012	SNV	1	A	G	100
16109	SNV	1	G	A																									10.7646
16126	SNV	1	T	C																										24.3698
16129	SNV	1	A	G	100
16141	SNV	1	A	G	100																																				2.77372
16143	SNV	1	A	G	100
16243	SNV	1	G	A																																	4.84581
16596	SNV	1	T	C	100
16603	SNV	1	A	G	100
16653	SNV	1	T	C	100
[truncated: 3 more columns]

## Sheet: Pig 3.4 (Male)
Heteroplasmic load for Pig 3.4
					Heteroplasmic load (%)
Reference Position	Type	Length	Reference	Allele	MP3	Tail	Bladder	Colon	Diaphragm	Duodenum	Heart	Kidney	Lung	Liver	Calf muscle	Pancreas	Brain	Spleen	Spinal cord	Skin (ear)	Stomach
376	Insertion	1	-	A	8.25815			2.4212		6.26849								2.08847
376	Deletion	1	A	-			7.52011	8.39336	7.39894	8.23638	6.29384	7.11511	7.42794	6.9742	6.98894	7.11511	5.09598	7.24059	6.31691	6.57564	7.25945
594	SNV	1	T	C	3.78619
613	MNV	2	AC	CT	4.17889
1253	Deletion	1	A	-		4.80733	3.32742	3.84204	3.20636	5.43855	2.81366	3.36666	3.25471	3.53742	3.25708	3.36666	2.33691	3.14282	2.85039	2.83857	3.18965
5185	SNV	1	A	C	4.02685
5188	Deletion	1	A	-	4.44116	6.18568	2.60515	4.33072	3.48472	5.04799	2.60218	3.15343	3.32764	3.50312	3.19008	3.15343	2.38738	3.08865	3.2974	3.46729	3.23689
5207	SNV	1	T	C	4.49775
5216	SNV	1	A	G	3.89712
12959	SNV	1	C	T		2.71458
13484	SNV	1	T	C		2.90541
13508	SNV	1	A	G		2.46958
13608	SNV	1	G	A		2.68453
13771	SNV	1	T	C		2.58687
14431	SNV	1	G	A		2.83013
14782	SNV	1	C	T		2.52178
14857	SNV	1	G	A		3.20931
15004	SNV	1	C	T		3.58086

## Sheet: Pig 3.5
Heteroplasmic load for Pig 3.5
					Heteroplasmic load (%)
Reference Position	Type	Length	Reference	Allele	MP3	Tail
57	SNV	1	T	C	100
1120	SNV	1	C	T	100
1253	Deletion	1	A	-		4.49824
2311	Deletion	1	T	-	100
2315	SNV	1	C	T	100
4140	SNV	1	T	C	100
4182	SNV	1	C	T	100
5189	Deletion	1	A	-		5.3872
5588	SNV	1	A	G	100
6056	SNV	1	T	C	100
6215	SNV	1	T	C	100
6287	SNV	1	G	A	100
6362	SNV	1	A	G	100
6882	SNV	1	G	A	100
7433	SNV	1	G	A	100
8777	SNV	1	T	C	100
9761	SNV	1	C	A	100
10179	SNV	1	T	C	100
10286	SNV	1	C	T	100
10299	SNV	1	T	C	100
10811	SNV	1	G	A	100
13901	SNV	1	T	C	100
14381	SNV	1	T	C	100
14597	SNV	1	A	G	100
15048	SNV	1	G	A	100
15215	SNV	1	T	C	100
15715	SNV	1	T	C	100
15888	SNV	1	C	T	100
15937	SNV	1	G	A	100
