# Supplementary material for: Can the Supplementation of Oocytes with Extra Copies of mtDNA Impact Development Without Being Transmitted? A Molecular Account
Source: Int J Mol Sci. 2025 Mar 18;26(6):2746. doi: 10.3390/ijms26062746 (PMC11943178; doi:10.3390/ijms26062746)
Supplement: Supplementary file 1 [file ijms-26-02746-s001.zip › Supplementary Table S3.xlsx]

## Sheet: MP3
Heteroplasmic load MP3
Reference Position	Type	Length	Reference	Allele	Heteroplasmic load (%)
376	Insertion	1	-	A	8.25815
594	SNV	1	T	C	3.78619
613	MNV	2	AC	CT	4.17889
5185	SNV	1	A	C	4.02685
5188	Deletion	1	A	-	4.44116
5207	SNV	1	T	C	4.49775
5216	SNV	1	A	G	3.89712

## Sheet: MP9
Heteroplasmic load MP9
Reference Position	Type	Length	Reference	Allele	Heteroplasmic load (%)
376	Insertion	1	-	A	4.08204
376	Deletion	1	A	-	6.671
1253	Deletion	1	A	-	4.93265
5188	Deletion	1	A	-	3.95775

## Sheet: MP12
Heteroplasmic load MP12
Reference Position	Type	Length	Reference	Allele	Heteroplasmic load (%)
376	Insertion	1	-	A	3.02376
376	Deletion	1	A	-	5.96934
1253	Deletion	1	A	-	3.94345
5188	Deletion	1	A	-	4.61882
6515	SNV	1	G	A	6.30764
13148	SNV	1	C	T	2.32044
13748	SNV	1	A	G	43.8299
14980	SNV	1	A	T	2.66842
15792	SNV	1	G	A	2.96318

## Sheet: MP14
Heteroplasmic load MP14
Reference Position	Type	Length	Reference	Allele	Heteroplasmic load (%)
1252	Deletion	1	A	-	3.92779
5187	Deletion	1	A	-	4.8816
8721	SNV	1	T	C	4.8802
12975	SNV	1	C	T	2.69476

## Sheet: MP15
Heteroplasmic load MP15
Reference Position	Type	Length	Reference	Allele	Heteroplasmic load (%)
1252	Deletion	1	A	-	3.82233
3256	SNV	1	C	T	2.05002
5068	SNV	1	C	T	7.34496
5187	Deletion	1	A	-	3.4588
6648	SNV	1	A	G	2.41084
16161	SNV	1	G	A	2.16107

## Sheet: MP16
Heteroplasmic load MP16
Reference Position	Type	Length	Reference	Allele	Heteroplasmic load (%)
376	Deletion	1	A	-	2.08641
1252	Deletion	1	A	-	4.19443
2409	SNV	1	G	T	4.96831
5187	Deletion	1	A	-	5.04745
9123	SNV	1	T	C	2.79293
9686	SNV	1	C	T	3.53904
