# Supplementary material for: Can the Supplementation of Oocytes with Extra Copies of mtDNA Impact Development Without Being Transmitted? A Molecular Account
Source: Int J Mol Sci. 2025 Mar 18;26(6):2746. doi: 10.3390/ijms26062746 (PMC11943178; doi:10.3390/ijms26062746)
Supplement: Supplementary file 1 [file ijms-26-02746-s001.zip › Supplementary Table S4.xlsx]

## Sheet: All Offspring tissues
Supplementary Table S4. Differential gene expression for brain, heart and liver tissues from all mtDNA supplemented offspring compared with controls (FDR < 0.05). Genes are listed according to significance with the most significant first. Yellow indicates presence in three tissues and rose indicates presence in two tissues.
Brain	Heart	Liver
LOC110260659	LOC110260659	LOC110260659
RPS21	RPS21	RPS21
LRAT	LOC110260329	PTK6
LOC110257650	CHRNA4	LOC106506511
LOC110258138	LOC110261992	MCOLN2
LOC102163816	PLIN5	ANXA3
SGLT1	MYT1	RCAN2
ADRM1	TMEM159	COLGALT2
SGCA	ABCC6	HEY2
	PDZD9	LRP6
	SLC22A1	KIF1A
	VARS2	RGS7BP
	LOC106505031	PGF
	TTC39A	ELMOD1
	DAO	ENOX1
		UGT2B18
		PPP1R3A
		LOC102163149
		UBE2QL1
		RRAGD
		CNTN5
		PRTG
		SYT13
		ABCA13
		LOC110260960
		NOS2
		LOC102161032
		MAL
		DPYSL3
		ATP2A1
		MYL1
		LRRC4B
		ZBTB7C
		LOC102167454
		LOC106505094
		CCDC7
		PPP1R3G
		SGCA
		FKTN
		MTUS2
		CYGB
		RYR2
		ACACB
		SLC35F1
		RGCC
		GPM6A
		NRIP2
		MALL
		PRRT2
		XKR4
		SCUBE2
		GRIN3A
		NR1D2
		LOC106506503
		DMKN
		LOC106504343
		RUBCNL
		PLCG1
		USP6NL
		MPPED2
		RERGL
		ASB10
		KCNAB1
		UNC79
		SRRM4
		TBX15
		DSCAM
		NUCB2
		PPFIA4
		CHST10
		RFX2
		ARHGEF6
		PKD2
		PHOX2A
		GRID2
		CCSAP
		ENO2
		SCARA3
		PDZD9
		SYN2
		7SL RNA
		CCL24
		LOC110259445
		LOC102165359
		KCND3
		LOC110258406
		FAM129B
		ADGRA2
		SLITRK2
		KCNMB1
		RNF125
		NAV3
		GABRB3
		KIAA1549
		GRM7
		OR6V1
		RNF180
		GNAO1
		LOC106507563
		LOC106505031
		JAKMIP3
		NPAS2
		PLCXD2
		SAT1
		LOC102163572
		TMEM145
		NRG3
		PRKD1
		HAS3
		KEL
		SETBP1
		PER3
		TRPV5
		MAP7D3
		LOC106504325
		KCNK13
		LOC110261271
		FRY
		SLIT3
		ZNF385D
		LOC106509711
		LOC110255297
		PDE6G
		FASTKD2
		ITGA7
		COL27A1
		GRIA3
		PTGDS
		SRGAP3
		PCID2
		CTRP9
		SPRYD4
		CHP2
		FCHO1
		NNAT
		MECOM
		TPPP
		LOC110262110
		ORAI3
		ST6GALNAC5
		PCMTD2
		LOC106506921
		SCUBE1
		GNAI1
		SLC27A3
		CABP7
		CPE
		MLLT3
		SDK1
		LOC110258138
		LOC110260289
		LSAMP
		DNHD1
		PKHD1L1
		EPHA5
		TBX4
		BDKRB2
		LAMA4
		HPDL
		HMCN2
		MAP3K5
