# Supplementary material for: Can the Supplementation of Oocytes with Extra Copies of mtDNA Impact Development Without Being Transmitted? A Molecular Account
Source: Int J Mol Sci. 2025 Mar 18;26(6):2746. doi: 10.3390/ijms26062746 (PMC11943178; doi:10.3390/ijms26062746)
Supplement: Supplementary file 1 [file ijms-26-02746-s001.zip › Supplementary Table S5.xlsx]

## Sheet: Brain
Supplementary Table S5A. Gene ontology analysis for brain tissue, as determined by edgeR, for all mtDNA supplemented offspring compared with controls (unadjusted P value = P < 0.05).
Term	Ont	N	DE	P.DE
extracellular region	CC	582	28	4.91753e-06
cell fate determination	BP	17	4	0.000240806
extracellular space	CC	378	18	0.000294697
regulation of vascular permeability	BP	8	3	0.000344499
endodermal cell fate determination	BP	2	2	0.000353223
peptidase regulator activity	MF	71	7	0.000367713
molecular transducer activity	MF	363	17	0.00052391
signaling receptor activity	MF	363	17	0.00052391
endopeptidase inhibitor activity	MF	57	6	0.00068191
bicellular tight junction assembly	BP	22	4	0.000687314
tight junction assembly	BP	22	4	0.000687314
peptidase inhibitor activity	MF	58	6	0.000748789
apical junction assembly	BP	24	4	0.000969345
tight junction organization	BP	24	4	0.000969345
cell-cell junction assembly	BP	41	5	0.000979753
endopeptidase regulator activity	MF	61	6	0.000980162
rostrocaudal neural tube patterning	BP	3	2	0.00104647
bicellular tight junction	CC	42	5	0.0010953
tight junction	CC	45	5	0.00150273
endoderm formation	BP	13	3	0.00164075
apical junction complex	CC	47	5	0.00183007
blood circulation	BP	121	8	0.00204075
endodermal cell fate commitment	BP	4	2	0.00206691
negative regulation of vascular permeability	BP	4	2	0.00206691
peptidyl-methionine modification	BP	4	2	0.00206691
telethonin binding	MF	4	2	0.00206691
cell-cell junction organization	BP	50	5	0.00241496
lipoprotein particle	CC	15	3	0.00253862
plasma lipoprotein particle	CC	15	3	0.00253862
protein-lipid complex	CC	15	3	0.00253862
circulatory system process	BP	128	8	0.00289916
regulation of cell killing	BP	16	3	0.00308132
negative regulation of catabolic process	BP	77	6	0.00326198
transmembrane signaling receptor activity	MF	289	13	0.0033177
negative regulation of delayed rectifier potassium channel activity	BP	5	2	0.00340208
negative regulation of voltage-gated potassium channel activity	BP	5	2	0.00340208
phospholipid efflux	BP	5	2	0.00340208
regulation of transforming growth factor beta activation	BP	5	2	0.00340208
regulation of ventricular cardiac muscle cell membrane repolarization	BP	5	2	0.00340208
ventricular cardiac muscle cell membrane repolarization	BP	5	2	0.00340208
formation of primary germ layer	BP	34	4	0.00365158
vascular process in circulatory system	BP	55	5	0.00367503
myoblast fusion	BP	17	3	0.00369001
system process	BP	364	15	0.00380417
enzyme inhibitor activity	MF	109	7	0.00451246
molecular function regulator activity	MF	525	19	0.00497427
apicolateral plasma membrane	CC	6	2	0.00503986
cholesterol transfer activity	MF	6	2	0.00503986
membrane repolarization during action potential	BP	6	2	0.00503986
midbrain dopaminergic neuron differentiation	BP	6	2	0.00503986
negative regulation of glycoprotein metabolic process	BP	6	2	0.00503986
negative regulation of potassium ion transmembrane transport	BP	6	2	0.00503986
negative regulation of potassium ion transmembrane transporter activity	BP	6	2	0.00503986
positive regulation of stem cell differentiation	BP	6	2	0.00503986
protein oxidation	BP	6	2	0.00503986
regulation of complement-dependent cytotoxicity	BP	6	2	0.00503986
sterol transfer activity	MF	6	2	0.00503986
transforming growth factor beta activation	BP	6	2	0.00503986
ventricular cardiac muscle cell action potential	BP	6	2	0.00503986
endoderm development	BP	19	3	0.00511442
cell-cell fusion	BP	20	3	0.00593422
syncytium formation	BP	20	3	0.00593422
syncytium formation by plasma membrane fusion	BP	20	3	0.00593422
phospholipid transport	BP	21	3	0.00682814
complement-dependent cytotoxicity	BP	7	2	0.00696847
cysteine-type endopeptidase inhibitor activity involved in apoptotic process	MF	7	2	0.00696847
negative regulation of potassium ion transport	BP	7	2	0.00696847
potassium ion export across plasma membrane	BP	7	2	0.00696847
regulation of cardiac muscle cell membrane repolarization	BP	7	2	0.00696847
regulation of delayed rectifier potassium channel activity	BP	7	2	0.00696847
regulation of humoral immune response	BP	7	2	0.00696847
negative regulation of transporter activity	BP	22	3	0.00779774
vasculogenesis	BP	22	3	0.00779774
multicellular organismal process	BP	1541	42	0.00855209
anchoring junction	CC	221	10	0.00915479
cardiac muscle cell membrane repolarization	BP	8	2	0.00917645
chylomicron	CC	8	2	0.00917645
regulation of membrane repolarization	BP	8	2	0.00917645
sterol transporter activity	MF	8	2	0.00917645
T cell chemotaxis	BP	8	2	0.00917645
triglyceride-rich plasma lipoprotein particle	CC	8	2	0.00917645
triglyceride lipase activity	MF	8	2	0.00917645
very-low-density lipoprotein particle	CC	8	2	0.00917645
metencephalon development	BP	24	3	0.00996944
anatomical structure formation involved in morphogenesis	BP	297	12	0.0106821
cell fate commitment involved in formation of primary germ layer	BP	9	2	0.0116527
endodermal cell differentiation	BP	9	2	0.0116527
glutamine family amino acid catabolic process	BP	9	2	0.0116527
regulation of cardiocyte differentiation	BP	9	2	0.0116527
gastrulation	BP	48	4	0.0124879
cell junction assembly	BP	102	6	0.0125869
adenylate cyclase-activating G protein-coupled receptor signaling pathway	BP	49	4	0.0134018
actin binding	MF	134	7	0.0134251
cell killing	BP	27	3	0.0138245
cardiac muscle cell action potential involved in contraction	BP	10	2	0.0143864
DNA catabolic process	BP	10	2	0.0143864
high-density lipoprotein particle	CC	10	2	0.0143864
plasma lipoprotein particle assembly	BP	10	2	0.0143864
potassium channel regulator activity	MF	10	2	0.0143864
protein-lipid complex assembly	BP	10	2	0.0143864
vascular associated smooth muscle cell differentiation	BP	10	2	0.0143864
cytokine receptor binding	MF	77	5	0.0149749
regulation of viral life cycle	BP	28	3	0.0152721
lipid transport	BP	108	6	0.0163116
cell fate commitment	BP	79	5	0.0165768
cysteine-type endopeptidase regulator activity involved in apoptotic process	MF	11	2	0.0173671
lipid transfer activity	MF	11	2	0.0173671
midbrain development	BP	11	2	0.0173671
regulation of myoblast fusion	BP	11	2	0.0173671
regulation of potassium ion transmembrane transporter activity	BP	11	2	0.0173671
ion channel regulator activity	MF	30	3	0.0184147
serine-type endopeptidase inhibitor activity	MF	30	3	0.0184147
muscle cell differentiation	BP	111	6	0.0184329
4-hydroxybenzoate decaprenyltransferase activity	MF	1	1	0.0188318
4-hydroxybenzoate nonaprenyltransferase activity	MF	1	1	0.0188318
4-hydroxybenzoate octaprenyltransferase activity	MF	1	1	0.0188318
acylglycerol transport	BP	1	1	0.0188318
amine binding	MF	1	1	0.0188318
amylin receptor complex 2	CC	1	1	0.0188318
astrocyte-dopaminergic neuron signaling	BP	1	1	0.0188318
basolateral part of cell	CC	1	1	0.0188318
cardiac cell fate specification	BP	1	1	0.0188318
cardiac muscle myoblast proliferation	BP	1	1	0.0188318
cardiogenic plate morphogenesis	BP	1	1	0.0188318
cellular anion homeostasis	BP	1	1	0.0188318
cellular chloride ion homeostasis	BP	1	1	0.0188318
cellular monovalent inorganic anion homeostasis	BP	1	1	0.0188318
cellular response to temperature stimulus	BP	1	1	0.0188318
central nervous system morphogenesis	BP	1	1	0.0188318
cerebellum formation	BP	1	1	0.0188318
D-alanine catabolic process	BP	1	1	0.0188318
D-alanine family amino acid metabolic process	BP	1	1	0.0188318
D-alanine metabolic process	BP	1	1	0.0188318
D-serine catabolic process	BP	1	1	0.0188318
D-serine metabolic process	BP	1	1	0.0188318
detection of temperature stimulus involved in sensory perception of pain	BP	1	1	0.0188318
establishment of blood-retinal barrier	BP	1	1	0.0188318
exoribonuclease II activity	MF	1	1	0.0188318
forebrain anterior/posterior pattern specification	BP	1	1	0.0188318
G protein-coupled serotonin receptor complex	CC	1	1	0.0188318
G1 to G0 transition	BP	1	1	0.0188318
G1 to G0 transition involved in cell differentiation	BP	1	1	0.0188318
gall bladder development	BP	1	1	0.0188318
glial cell-neuron signaling	BP	1	1	0.0188318
globoside biosynthetic process	BP	1	1	0.0188318
globoside metabolic process	BP	1	1	0.0188318
Golgi cis cisterna	CC	1	1	0.0188318
Gq/11-coupled serotonin receptor activity	MF	1	1	0.0188318
heme transmembrane transporter activity	MF	1	1	0.0188318
high-density lipoprotein particle binding	MF	1	1	0.0188318
hindbrain formation	BP	1	1	0.0188318
inner cell mass cellular morphogenesis	BP	1	1	0.0188318
integrin alphav-beta6 complex	CC	1	1	0.0188318
interleukin-2 binding	MF	1	1	0.0188318
interleukin-2 receptor activity	MF	1	1	0.0188318
lactosylceramide 4-alpha-galactosyltransferase activity	MF	1	1	0.0188318
lateral part of cell	CC	1	1	0.0188318
low-density lipoprotein particle remodeling	BP	1	1	0.0188318
lymphatic endothelial cell migration	BP	1	1	0.0188318
medulla oblongata development	BP	1	1	0.0188318
midbrain-hindbrain boundary development	BP	1	1	0.0188318
midbrain-hindbrain boundary maturation	BP	1	1	0.0188318
midbrain-hindbrain boundary maturation during brain development	BP	1	1	0.0188318
mitochondrial DNA catabolic process	BP	1	1	0.0188318
modulation by host of viral catalytic activity	BP	1	1	0.0188318
modulation by host of viral exo-alpha-sialidase activity	BP	1	1	0.0188318
modulation by host of viral glycoprotein metabolic process	BP	1	1	0.0188318
modulation by host of viral molecular function	BP	1	1	0.0188318
modulation of process of another organism	BP	1	1	0.0188318
negative regulation by host of viral exo-alpha-sialidase activity	BP	1	1	0.0188318
negative regulation by host of viral glycoprotein metabolic process	BP	1	1	0.0188318
negative regulation of antigen processing and presentation of peptide antigen	BP	1	1	0.0188318
negative regulation of antigen processing and presentation of peptide antigen via MHC class I	BP	1	1	0.0188318
negative regulation of cholesterol transporter activity	BP	1	1	0.0188318
negative regulation of complement activation, classical pathway	BP	1	1	0.0188318
negative regulation of exo-alpha-sialidase activity	BP	1	1	0.0188318
negative regulation of lipid transporter activity	BP	1	1	0.0188318
negative regulation of membrane repolarization during cardiac muscle cell action potential	BP	1	1	0.0188318
negative regulation of membrane repolarization during ventricular cardiac muscle cell action potential	BP	1	1	0.0188318
negative regulation of monocyte differentiation	BP	1	1	0.0188318
negative regulation of sebum secreting cell proliferation	BP	1	1	0.0188318
negative regulation of transforming growth factor beta2 production	BP	1	1	0.0188318
nuclear glucocorticoid receptor activity	MF	1	1	0.0188318
phosphatidylcholine-retinol O-acyltransferase activity	MF	1	1	0.0188318
phosphatidylcholine transfer activity	MF	1	1	0.0188318
phosphatidylcholine transporter activity	MF	1	1	0.0188318
phosphatidylethanolamine transfer activity	MF	1	1	0.0188318
phospholipase C-activating serotonin receptor signaling pathway	BP	1	1	0.0188318
polyprenyltransferase activity	MF	1	1	0.0188318
pons development	BP	1	1	0.0188318
positive regulation of cardiac muscle myoblast proliferation	BP	1	1	0.0188318
positive regulation of cardioblast differentiation	BP	1	1	0.0188318
positive regulation of dermatome development	BP	1	1	0.0188318
positive regulation of endodermal cell differentiation	BP	1	1	0.0188318
positive regulation of killing of cells of another organism	BP	1	1	0.0188318
positive regulation of lymphangiogenesis	BP	1	1	0.0188318
positive regulation of mitochondrial DNA replication	BP	1	1	0.0188318
positive regulation of phosphatidylinositol biosynthetic process	BP	1	1	0.0188318
positive regulation of phospholipid biosynthetic process	BP	1	1	0.0188318
positive regulation of phospholipid efflux	BP	1	1	0.0188318
positive regulation of phospholipid metabolic process	BP	1	1	0.0188318
positive regulation of phospholipid transport	BP	1	1	0.0188318
positive regulation of vascular endothelial growth factor signaling pathway	BP	1	1	0.0188318
prolactin secretion	BP	1	1	0.0188318
proline catabolic process	BP	1	1	0.0188318
protein transport within extracellular region	BP	1	1	0.0188318
regulation of antigen processing and presentation of peptide antigen	BP	1	1	0.0188318
regulation of antigen processing and presentation of peptide antigen via MHC class I	BP	1	1	0.0188318
regulation of blood coagulation, intrinsic pathway	BP	1	1	0.0188318
regulation of cardiac cell fate specification	BP	1	1	0.0188318
regulation of cardiac muscle myoblast proliferation	BP	1	1	0.0188318
regulation of cardioblast differentiation	BP	1	1	0.0188318
regulation of cholesterol transporter activity	BP	1	1	0.0188318
regulation of complement activation, classical pathway	BP	1	1	0.0188318
regulation of exo-alpha-sialidase activity	BP	1	1	0.0188318
regulation of growth rate	BP	1	1	0.0188318
regulation of killing of cells of another organism	BP	1	1	0.0188318
regulation of lipid transporter activity	BP	1	1	0.0188318
regulation of membrane repolarization during action potential	BP	1	1	0.0188318
regulation of membrane repolarization during cardiac muscle cell action potential	BP	1	1	0.0188318
regulation of membrane repolarization during ventricular cardiac muscle cell action potential	BP	1	1	0.0188318
regulation of mitochondrial DNA replication	BP	1	1	0.0188318
regulation of phospholipid efflux	BP	1	1	0.0188318
regulation of phospholipid transport	BP	1	1	0.0188318
regulation of protein activation cascade	BP	1	1	0.0188318
regulation of sebum secreting cell proliferation	BP	1	1	0.0188318
sebaceous gland cell differentiation	BP	1	1	0.0188318
serotonin binding	MF	1	1	0.0188318
serotonin receptor complex	CC	1	1	0.0188318
single-stranded DNA endodeoxyribonuclease activity	MF	1	1	0.0188318
Spemann organizer formation	BP	1	1	0.0188318
tetrahydrobiopterin binding	MF	1	1	0.0188318
toxin activity	MF	1	1	0.0188318
triglyceride transfer activity	MF	1	1	0.0188318
triglyceride transport	BP	1	1	0.0188318
vestibular nucleus development	BP	1	1	0.0188318
vitamin E binding	MF	1	1	0.0188318
striated muscle cell differentiation	BP	82	5	0.0191868
organophosphate ester transport	BP	31	3	0.0201103
establishment of protein localization to extracellular region	BP	83	5	0.0201135
adherens junction organization	BP	12	2	0.0205846
membrane repolarization	BP	12	2	0.0205846
mRNA stabilization	BP	12	2	0.0205846
neural tube patterning	BP	12	2	0.0205846
plasma lipoprotein particle organization	BP	12	2	0.0205846
protein-lipid complex subunit organization	BP	12	2	0.0205846
regulation of heart rate by cardiac conduction	BP	12	2	0.0205846
regulation of transforming growth factor beta production	BP	12	2	0.0205846
regulation of transporter activity	BP	56	4	0.0209913
protein localization to extracellular region	BP	84	5	0.0210689
channel regulator activity	MF	32	3	0.021889
receptor internalization	BP	32	3	0.021889
regulation of cation channel activity	BP	32	3	0.021889
glycosaminoglycan binding	MF	57	4	0.0222517
hindbrain development	BP	33	3	0.0237509
multicellular organismal signaling	BP	33	3	0.0237509
dopaminergic neuron differentiation	BP	13	2	0.0240289
intestinal absorption	BP	13	2	0.0240289
regulation of glycoprotein metabolic process	BP	13	2	0.0240289
regulation of protein maturation	BP	13	2	0.0240289
regulation of syncytium formation by plasma membrane fusion	BP	13	2	0.0240289
striated muscle adaptation	BP	13	2	0.0240289
transforming growth factor beta production	BP	13	2	0.0240289
cell junction organization	BP	152	7	0.0249769
development of primary male sexual characteristics	BP	34	3	0.025696
male gonad development	BP	34	3	0.025696
myotube differentiation	BP	34	3	0.025696
negative regulation of cellular catabolic process	BP	60	4	0.0263057
anatomical structure morphogenesis	BP	624	19	0.0268551
positive regulation of gene expression	BP	300	11	0.0269029
Cajal body	CC	14	2	0.0276905
negative regulation of mRNA catabolic process	BP	14	2	0.0276905
regulation of potassium ion transmembrane transport	BP	14	2	0.0276905
RNA stabilization	BP	14	2	0.0276905
protein stabilization	BP	61	4	0.027749
circulatory system development	BP	264	10	0.0280554
regulation of lipid transport	BP	36	3	0.0298351
lipid localization	BP	125	6	0.0308301
antimicrobial humoral response	BP	15	2	0.03156
cardiac muscle cell action potential	BP	15	2	0.03156
cellular response to vascular endothelial growth factor stimulus	BP	15	2	0.03156
cortical cytoskeleton	CC	15	2	0.03156
negative regulation of cation channel activity	BP	15	2	0.03156
positive regulation of phagocytosis	BP	15	2	0.03156
regulation of plasma lipoprotein particle levels	BP	15	2	0.03156
regulation of stem cell differentiation	BP	15	2	0.03156
regulation of viral process	BP	37	3	0.0320285
transcription regulator activity	MF	473	15	0.0342828
endothelial cell differentiation	BP	38	3	0.0343039
DNA-binding transcription factor activity	MF	352	12	0.0347512
cardiac muscle cell contraction	BP	16	2	0.0356284
cardiac muscle hypertrophy	BP	16	2	0.0356284
cellular response to type I interferon	BP	16	2	0.0356284
homophilic cell adhesion via plasma membrane adhesion molecules	BP	16	2	0.0356284
lymphocyte chemotaxis	BP	16	2	0.0356284
negative regulation of RNA catabolic process	BP	16	2	0.0356284
response to type I interferon	BP	16	2	0.0356284
tumor necrosis factor receptor binding	MF	16	2	0.0356284
angiogenesis	BP	130	6	0.0363235
G protein-coupled receptor activity	MF	165	7	0.0366728
cell junction	CC	437	14	0.0372696
1-acyl-2-lysophosphatidylserine acylhydrolase activity	MF	2	1	0.0373104
adrenomedullin binding	MF	2	1	0.0373104
adrenomedullin receptor activity	MF	2	1	0.0373104
adrenomedullin receptor complex	CC	2	1	0.0373104
alanine catabolic process	BP	2	1	0.0373104
alanine metabolic process	BP	2	1	0.0373104
amylin receptor activity	MF	2	1	0.0373104
amylin receptor complex	CC	2	1	0.0373104
apolipoprotein binding	MF	2	1	0.0373104
apolipoprotein receptor binding	MF	2	1	0.0373104
arginine binding	MF	2	1	0.0373104
basement membrane assembly	BP	2	1	0.0373104
blood vessel maturation	BP	2	1	0.0373104
canonical Wnt signaling pathway involved in midbrain dopaminergic neuron differentiation	BP	2	1	0.0373104
cardiac cell fate determination	BP	2	1	0.0373104
ceramide 1-phosphate transfer activity	MF	2	1	0.0373104
ceramide transfer activity	MF	2	1	0.0373104
common bile duct development	BP	2	1	0.0373104
cytoplasmic vesicle lumen	CC	2	1	0.0373104
D-amino-acid oxidase activity	MF	2	1	0.0373104
D-amino acid catabolic process	BP	2	1	0.0373104
D-amino acid metabolic process	BP	2	1	0.0373104
dermatome development	BP	2	1	0.0373104
detection of temperature stimulus	BP	2	1	0.0373104
detection of temperature stimulus involved in sensory perception	BP	2	1	0.0373104
diacylglycerol catabolic process	BP	2	1	0.0373104
DNA catabolic process, exonucleolytic	BP	2	1	0.0373104
embryonic foregut morphogenesis	BP	2	1	0.0373104
endocardium formation	BP	2	1	0.0373104
endodermal cell fate specification	BP	2	1	0.0373104
endodermal digestive tract morphogenesis	BP	2	1	0.0373104
endothelin receptor activity	MF	2	1	0.0373104
FATZ binding	MF	2	1	0.0373104
foregut morphogenesis	BP	2	1	0.0373104
gonad morphogenesis	BP	2	1	0.0373104
high-density lipoprotein particle receptor binding	MF	2	1	0.0373104
inner cell mass cell differentiation	BP	2	1	0.0373104
insulin-responsive compartment	CC	2	1	0.0373104
intestine smooth muscle contraction	BP	2	1	0.0373104
lipoprotein lipase activity	MF	2	1	0.0373104
lung secretory cell differentiation	BP	2	1	0.0373104
lysosomal lumen	CC	2	1	0.0373104
MHC class I protein complex assembly	BP	2	1	0.0373104
MHC class I protein complex binding	MF	2	1	0.0373104
mitochondrial DNA replication	BP	2	1	0.0373104
modulation by host of symbiont catalytic activity	BP	2	1	0.0373104
muscle cell projection	CC	2	1	0.0373104
muscle cell projection membrane	CC	2	1	0.0373104
negative regulation by host of symbiont catalytic activity	BP	2	1	0.0373104
negative regulation of antigen processing and presentation	BP	2	1	0.0373104
negative regulation of cholesterol import	BP	2	1	0.0373104
negative regulation of cholesterol transport	BP	2	1	0.0373104
negative regulation of complement activation	BP	2	1	0.0373104
negative regulation of nuclear-transcribed mRNA catabolic process, nonsense-mediated decay	BP	2	1	0.0373104
negative regulation of potassium ion export across plasma membrane	BP	2	1	0.0373104
negative regulation of sterol transport	BP	2	1	0.0373104
negative regulation of very-low-density lipoprotein particle remodeling	BP	2	1	0.0373104
neuromedin U receptor activity	MF	2	1	0.0373104
neurotransmitter receptor transport, postsynaptic endosome to lysosome	BP	2	1	0.0373104
nitric-oxide synthase activity	MF	2	1	0.0373104
pancreatic A cell differentiation	BP	2	1	0.0373104
peptide antigen assembly with MHC class I protein complex	BP	2	1	0.0373104
peptidyl-threonine autophosphorylation	BP	2	1	0.0373104
phosphatidylserine 1-acylhydrolase activity	MF	2	1	0.0373104
positive regulation of CoA-transferase activity	BP	2	1	0.0373104
positive regulation of mitochondrial DNA metabolic process	BP	2	1	0.0373104
positive regulation of transforming growth factor beta activation	BP	2	1	0.0373104
pyruvate family amino acid catabolic process	BP	2	1	0.0373104
pyruvate family amino acid metabolic process	BP	2	1	0.0373104
regulation of AMPA receptor activity	BP	2	1	0.0373104
regulation of antimicrobial humoral response	BP	2	1	0.0373104
regulation of cholesterol import	BP	2	1	0.0373104
regulation of CoA-transferase activity	BP	2	1	0.0373104
regulation of complement activation	BP	2	1	0.0373104
regulation of dermatome development	BP	2	1	0.0373104
regulation of monocyte differentiation	BP	2	1	0.0373104
regulation of phosphatidylinositol biosynthetic process	BP	2	1	0.0373104
regulation of very-low-density lipoprotein particle remodeling	BP	2	1	0.0373104
sebum secreting cell proliferation	BP	2	1	0.0373104
sensory perception of temperature stimulus	BP	2	1	0.0373104
skeletal muscle fiber adaptation	BP	2	1	0.0373104
sphingolipid transfer activity	MF	2	1	0.0373104
sphingolipid transporter activity	MF	2	1	0.0373104
steroid hormone binding	MF	2	1	0.0373104
stress granule disassembly	BP	2	1	0.0373104
toxic substance binding	MF	2	1	0.0373104
type II pneumocyte differentiation	BP	2	1	0.0373104
U2 snRNA binding	MF	2	1	0.0373104
U3 snoRNA binding	MF	2	1	0.0373104
ubiquitin-dependent SMAD protein catabolic process	BP	2	1	0.0373104
vesicle lumen	CC	2	1	0.0373104
vitamin A metabolic process	BP	2	1	0.0373104
plasma membrane protein complex	CC	167	7	0.0387455
male sex differentiation	BP	40	3	0.0390992
response to xenobiotic stimulus	BP	40	3	0.0390992
chemokine activity	MF	17	2	0.0398868
cysteine-type endopeptidase inhibitor activity	MF	17	2	0.0398868
regulation of viral genome replication	BP	17	2	0.0398868
response to stimulus	BP	2188	52	0.0409279
cytokine activity	MF	69	4	0.0409797
immune response	BP	403	13	0.0418144
gated channel activity	MF	101	5	0.0419716
adenylate cyclase-modulating G protein-coupled receptor signaling pathway	BP	70	4	0.0428456
muscle system process	BP	102	5	0.0434862
embryonic morphogenesis	BP	136	6	0.0436991
establishment of endothelial barrier	BP	18	2	0.0443268
export across plasma membrane	BP	18	2	0.0443268
positive regulation of interleukin-8 production	BP	18	2	0.0443268
regulation of cholesterol transport	BP	18	2	0.0443268
regulation of potassium ion transport	BP	18	2	0.0443268
regulation of sterol transport	BP	18	2	0.0443268
regulation of cation transmembrane transport	BP	71	4	0.0447588
heart development	BP	137	6	0.0450131
postsynapse	CC	104	5	0.0466132
heart morphogenesis	BP	73	4	0.0487267
acylglycerol catabolic process	BP	19	2	0.04894
cholesterol efflux	BP	19	2	0.04894
muscle hypertrophy	BP	19	2	0.04894
negative regulation of ion transmembrane transporter activity	BP	19	2	0.04894
neutral lipid catabolic process	BP	19	2	0.04894
striated muscle hypertrophy	BP	19	2	0.04894
T cell migration	BP	19	2	0.04894
blood vessel development	BP	176	7	0.049017
endothelium development	BP	44	3	0.0496489
heparin binding	MF	44	3	0.0496489

## Sheet: Heart
Supplementary Table S5B. Gene ontology analysis for heart tissue, as determined by edgeR, for all mtDNA supplemented offspring compared with controls (unadjusted P value = P < 0.05).
Term	Ont	N	DE	P.DE
cellular amino acid metabolic process	BP	94	13	0.000111296
cellular amino acid catabolic process	BP	38	8	0.000122229
channel activity	MF	151	17	0.0001461
passive transmembrane transporter activity	MF	151	17	0.0001461
gamma-aminobutyric acid metabolic process	BP	4	3	0.000263488
inorganic molecular entity transmembrane transporter activity	MF	236	22	0.000273032
ion channel activity	MF	135	15	0.000407836
metal ion transmembrane transporter activity	MF	146	15	0.000932468
ion transmembrane transporter activity	MF	276	23	0.000971567
alpha-amino acid catabolic process	BP	30	6	0.00116489
response to purine-containing compound	BP	30	6	0.00116489
inorganic cation transmembrane transporter activity	MF	185	17	0.00153463
transporter activity	MF	412	30	0.00160942
axonal growth cone	CC	2	2	0.00166808
DNA replication checkpoint signaling	BP	2	2	0.00166808
gamma-aminobutyric acid catabolic process	BP	2	2	0.00166808
indolalkylamine metabolic process	BP	2	2	0.00166808
indole-containing compound catabolic process	BP	2	2	0.00166808
tryptophan catabolic process	BP	2	2	0.00166808
tryptophan metabolic process	BP	2	2	0.00166808
thyroid hormone metabolic process	BP	14	4	0.00199197
response to alkaloid	BP	7	3	0.00210179
transmembrane transporter activity	MF	383	28	0.00214636
alpha-amino acid metabolic process	BP	71	9	0.00232083
potassium ion transmembrane transporter activity	MF	58	8	0.00234131
cation channel activity	MF	100	11	0.00253362
voltage-gated cation channel activity	MF	49	7	0.00354751
phenol-containing compound metabolic process	BP	37	6	0.00358116
transmembrane transporter complex	CC	105	11	0.00371396
inorganic anion transmembrane transporter activity	MF	50	7	0.00398299
ion channel complex	CC	78	9	0.00441992
transporter complex	CC	108	11	0.00461037
ion transmembrane transport	BP	206	17	0.00471225
anion homeostasis	BP	9	3	0.00474411
aromatic amino acid family metabolic process	BP	9	3	0.00474411
GABA-A receptor activity	MF	9	3	0.00474411
bile acid binding	MF	3	2	0.00486834
kynurenine metabolic process	BP	3	2	0.00486834
phosphatidylinositol-5-phosphate binding	MF	3	2	0.00486834
response to cocaine	BP	3	2	0.00486834
alcohol binding	MF	28	5	0.00504515
response to organophosphorus	BP	28	5	0.00504515
carboxylic acid metabolic process	BP	282	21	0.00597466
cation transmembrane transporter activity	MF	211	17	0.00597671
oxoacid metabolic process	BP	283	21	0.00621529
organic acid metabolic process	BP	284	21	0.00646383
2 iron, 2 sulfur cluster binding	MF	10	3	0.00657321
regulation of presynapse assembly	BP	10	3	0.00657321
regulation of presynapse organization	BP	10	3	0.00657321
ligand-gated channel activity	MF	43	6	0.00764215
ligand-gated ion channel activity	MF	43	6	0.00764215
cellular biogenic amine metabolic process	BP	31	5	0.0078886
chloride transmembrane transporter activity	MF	31	5	0.0078886
cholesterol binding	MF	20	4	0.00793709
gated channel activity	MF	101	10	0.00821499
heparin binding	MF	44	6	0.00855097
GABA receptor activity	MF	11	3	0.00876657
aspartic-type endopeptidase inhibitor activity	MF	4	2	0.00947319
benzene-containing compound metabolic process	BP	4	2	0.00947319
cellular response to alkaloid	BP	4	2	0.00947319
cGMP binding	MF	4	2	0.00947319
dynein heavy chain binding	MF	4	2	0.00947319
killing by host of symbiont cells	BP	4	2	0.00947319
NAD(P)H oxidase H2O2-forming activity	MF	4	2	0.00947319
regulation of lipoprotein metabolic process	BP	4	2	0.00947319
S-methyltransferase activity	MF	4	2	0.00947319
inner ear development	BP	45	6	0.00953473
FAD binding	MF	12	3	0.0113383
presynapse assembly	BP	12	3	0.0113383
response to axon injury	BP	12	3	0.0113383
voltage-gated ion channel activity	MF	61	7	0.0118533
anion transmembrane transporter activity	MF	92	9	0.012772
voltage-gated channel activity	MF	62	7	0.012906
potassium channel activity	MF	48	6	0.0129668
cellular amine metabolic process	BP	35	5	0.0131897
transmembrane transport	BP	286	20	0.0137815
response to organonitrogen compound	BP	195	15	0.0140826
transmembrane signaling receptor activity	MF	289	20	0.0152883
sterol binding	MF	24	4	0.0153056
ankyrin binding	MF	5	2	0.0153629
aromatic amino acid family catabolic process	BP	5	2	0.0153629
L-glutamate transmembrane transporter activity	MF	5	2	0.0153629
outer dynein arm assembly	BP	5	2	0.0153629
potassium ion leak channel activity	MF	5	2	0.0153629
regulation of bile acid biosynthetic process	BP	5	2	0.0153629
regulation of bile acid metabolic process	BP	5	2	0.0153629
cation transmembrane transport	BP	162	13	0.0155725
carboxylic acid catabolic process	BP	80	8	0.0162654
organic acid catabolic process	BP	80	8	0.0162654
amine metabolic process	BP	37	5	0.0165717
regulation of intracellular protein transport	BP	37	5	0.0165717
lipoprotein metabolic process	BP	51	6	0.0171824
response to nitrogen compound	BP	218	16	0.0172518
ion transport	BP	331	22	0.0173484
frizzled binding	MF	14	3	0.0176552
presynapse organization	BP	14	3	0.0176552
transepithelial transport	BP	14	3	0.0176552
synaptic membrane	CC	66	7	0.0177925
brain development	BP	132	11	0.0193955
intrinsic component of plasma membrane	CC	336	22	0.0202222
voltage-gated potassium channel activity	MF	39	5	0.0204848
acidic amino acid transmembrane transporter activity	MF	6	2	0.022425
cholesterol transfer activity	MF	6	2	0.022425
dopamine receptor signaling pathway	BP	6	2	0.022425
high-density lipoprotein particle assembly	BP	6	2	0.022425
leak channel activity	MF	6	2	0.022425
narrow pore channel activity	MF	6	2	0.022425
oxidoreductase activity, acting on NAD(P)H, oxygen as acceptor	MF	6	2	0.022425
regulation of non-canonical Wnt signaling pathway	BP	6	2	0.022425
sterol transfer activity	MF	6	2	0.022425
synaptic membrane adhesion	BP	6	2	0.022425
steroid binding	MF	40	5	0.0226493
organic hydroxy compound transport	BP	70	7	0.0238541
cation channel complex	CC	55	6	0.0241489
carboxylic acid binding	MF	41	5	0.0249566
flavin adenine dinucleotide binding	MF	41	5	0.0249566
molecular transducer activity	MF	363	23	0.0250667
signaling receptor activity	MF	363	23	0.0250667
superoxide metabolic process	BP	16	3	0.0255696
anion channel activity	MF	28	4	0.0259522
response to organic cyclic compound	BP	138	11	0.02598
ear development	BP	56	6	0.0261469
lipid binding	MF	212	15	0.0276367
glycosaminoglycan binding	MF	57	6	0.0282517
transferase activity, transferring sulphur-containing groups	MF	29	4	0.0291613
transition metal ion transport	BP	29	4	0.0291613
inorganic ion transmembrane transport	BP	159	12	0.0299731
calcium channel complex	CC	17	3	0.0301282
GABA-ergic synapse	CC	17	3	0.0301282
response to cAMP	BP	17	3	0.0301282
activation of protein kinase B activity	BP	7	2	0.0305543
adenosine deaminase activity	MF	7	2	0.0305543
axonemal dynein complex assembly	BP	7	2	0.0305543
glucocorticoid metabolic process	BP	7	2	0.0305543
indole-containing compound metabolic process	BP	7	2	0.0305543
negative regulation of chemokine production	BP	7	2	0.0305543
nucleotide-binding domain, leucine rich repeat containing receptor signaling pathway	BP	7	2	0.0305543
nucleotide-binding oligomerization domain containing 2 signaling pathway	BP	7	2	0.0305543
nucleotide-binding oligomerization domain containing signaling pathway	BP	7	2	0.0305543
positive regulation of cytokinesis	BP	7	2	0.0305543
stabilization of membrane potential	BP	7	2	0.0305543
zinc ion transmembrane transport	BP	7	2	0.0305543
synapse	CC	272	18	0.0305886
cation transport	BP	254	17	0.0318402
lipid localization	BP	125	10	0.0321292
acyl-CoA metabolic process	BP	30	4	0.0325952
thioester metabolic process	BP	30	4	0.0325952
lipid transport	BP	108	9	0.0326388
cellular ketone metabolic process	BP	59	6	0.0327894
inorganic cation transmembrane transport	BP	144	11	0.0340491
anchored component of plasma membrane	CC	18	3	0.0350843
integral component of plasma membrane	CC	316	20	0.0353689
hexose metabolic process	BP	76	7	0.0353924
calcium channel activity	MF	31	4	0.0362554
head development	BP	146	11	0.037094
cellular modified amino acid metabolic process	BP	61	6	0.0377752
regulation of protein transport	BP	94	8	0.0383037
transport vesicle	CC	94	8	0.0383037
regulation of RNA stability	BP	46	5	0.0387223
cell-cell signaling	BP	360	22	0.0394603
adenylyltransferase activity	MF	8	2	0.039652
behavioral defense response	BP	8	2	0.039652
behavioral fear response	BP	8	2	0.039652
cerebral cortex radially oriented cell migration	BP	8	2	0.039652
chylomicron	CC	8	2	0.039652
CoA-ligase activity	MF	8	2	0.039652
cyclic nucleotide binding	MF	8	2	0.039652
negative regulation of intracellular protein transport	BP	8	2	0.039652
neurotransmitter metabolic process	BP	8	2	0.039652
outward rectifier potassium channel activity	MF	8	2	0.039652
positive regulation of activated T cell proliferation	BP	8	2	0.039652
positive regulation of steroid metabolic process	BP	8	2	0.039652
sterol transporter activity	MF	8	2	0.039652
Wnt-protein binding	MF	8	2	0.039652
anchored component of membrane	CC	32	4	0.040143
axoneme assembly	BP	19	3	0.0404329
chloride channel complex	CC	19	3	0.0404329
positive regulation of cytokine production involved in immune response	BP	19	3	0.0404329
'de novo' NAD biosynthetic process	BP	1	1	0.0408788
'de novo' NAD biosynthetic process from tryptophan	BP	1	1	0.0408788
(S)-3-amino-2-methylpropionate transaminase activity	MF	1	1	0.0408788
10-hydroxy-9-(phosphonooxy)octadecanoate phosphatase activity	MF	1	1	0.0408788
11-beta-hydroxysteroid dehydrogenase (NAD+) activity	MF	1	1	0.0408788
3'-tyrosyl-DNA phosphodiesterase activity	MF	1	1	0.0408788
3',5'-cyclic-GMP phosphodiesterase activity	MF	1	1	0.0408788
4-aminobutyrate transaminase activity	MF	1	1	0.0408788
4-aminobutyrate transaminase complex	CC	1	1	0.0408788
4-aminobutyrate:2-oxoglutarate transaminase activity	MF	1	1	0.0408788
5'-deoxyribose-5-phosphate lyase activity	MF	1	1	0.0408788
6-phosphofructo-2-kinase/fructose-2,6-biphosphatase complex	CC	1	1	0.0408788
acetylcholine receptor binding	MF	1	1	0.0408788
acetylgalactosaminyl-O-glycosyl-glycoprotein beta-1,6-N-acetylglucosaminyltransferase activity	MF	1	1	0.0408788
acetylglutamate kinase activity	MF	1	1	0.0408788
amino acid homeostasis	BP	1	1	0.0408788
androgen catabolic process	BP	1	1	0.0408788
anthranilate metabolic process	BP	1	1	0.0408788
ATP-activated inward rectifier potassium channel activity	MF	1	1	0.0408788
autophagosome-endosome fusion	BP	1	1	0.0408788
axonemal dynein complex	CC	1	1	0.0408788
B cell tolerance induction	BP	1	1	0.0408788
bile acid signaling pathway	BP	1	1	0.0408788
butyrate-CoA ligase activity	MF	1	1	0.0408788
CDP-diacylglycerol-inositol 3-phosphatidyltransferase activity	MF	1	1	0.0408788
cell-cell junction maintenance	BP	1	1	0.0408788
cellular response to ammonium ion	BP	1	1	0.0408788
cellular response to azide	BP	1	1	0.0408788
cellular response to bisphenol A	BP	1	1	0.0408788
cellular response to caffeine	BP	1	1	0.0408788
cellular response to cocaine	BP	1	1	0.0408788
cellular response to copper ion starvation	BP	1	1	0.0408788
cellular response to interleukin-18	BP	1	1	0.0408788
cellular response to potassium ion starvation	BP	1	1	0.0408788
central B cell tolerance induction	BP	1	1	0.0408788
central tolerance induction	BP	1	1	0.0408788
cGMP-stimulated cyclic-nucleotide phosphodiesterase activity	MF	1	1	0.0408788
cGMP catabolic process	BP	1	1	0.0408788
conditioned place preference	BP	1	1	0.0408788
corticotropin-releasing hormone binding	MF	1	1	0.0408788
CUT catabolic process	BP	1	1	0.0408788
CUT metabolic process	BP	1	1	0.0408788
D-alanine catabolic process	BP	1	1	0.0408788
D-alanine family amino acid metabolic process	BP	1	1	0.0408788
D-alanine metabolic process	BP	1	1	0.0408788
D-amino acid transmembrane transporter activity	MF	1	1	0.0408788
D-aspartate transmembrane transporter activity	MF	1	1	0.0408788
D-serine catabolic process	BP	1	1	0.0408788
D-serine metabolic process	BP	1	1	0.0408788
dendritic spine membrane	CC	1	1	0.0408788
diamine oxidase activity	MF	1	1	0.0408788
dynein light chain binding	MF	1	1	0.0408788
eosinophil activation	BP	1	1	0.0408788
eosinophil activation involved in immune response	BP	1	1	0.0408788
eosinophil degranulation	BP	1	1	0.0408788
eosinophil mediated immunity	BP	1	1	0.0408788
epinephrine biosynthetic process	BP	1	1	0.0408788
epinephrine metabolic process	BP	1	1	0.0408788
FAD biosynthetic process	BP	1	1	0.0408788
FAD metabolic process	BP	1	1	0.0408788
flavin adenine dinucleotide biosynthetic process	BP	1	1	0.0408788
flavin adenine dinucleotide metabolic process	BP	1	1	0.0408788
FMN adenylyltransferase activity	MF	1	1	0.0408788
GAIT complex	CC	1	1	0.0408788
ganglioside binding	MF	1	1	0.0408788
ganglioside GM1 binding	MF	1	1	0.0408788
ganglioside GT1b binding	MF	1	1	0.0408788
glomerular parietal epithelial cell development	BP	1	1	0.0408788
glutamate decarboxylation to succinate	BP	1	1	0.0408788
glutamate homeostasis	BP	1	1	0.0408788
glyceraldehyde-3-phosphate dehydrogenase (NAD(P)+) (phosphorylating) activity	MF	1	1	0.0408788
glyceraldehyde-3-phosphate dehydrogenase (NAD+) (phosphorylating) activity	MF	1	1	0.0408788
glycerol biosynthetic process from pyruvate	BP	1	1	0.0408788
glycosphingolipid binding	MF	1	1	0.0408788
high-affinity L-glutamate transmembrane transporter activity	MF	1	1	0.0408788
histamine oxidase activity	MF	1	1	0.0408788
histone H3-K4 dimethylation	BP	1	1	0.0408788
histone H3-K4 monomethylation	BP	1	1	0.0408788
histone methyltransferase activity (H3-K4 specific)	MF	1	1	0.0408788
interleukin-10 receptor activity	MF	1	1	0.0408788
interleukin-17 receptor activity	MF	1	1	0.0408788
interleukin-18-mediated signaling pathway	BP	1	1	0.0408788
interleukin-18 receptor binding	MF	1	1	0.0408788
intermediate-density lipoprotein particle clearance	BP	1	1	0.0408788
intracellular cyclic nucleotide activated cation channel complex	CC	1	1	0.0408788
inward rectifying potassium channel	CC	1	1	0.0408788
iodide transmembrane transport	BP	1	1	0.0408788
iodide transmembrane transporter activity	MF	1	1	0.0408788
iodide transport	BP	1	1	0.0408788
iodotyrosine deiodinase activity	MF	1	1	0.0408788
isovaleryl-CoA dehydrogenase activity	MF	1	1	0.0408788
kynurenine 3-monooxygenase activity	MF	1	1	0.0408788
lactosylceramide biosynthetic process	BP	1	1	0.0408788
lactosylceramide metabolic process	BP	1	1	0.0408788
leucine catabolic process	BP	1	1	0.0408788
leucine metabolic process	BP	1	1	0.0408788
lipoprotein lipid oxidation	BP	1	1	0.0408788
lipoprotein modification	BP	1	1	0.0408788
lipoprotein oxidation	BP	1	1	0.0408788
LUBAC complex	CC	1	1	0.0408788
methylated-DNA-[protein]-cysteine S-methyltransferase activity	MF	1	1	0.0408788
methylputrescine oxidase activity	MF	1	1	0.0408788
mitochondrial mRNA processing	BP	1	1	0.0408788
mitotic DNA replication checkpoint signaling	BP	1	1	0.0408788
mitotic intra-S DNA damage checkpoint signaling	BP	1	1	0.0408788
mRNA cap binding complex binding	MF	1	1	0.0408788
negative regulation of antigen processing and presentation of peptide antigen	BP	1	1	0.0408788
negative regulation of antigen processing and presentation of peptide antigen via MHC class I	BP	1	1	0.0408788
negative regulation of cellular response to transforming growth factor beta stimulus	BP	1	1	0.0408788
negative regulation of dermatome development	BP	1	1	0.0408788
negative regulation of embryonic development	BP	1	1	0.0408788
negative regulation of ER-associated ubiquitin-dependent protein catabolic process	BP	1	1	0.0408788
negative regulation of ERAD pathway	BP	1	1	0.0408788
negative regulation of germinal center formation	BP	1	1	0.0408788
negative regulation of lipoprotein lipid oxidation	BP	1	1	0.0408788
negative regulation of lipoprotein metabolic process	BP	1	1	0.0408788
negative regulation of lipoprotein oxidation	BP	1	1	0.0408788
negative regulation of polyamine transmembrane transport	BP	1	1	0.0408788
negative regulation of smooth muscle cell-matrix adhesion	BP	1	1	0.0408788
negative regulation of T cell migration	BP	1	1	0.0408788
neuregulin receptor activity	MF	1	1	0.0408788
neurohypophysis development	BP	1	1	0.0408788
neutrophil-mediated killing of gram-negative bacterium	BP	1	1	0.0408788
Norrin signaling pathway	BP	1	1	0.0408788
nuclear ncRNA surveillance	BP	1	1	0.0408788
nuclear polyadenylation-dependent ncRNA catabolic process	BP	1	1	0.0408788
nuclear polyadenylation-dependent rRNA catabolic process	BP	1	1	0.0408788
nuclear polyadenylation-dependent tRNA catabolic process	BP	1	1	0.0408788
outer dynein arm	CC	1	1	0.0408788
oxidative stress-induced premature senescence	BP	1	1	0.0408788
oxidized base lesion DNA N-glycosylase activity	MF	1	1	0.0408788
oxidized pyrimidine nucleobase lesion DNA N-glycosylase activity	MF	1	1	0.0408788
oxidoreductase activity, acting on CH or CH2 groups, NAD or NADP as acceptor	MF	1	1	0.0408788
oxidoreductase activity, acting on CH or CH2 groups, oxygen as acceptor	MF	1	1	0.0408788
oxidoreductase activity, acting on X-H and Y-H to form an X-Y bond	MF	1	1	0.0408788
palmitoleoyltransferase activity	MF	1	1	0.0408788
peptidyl-cysteine S-nitrosylase activity	MF	1	1	0.0408788
peptidyl-cysteine S-trans-nitrosylation	BP	1	1	0.0408788
peripheral nervous system axon regeneration	BP	1	1	0.0408788
phenylethanolamine N-methyltransferase activity	MF	1	1	0.0408788
polyadenylation-dependent ncRNA catabolic process	BP	1	1	0.0408788
polyadenylation-dependent RNA catabolic process	BP	1	1	0.0408788
positive regulation of B cell tolerance induction	BP	1	1	0.0408788
positive regulation of bile acid biosynthetic process	BP	1	1	0.0408788
positive regulation of bile acid metabolic process	BP	1	1	0.0408788
positive regulation of central B cell tolerance induction	BP	1	1	0.0408788
positive regulation of central tolerance induction	BP	1	1	0.0408788
positive regulation of eosinophil activation	BP	1	1	0.0408788
positive regulation of eosinophil degranulation	BP	1	1	0.0408788
positive regulation of lipoprotein metabolic process	BP	1	1	0.0408788
positive regulation of lung ciliated cell differentiation	BP	1	1	0.0408788
positive regulation of membrane invagination	BP	1	1	0.0408788
positive regulation of memory T cell differentiation	BP	1	1	0.0408788
positive regulation of myotome development	BP	1	1	0.0408788
positive regulation of neutrophil mediated cytotoxicity	BP	1	1	0.0408788
positive regulation of neutrophil mediated killing of bacterium	BP	1	1	0.0408788
positive regulation of neutrophil mediated killing of gram-negative bacterium	BP	1	1	0.0408788
positive regulation of neutrophil mediated killing of symbiont cell	BP	1	1	0.0408788
positive regulation of phagocytosis, engulfment	BP	1	1	0.0408788
positive regulation of protein lipidation	BP	1	1	0.0408788
positive regulation of renin secretion into blood stream	BP	1	1	0.0408788
positive regulation of T-helper 1 cell cytokine production	BP	1	1	0.0408788
positive regulation of T-helper 1 type immune response	BP	1	1	0.0408788
positive regulation of transcription from RNA polymerase II promoter in response to acidic pH	BP	1	1	0.0408788
proline catabolic process	BP	1	1	0.0408788
propane-1,3-diamine oxidase activity	MF	1	1	0.0408788
propionate CoA-transferase activity	MF	1	1	0.0408788
protein kinase 5 complex	CC	1	1	0.0408788
protein linear deubiquitination	BP	1	1	0.0408788
protein localization to paranode region of axon	BP	1	1	0.0408788
protein palmitoleylation	BP	1	1	0.0408788
protein serine kinase activity (using GTP as donor)	MF	1	1	0.0408788
regulation of antigen processing and presentation of peptide antigen	BP	1	1	0.0408788
regulation of antigen processing and presentation of peptide antigen via MHC class I	BP	1	1	0.0408788
regulation of B cell tolerance induction	BP	1	1	0.0408788
regulation of central B cell tolerance induction	BP	1	1	0.0408788
regulation of central tolerance induction	BP	1	1	0.0408788
regulation of eosinophil activation	BP	1	1	0.0408788
regulation of eosinophil degranulation	BP	1	1	0.0408788
regulation of lipoprotein lipid oxidation	BP	1	1	0.0408788
regulation of lipoprotein oxidation	BP	1	1	0.0408788
regulation of lung ciliated cell differentiation	BP	1	1	0.0408788
regulation of myotome development	BP	1	1	0.0408788
regulation of neutrophil mediated killing of bacterium	BP	1	1	0.0408788
regulation of neutrophil mediated killing of gram-negative bacterium	BP	1	1	0.0408788
regulation of neutrophil mediated killing of symbiont cell	BP	1	1	0.0408788
regulation of renin secretion into blood stream	BP	1	1	0.0408788
regulation of smooth muscle cell-matrix adhesion	BP	1	1	0.0408788
regulation of T-helper 1 cell cytokine production	BP	1	1	0.0408788
response to ammonium ion	BP	1	1	0.0408788
response to anesthetic	BP	1	1	0.0408788
response to azide	BP	1	1	0.0408788
response to bisphenol A	BP	1	1	0.0408788
response to caffeine	BP	1	1	0.0408788
response to copper ion starvation	BP	1	1	0.0408788
response to interleukin-18	BP	1	1	0.0408788
Roundabout binding	MF	1	1	0.0408788
S-methyl-5-thioadenosine phosphorylase activity	MF	1	1	0.0408788
saccharopine dehydrogenase (NAD+, L-glutamate-forming) activity	MF	1	1	0.0408788
saccharopine dehydrogenase (NADP+, L-lysine-forming) activity	MF	1	1	0.0408788
saccharopine dehydrogenase activity	MF	1	1	0.0408788
secretion by lung epithelial cell involved in lung growth	BP	1	1	0.0408788
single-strand selective uracil DNA N-glycosylase activity	MF	1	1	0.0408788
sodium:iodide symporter activity	MF	1	1	0.0408788
succinate-semialdehyde dehydrogenase (NAD+) activity	MF	1	1	0.0408788
succinate-semialdehyde dehydrogenase [NAD(P)+] activity	MF	1	1	0.0408788
succinate-semialdehyde dehydrogenase binding	MF	1	1	0.0408788
Swi5-Sfr1 complex	CC	1	1	0.0408788
synaptic transmission, cholinergic	BP	1	1	0.0408788
T-helper 1 cell cytokine production	BP	1	1	0.0408788
thyroxine 5'-deiodinase activity	MF	1	1	0.0408788
tRNA surveillance	BP	1	1	0.0408788
tryptophan 2,3-dioxygenase activity	MF	1	1	0.0408788
tryptophan catabolic process to acetyl-CoA	BP	1	1	0.0408788
tryptophan catabolic process to kynurenine	BP	1	1	0.0408788
tyrosyl-DNA phosphodiesterase activity	MF	1	1	0.0408788
urea channel activity	MF	1	1	0.0408788
valine-tRNA ligase activity	MF	1	1	0.0408788
valyl-tRNA aminoacylation	BP	1	1	0.0408788
xanthine dehydrogenase activity	MF	1	1	0.0408788
xanthine oxidase activity	MF	1	1	0.0408788
positive regulation of production of molecular mediator of immune response	BP	33	4	0.0442583
cellular response to metal ion	BP	48	5	0.0453028
clathrin binding	MF	20	3	0.0461675
extracellular ligand-gated ion channel activity	MF	20	3	0.0461675
calcium ion binding	MF	208	14	0.0464719
carboxylic acid biosynthetic process	BP	98	8	0.0471337
organic acid biosynthetic process	BP	99	8	0.0495322
anion:cation symporter activity	MF	9	2	0.0496257
axon regeneration	BP	9	2	0.0496257
bile acid biosynthetic process	BP	9	2	0.0496257
cellular response to catecholamine stimulus	BP	9	2	0.0496257
cellular response to dopamine	BP	9	2	0.0496257
cellular response to monoamine stimulus	BP	9	2	0.0496257
dopamine secretion	BP	9	2	0.0496257
fatty acid ligase activity	MF	9	2	0.0496257
glutamine family amino acid catabolic process	BP	9	2	0.0496257
integral component of postsynaptic specialization membrane	CC	9	2	0.0496257
intrinsic component of postsynaptic specialization membrane	CC	9	2	0.0496257
oxidoreductase activity, acting on the CH-NH2 group of donors, oxygen as acceptor	MF	9	2	0.0496257
peptidyl-lysine trimethylation	BP	9	2	0.0496257
positive regulation of Rho protein signal transduction	BP	9	2	0.0496257
regulation of dopamine secretion	BP	9	2	0.0496257
response to catecholamine	BP	9	2	0.0496257
response to dopamine	BP	9	2	0.0496257
response to monoamine	BP	9	2	0.0496257
response to vitamin	BP	9	2	0.0496257
solute:anion antiporter activity	MF	9	2	0.0496257
superoxide anion generation	BP	9	2	0.0496257
thyroid hormone generation	BP	9	2	0.0496257
monocarboxylic acid metabolic process	BP	172	12	0.0498236

## Sheet: Liver
Supplementary Table S5C. Gene ontology analysis for liver tissue, as determined by edgeR, for all mtDNA supplemented offspring compared with controls (unadjusted P value = P < 0.05).
Term	Ont	N	DE	P.DE
gated channel activity	MF	101	23	6.95098e-05
potassium ion transmembrane transporter activity	MF	58	16	7.92568e-05
potassium channel activity	MF	48	14	0.000113779
ligand-gated cation channel activity	MF	28	10	0.000170446
voltage-gated potassium channel activity	MF	39	12	0.000198873
outward rectifier potassium channel activity	MF	8	5	0.000357522
ion channel activity	MF	135	26	0.000439777
cation channel activity	MF	100	21	0.000462347
channel activity	MF	151	28	0.000513696
passive transmembrane transporter activity	MF	151	28	0.000513696
ligand-gated channel activity	MF	43	12	0.000543125
ligand-gated ion channel activity	MF	43	12	0.000543125
voltage-gated cation channel activity	MF	49	13	0.000551935
intrinsic component of plasma membrane	CC	336	51	0.000684094
multicellular organismal signaling	BP	33	10	0.000769373
calcium-release channel activity	MF	3	3	0.000889077
ligand-gated calcium channel activity	MF	3	3	0.000889077
cellular component morphogenesis	BP	182	31	0.00117842
integral component of plasma membrane	CC	316	47	0.00167336
voltage-gated potassium channel complex	CC	25	8	0.00174566
potassium ion transport	BP	55	13	0.00177103
potassium ion transmembrane transport	BP	49	12	0.00190246
contractile fiber	CC	63	14	0.00224616
myofibril	CC	63	14	0.00224616
myotube cell development	BP	11	5	0.00230349
intracellular ligand-gated ion channel activity	MF	7	4	0.0023533
system process	BP	364	52	0.00238967
cell projection morphogenesis	BP	145	25	0.00284746
plasma membrane bounded cell projection morphogenesis	BP	145	25	0.00284746
developmental cell growth	BP	45	11	0.00294899
negative regulation of neuron projection development	BP	27	8	0.00301187
potassium channel complex	CC	27	8	0.00301187
neuron projection development	BP	209	33	0.0030179
axon development	BP	108	20	0.00311179
filopodium tip	CC	4	3	0.00330021
regulation of transmission of nerve impulse	BP	4	3	0.00330021
rRNA 3'-end processing	BP	4	3	0.00330021
cell periphery	CC	1381	162	0.00347488
neuron development	BP	237	36	0.00389439
renal system development	BP	81	16	0.00403306
neuron projection morphogenesis	BP	141	24	0.00404963
cell part morphogenesis	BP	149	25	0.00412414
positive regulation of cyclin-dependent protein serine/threonine kinase activity	BP	8	4	0.00434908
skeletal muscle fiber development	BP	8	4	0.00434908
muscle cell development	BP	54	12	0.00451699
striated muscle cell differentiation	BP	82	16	0.00457434
regulation of extent of cell growth	BP	23	7	0.00462479
voltage-gated ion channel activity	MF	61	13	0.00466502
voltage-gated channel activity	MF	62	13	0.00539516
regulation of DNA binding	BP	30	8	0.00612536
external encapsulating structure	CC	107	19	0.00624505
extracellular matrix	CC	107	19	0.00624505
protein homooligomerization	BP	50	11	0.00695816
rhythmic process	BP	71	14	0.00701488
developmental growth involved in morphogenesis	BP	57	12	0.00712429
sarcomere	CC	57	12	0.00712429
amino acid binding	MF	9	4	0.00723584
positive regulation of cyclin-dependent protein kinase activity	BP	9	4	0.00723584
potassium ion leak channel activity	MF	5	3	0.0076594
regulation of collateral sprouting	BP	5	3	0.0076594
kidney development	BP	79	15	0.00768726
axonogenesis	BP	94	17	0.00780607
cellular amino acid metabolic process	BP	94	17	0.00780607
regulation of binding	BP	87	16	0.00823864
negative regulation of cell projection organization	BP	38	9	0.00859595
activin receptor binding	MF	2	2	0.00925278
bisphosphoglycerate mutase activity	MF	2	2	0.00925278
calcium activated phospholipid scrambling	BP	2	2	0.00925278
endonucleolytic cleavage to generate mature 3'-end of SSU-rRNA from (SSU-rRNA, 5.8S rRNA, LSU-rRNA)	BP	2	2	0.00925278
fat pad development	BP	2	2	0.00925278
FATZ binding	MF	2	2	0.00925278
glutamine-fructose-6-phosphate transaminase (isomerizing) activity	MF	2	2	0.00925278
GPI-linked ephrin receptor activity	MF	2	2	0.00925278
histone H3-K27 acetylation	BP	2	2	0.00925278
metanephric nephron tubule epithelial cell differentiation	BP	2	2	0.00925278
negative regulation of digestive system process	BP	2	2	0.00925278
negative regulation of hair follicle development	BP	2	2	0.00925278
negative regulation of transcription from RNA polymerase II promoter involved in smooth muscle cell differentiation	BP	2	2	0.00925278
neurexin family protein binding	MF	2	2	0.00925278
phosphoglycerate mutase activity	MF	2	2	0.00925278
positive regulation of transcription from RNA polymerase II promoter in response to oxidative stress	BP	2	2	0.00925278
pyrimidine nucleotide transmembrane transporter activity	MF	2	2	0.00925278
pyrroline-5-carboxylate reductase activity	MF	2	2	0.00925278
regulation of histone H3-K27 acetylation	BP	2	2	0.00925278
regulation of metanephric nephron tubule epithelial cell differentiation	BP	2	2	0.00925278
regulation of transcription from RNA polymerase II promoter in response to oxidative stress	BP	2	2	0.00925278
skeletal muscle fiber adaptation	BP	2	2	0.00925278
muscle cell differentiation	BP	111	19	0.00927686
cardiac conduction	BP	20	6	0.00931612
filopodium	CC	26	7	0.00961505
regulation of neurogenesis	BP	81	15	0.00969081
regulation of nervous system development	BP	104	18	0.00995821
intrinsic component of membrane	CC	1857	207	0.0099615
regulation of biological quality	BP	953	113	0.0102297
circulatory system process	BP	128	21	0.0104405
plasma membrane phospholipid scrambling	BP	10	4	0.0111504
sodium channel activity	MF	10	4	0.0111504
blood circulation	BP	121	20	0.0113151
metal ion transmembrane transporter activity	MF	146	23	0.0122583
urogenital system development	BP	91	16	0.0126062
integral component of membrane	CC	1830	203	0.0130163
plasma membrane bounded cell projection organization	BP	326	44	0.0132674
regulation of membrane potential	BP	84	15	0.0134443
myotube differentiation	BP	34	8	0.01347
leak channel activity	MF	6	3	0.014227
metanephric epithelium development	BP	6	3	0.014227
metanephric nephron epithelium development	BP	6	3	0.014227
metanephric nephron tubule development	BP	6	3	0.014227
metanephric tubule development	BP	6	3	0.014227
narrow pore channel activity	MF	6	3	0.014227
small regulatory ncRNA 3'-end processing	BP	6	3	0.014227
cation channel complex	CC	55	11	0.0143264
circadian rhythm	BP	48	10	0.0144648
homophilic cell adhesion via plasma membrane adhesion molecules	BP	16	5	0.0144906
action potential	BP	28	7	0.0146127
transmembrane transporter binding	MF	28	7	0.0146127
actin-mediated cell contraction	BP	22	6	0.0151883
calcium ion binding	MF	208	30	0.0159393
negative regulation of DNA binding	BP	11	4	0.0162057
regulation of action potential	BP	11	4	0.0162057
alpha-amino acid metabolic process	BP	71	13	0.0168619
external encapsulating structure organization	BP	71	13	0.0168619
extracellular matrix organization	BP	71	13	0.0168619
extracellular structure organization	BP	71	13	0.0168619
muscle system process	BP	102	17	0.0171933
actin filament-based movement	BP	29	7	0.017704
regulation of axonogenesis	BP	29	7	0.017704
somatodendritic compartment	CC	135	21	0.0184772
GABA-ergic synapse	CC	17	5	0.0189357
response to cAMP	BP	17	5	0.0189357
collagen-containing extracellular matrix	CC	51	10	0.0217492
heart process	BP	66	12	0.022301
inward rectifier potassium channel activity	MF	12	4	0.0224895
ovarian follicle development	BP	12	4	0.0224895
regulation of heart rate by cardiac conduction	BP	12	4	0.0224895
cell differentiation involved in metanephros development	BP	7	3	0.0231323
ephrin receptor activity	MF	7	3	0.0231323
skeletal muscle adaptation	BP	7	3	0.0231323
stabilization of membrane potential	BP	7	3	0.0231323
UDP-N-acetylglucosamine biosynthetic process	BP	7	3	0.0231323
UDP-N-acetylglucosamine metabolic process	BP	7	3	0.0231323
voltage-gated potassium channel activity involved in cardiac muscle cell action potential repolarization	MF	7	3	0.0231323
development of primary female sexual characteristics	BP	24	6	0.0232234
female gonad development	BP	24	6	0.0232234
cell projection organization	BP	338	44	0.0235404
regulation of system process	BP	130	20	0.0235596
cell development	BP	484	60	0.024036
sarcomere organization	BP	18	5	0.0241908
dendrite	CC	106	17	0.024358
dendritic tree	CC	106	17	0.024358
generation of neurons	BP	322	42	0.0256943
cell morphogenesis involved in neuron differentiation	BP	123	19	0.0258316
aspartate catabolic process	BP	3	2	0.0259802
aspartate metabolic process	BP	3	2	0.0259802
extracellularly glycine-gated chloride channel activity	MF	3	2	0.0259802
extracellularly glycine-gated ion channel activity	MF	3	2	0.0259802
female meiosis I	BP	3	2	0.0259802
innate immune response-activating signal transduction	BP	3	2	0.0259802
innate immune response activating cell surface receptor signaling pathway	BP	3	2	0.0259802
L-glutamine aminotransferase activity	MF	3	2	0.0259802
lipophagy	BP	3	2	0.0259802
low-density lipoprotein particle clearance	BP	3	2	0.0259802
mesenchyme migration	BP	3	2	0.0259802
modulation by host of viral RNA genome replication	BP	3	2	0.0259802
negative regulation of circadian rhythm	BP	3	2	0.0259802
parallel fiber to Purkinje cell synapse	CC	3	2	0.0259802
phosphatidylinositol-5-phosphate binding	MF	3	2	0.0259802
phosphopyruvate hydratase activity	MF	3	2	0.0259802
phosphopyruvate hydratase complex	CC	3	2	0.0259802
positive regulation of homotypic cell-cell adhesion	BP	3	2	0.0259802
positive regulation of lipophagy	BP	3	2	0.0259802
positive regulation of mRNA binding	BP	3	2	0.0259802
positive regulation of platelet aggregation	BP	3	2	0.0259802
positive regulation of RNA binding	BP	3	2	0.0259802
proline biosynthetic process	BP	3	2	0.0259802
protein maturation by protein folding	BP	3	2	0.0259802
regulation of guanyl-nucleotide exchange factor activity	BP	3	2	0.0259802
regulation of lipophagy	BP	3	2	0.0259802
regulation of low-density lipoprotein particle clearance	BP	3	2	0.0259802
regulation of mRNA binding	BP	3	2	0.0259802
regulation of RNA binding	BP	3	2	0.0259802
RNA polymerase II core promoter sequence-specific DNA binding	MF	3	2	0.0259802
smoothened signaling pathway involved in ventral spinal cord patterning	BP	3	2	0.0259802
synaptic cleft	CC	3	2	0.0259802
translation repressor activity	MF	3	2	0.0259802
muscle tissue development	BP	99	16	0.0265829
sensory perception of light stimulus	BP	25	6	0.0281418
visual perception	BP	25	6	0.0281418
transporter complex	CC	108	17	0.0286912
heart contraction	BP	61	11	0.0295579
neuron projection extension	BP	32	7	0.0296749
muscle structure development	BP	167	24	0.029902
intestinal absorption	BP	13	4	0.0300635
lipid translocation	BP	13	4	0.0300635
negative regulation of axonogenesis	BP	13	4	0.0300635
phospholipid translocation	BP	13	4	0.0300635
sarcoplasmic reticulum	CC	13	4	0.0300635
striated muscle adaptation	BP	13	4	0.0300635
transaminase activity	MF	13	4	0.0300635
transmission of nerve impulse	BP	13	4	0.0300635
plasma membrane	CC	1263	141	0.030215
regulation of mitochondrial membrane potential	BP	19	5	0.0302988
sarcoplasm	CC	19	5	0.0302988
regulation of cell development	BP	117	18	0.0305793
neuron differentiation	BP	308	40	0.0307293
cell growth	BP	110	17	0.0335741
skeletal muscle tissue development	BP	40	8	0.0342092
ion channel complex	CC	78	13	0.0343707
amino sugar biosynthetic process	BP	8	3	0.0344023
ammonium ion metabolic process	BP	8	3	0.0344023
collagen biosynthetic process	BP	8	3	0.0344023
collateral sprouting	BP	8	3	0.0344023
metallocarboxypeptidase activity	MF	8	3	0.0344023
mitochondrial genome maintenance	BP	8	3	0.0344023
regulation of neuron projection development	BP	86	14	0.0345168
glutamine family amino acid metabolic process	BP	33	7	0.0346426
regulation of heart rate	BP	33	7	0.0346426
developmental growth	BP	144	21	0.0350803
protein complex oligomerization	BP	63	11	0.0365557
amino sugar metabolic process	BP	20	5	0.037293
negative regulation of developmental growth	BP	20	5	0.037293
regulation of transcription regulatory region DNA binding	BP	20	5	0.037293
regulation of cell growth	BP	95	15	0.0373536
muscle organ development	BP	79	13	0.0376599
cellular response to cAMP	BP	14	4	0.0389643
endocrine hormone secretion	BP	14	4	0.0389643
protein homotetramerization	BP	14	4	0.0389643
regulation of membrane lipid distribution	BP	14	4	0.0389643
transferase activity, transferring nitrogenous groups	MF	14	4	0.0389643
endoplasmic reticulum protein-containing complex	CC	56	10	0.0392748
axon guidance	BP	49	9	0.0419272
intrinsic component of synaptic membrane	CC	21	5	0.0451966
phospholipid transport	BP	21	5	0.0451966
ribosome binding	MF	21	5	0.0451966
inorganic molecular entity transmembrane transporter activity	MF	236	31	0.045856
I band	CC	35	7	0.0461579
nephron development	BP	35	7	0.0461579
actin filament	CC	28	6	0.046823
myofibril assembly	BP	28	6	0.046823
nephron tubule development	BP	28	6	0.046823
neuron projection guidance	BP	50	9	0.0469431
adipose tissue development	BP	9	3	0.0479855
aspartic-type endopeptidase activity	MF	9	3	0.0479855
aspartic-type peptidase activity	MF	9	3	0.0479855
cell communication involved in cardiac conduction	BP	9	3	0.0479855
extracellular matrix disassembly	BP	9	3	0.0479855
intrinsic component of presynaptic membrane	CC	9	3	0.0479855
negative regulation of transcription regulatory region DNA binding	BP	9	3	0.0479855
oxidoreductase activity, acting on the CH-NH2 group of donors, oxygen as acceptor	MF	9	3	0.0479855
positive regulation of neuron apoptotic process	BP	9	3	0.0479855
regulation of ryanodine-sensitive calcium-release channel activity	BP	9	3	0.0479855
steroid hormone secretion	BP	9	3	0.0479855
transmembrane transporter activity	MF	383	47	0.0484793
actin-myosin filament sliding	BP	4	2	0.0486602
C-palmitoyltransferase activity	MF	4	2	0.0486602
cellular response to acidic pH	BP	4	2	0.0486602
cellular response to zinc ion	BP	4	2	0.0486602
chromaffin granule membrane	CC	4	2	0.0486602
corticosteroid hormone secretion	BP	4	2	0.0486602
detection of calcium ion	BP	4	2	0.0486602
glucocorticoid secretion	BP	4	2	0.0486602
glycine binding	MF	4	2	0.0486602
glycosylceramide biosynthetic process	BP	4	2	0.0486602
glycosylceramide metabolic process	BP	4	2	0.0486602
negative regulation of gluconeogenesis	BP	4	2	0.0486602
negative regulation of synapse organization	BP	4	2	0.0486602
neuromuscular process controlling posture	BP	4	2	0.0486602
oxidoreductase activity, acting on paired donors, with oxidation of a pair of donors resulting in the reduction of molecular oxygen to two molecules of water	MF	4	2	0.0486602
P-type potassium transmembrane transporter activity	MF	4	2	0.0486602
phosphatidylinositol-4-phosphate binding	MF	4	2	0.0486602
phosphatidylserine exposure on apoptotic cell surface	BP	4	2	0.0486602
platelet degranulation	BP	4	2	0.0486602
positive regulation of collateral sprouting	BP	4	2	0.0486602
positive regulation of nervous system process	BP	4	2	0.0486602
post-translational protein targeting to membrane, translocation	BP	4	2	0.0486602
proline metabolic process	BP	4	2	0.0486602
protein localization to condensed chromosome	BP	4	2	0.0486602
protein localization to kinetochore	BP	4	2	0.0486602
regulation of corticosteroid hormone secretion	BP	4	2	0.0486602
regulation of glucocorticoid secretion	BP	4	2	0.0486602
regulation of GTP binding	BP	4	2	0.0486602
regulation of hair follicle development	BP	4	2	0.0486602
regulation of lipoprotein particle clearance	BP	4	2	0.0486602
RNA stem-loop binding	MF	4	2	0.0486602
serine C-palmitoyltransferase activity	MF	4	2	0.0486602
signal peptidase complex	CC	4	2	0.0486602
sodium-independent organic anion transmembrane transporter activity	MF	4	2	0.0486602
sodium ion import across plasma membrane	BP	4	2	0.0486602
telethonin binding	MF	4	2	0.0486602
translocon complex	CC	4	2	0.0486602
vascular associated smooth muscle cell development	BP	4	2	0.0486602
carboxypeptidase activity	MF	15	4	0.0492048
cardiac muscle cell action potential	BP	15	4	0.0492048
lipid export from cell	BP	15	4	0.0492048
neural crest cell migration	BP	15	4	0.0492048
potassium ion import across plasma membrane	BP	15	4	0.0492048
regulation of nervous system process	BP	15	4	0.0492048

## Sheet: Common amongst tissues
Supplementary Table S5D. Common gene ontology terms across brain, heart and liver tissue, as determined by edgeR, for all mtDNA supplemented offspring compared with controls (unadjusted P value = P < 0.05). Rose indicates presence in two tissues.
Brain	Heart	Liver
extracellular region	cellular amino acid metabolic process	gated channel activity
cell fate determination	cellular amino acid catabolic process	potassium ion transmembrane transporter activity
extracellular space	channel activity	potassium channel activity
regulation of vascular permeability	passive transmembrane transporter activity	ligand-gated cation channel activity
endodermal cell fate determination	gamma-aminobutyric acid metabolic process	voltage-gated potassium channel activity
peptidase regulator activity	inorganic molecular entity transmembrane transporter activity	outward rectifier potassium channel activity
molecular transducer activity	ion channel activity	ion channel activity
signaling receptor activity	metal ion transmembrane transporter activity	cation channel activity
endopeptidase inhibitor activity	ion transmembrane transporter activity	channel activity
bicellular tight junction assembly	alpha-amino acid catabolic process	passive transmembrane transporter activity
tight junction assembly	response to purine-containing compound	ligand-gated channel activity
peptidase inhibitor activity	inorganic cation transmembrane transporter activity	ligand-gated ion channel activity
apical junction assembly	transporter activity	voltage-gated cation channel activity
tight junction organization	axonal growth cone	intrinsic component of plasma membrane
cell-cell junction assembly	DNA replication checkpoint signaling	multicellular organismal signaling
endopeptidase regulator activity	gamma-aminobutyric acid catabolic process	calcium-release channel activity
rostrocaudal neural tube patterning	indolalkylamine metabolic process	ligand-gated calcium channel activity
bicellular tight junction	indole-containing compound catabolic process	cellular component morphogenesis
tight junction	tryptophan catabolic process	integral component of plasma membrane
endoderm formation	tryptophan metabolic process	voltage-gated potassium channel complex
apical junction complex	thyroid hormone metabolic process	potassium ion transport
blood circulation	response to alkaloid	potassium ion transmembrane transport
endodermal cell fate commitment	transmembrane transporter activity	contractile fiber
negative regulation of vascular permeability	alpha-amino acid metabolic process	myofibril
peptidyl-methionine modification	potassium ion transmembrane transporter activity	myotube cell development
telethonin binding	cation channel activity	intracellular ligand-gated ion channel activity
cell-cell junction organization	voltage-gated cation channel activity	system process
lipoprotein particle	phenol-containing compound metabolic process	cell projection morphogenesis
plasma lipoprotein particle	transmembrane transporter complex	plasma membrane bounded cell projection morphogenesis
protein-lipid complex	inorganic anion transmembrane transporter activity	developmental cell growth
circulatory system process	ion channel complex	negative regulation of neuron projection development
regulation of cell killing	transporter complex	potassium channel complex
negative regulation of catabolic process	ion transmembrane transport	neuron projection development
transmembrane signaling receptor activity	anion homeostasis	axon development
negative regulation of delayed rectifier potassium channel activity	aromatic amino acid family metabolic process	filopodium tip
negative regulation of voltage-gated potassium channel activity	GABA-A receptor activity	regulation of transmission of nerve impulse
phospholipid efflux	bile acid binding	rRNA 3'-end processing
regulation of transforming growth factor beta activation	kynurenine metabolic process	cell periphery
regulation of ventricular cardiac muscle cell membrane repolarization	phosphatidylinositol-5-phosphate binding	neuron development
ventricular cardiac muscle cell membrane repolarization	response to cocaine	renal system development
formation of primary germ layer	alcohol binding	neuron projection morphogenesis
vascular process in circulatory system	response to organophosphorus	cell part morphogenesis
myoblast fusion	carboxylic acid metabolic process	positive regulation of cyclin-dependent protein serine/threonine kinase activity
system process	cation transmembrane transporter activity	skeletal muscle fiber development
enzyme inhibitor activity	oxoacid metabolic process	muscle cell development
molecular function regulator activity	organic acid metabolic process	striated muscle cell differentiation
apicolateral plasma membrane	2 iron, 2 sulfur cluster binding	regulation of extent of cell growth
cholesterol transfer activity	regulation of presynapse assembly	voltage-gated ion channel activity
membrane repolarization during action potential	regulation of presynapse organization	voltage-gated channel activity
midbrain dopaminergic neuron differentiation	ligand-gated channel activity	regulation of DNA binding
negative regulation of glycoprotein metabolic process	ligand-gated ion channel activity	external encapsulating structure
negative regulation of potassium ion transmembrane transport	cellular biogenic amine metabolic process	extracellular matrix
negative regulation of potassium ion transmembrane transporter activity	chloride transmembrane transporter activity	protein homooligomerization
positive regulation of stem cell differentiation	cholesterol binding	rhythmic process
protein oxidation	gated channel activity	developmental growth involved in morphogenesis
regulation of complement-dependent cytotoxicity	heparin binding	sarcomere
sterol transfer activity	GABA receptor activity	amino acid binding
transforming growth factor beta activation	aspartic-type endopeptidase inhibitor activity	positive regulation of cyclin-dependent protein kinase activity
ventricular cardiac muscle cell action potential	benzene-containing compound metabolic process	potassium ion leak channel activity
endoderm development	cellular response to alkaloid	regulation of collateral sprouting
cell-cell fusion	cGMP binding	kidney development
syncytium formation	dynein heavy chain binding	axonogenesis
syncytium formation by plasma membrane fusion	killing by host of symbiont cells	cellular amino acid metabolic process
phospholipid transport	NAD(P)H oxidase H2O2-forming activity	regulation of binding
complement-dependent cytotoxicity	regulation of lipoprotein metabolic process	negative regulation of cell projection organization
cysteine-type endopeptidase inhibitor activity involved in apoptotic process	S-methyltransferase activity	activin receptor binding
negative regulation of potassium ion transport	inner ear development	bisphosphoglycerate mutase activity
potassium ion export across plasma membrane	FAD binding	calcium activated phospholipid scrambling
regulation of cardiac muscle cell membrane repolarization	presynapse assembly	endonucleolytic cleavage to generate mature 3'-end of SSU-rRNA from (SSU-rRNA, 5.8S rRNA, LSU-rRNA)
regulation of delayed rectifier potassium channel activity	response to axon injury	fat pad development
regulation of humoral immune response	voltage-gated ion channel activity	FATZ binding
negative regulation of transporter activity	anion transmembrane transporter activity	glutamine-fructose-6-phosphate transaminase (isomerizing) activity
vasculogenesis	voltage-gated channel activity	GPI-linked ephrin receptor activity
multicellular organismal process	potassium channel activity	histone H3-K27 acetylation
anchoring junction	cellular amine metabolic process	metanephric nephron tubule epithelial cell differentiation
cardiac muscle cell membrane repolarization	transmembrane transport	negative regulation of digestive system process
chylomicron	response to organonitrogen compound	negative regulation of hair follicle development
regulation of membrane repolarization	transmembrane signaling receptor activity	negative regulation of transcription from RNA polymerase II promoter involved in smooth muscle cell differentiation
sterol transporter activity	sterol binding	neurexin family protein binding
T cell chemotaxis	ankyrin binding	phosphoglycerate mutase activity
triglyceride-rich plasma lipoprotein particle	aromatic amino acid family catabolic process	positive regulation of transcription from RNA polymerase II promoter in response to oxidative stress
triglyceride lipase activity	L-glutamate transmembrane transporter activity	pyrimidine nucleotide transmembrane transporter activity
very-low-density lipoprotein particle	outer dynein arm assembly	pyrroline-5-carboxylate reductase activity
metencephalon development	potassium ion leak channel activity	regulation of histone H3-K27 acetylation
anatomical structure formation involved in morphogenesis	regulation of bile acid biosynthetic process	regulation of metanephric nephron tubule epithelial cell differentiation
cell fate commitment involved in formation of primary germ layer	regulation of bile acid metabolic process	regulation of transcription from RNA polymerase II promoter in response to oxidative stress
endodermal cell differentiation	cation transmembrane transport	skeletal muscle fiber adaptation
glutamine family amino acid catabolic process	carboxylic acid catabolic process	muscle cell differentiation
regulation of cardiocyte differentiation	organic acid catabolic process	cardiac conduction
gastrulation	amine metabolic process	filopodium
cell junction assembly	regulation of intracellular protein transport	regulation of neurogenesis
adenylate cyclase-activating G protein-coupled receptor signaling pathway	lipoprotein metabolic process	regulation of nervous system development
actin binding	response to nitrogen compound	intrinsic component of membrane
cell killing	ion transport	regulation of biological quality
cardiac muscle cell action potential involved in contraction	frizzled binding	circulatory system process
DNA catabolic process	presynapse organization	plasma membrane phospholipid scrambling
high-density lipoprotein particle	transepithelial transport	sodium channel activity
plasma lipoprotein particle assembly	synaptic membrane	blood circulation
potassium channel regulator activity	brain development	metal ion transmembrane transporter activity
protein-lipid complex assembly	intrinsic component of plasma membrane	urogenital system development
vascular associated smooth muscle cell differentiation	voltage-gated potassium channel activity	integral component of membrane
cytokine receptor binding	acidic amino acid transmembrane transporter activity	plasma membrane bounded cell projection organization
regulation of viral life cycle	cholesterol transfer activity	regulation of membrane potential
lipid transport	dopamine receptor signaling pathway	myotube differentiation
cell fate commitment	high-density lipoprotein particle assembly	leak channel activity
cysteine-type endopeptidase regulator activity involved in apoptotic process	leak channel activity	metanephric epithelium development
lipid transfer activity	narrow pore channel activity	metanephric nephron epithelium development
midbrain development	oxidoreductase activity, acting on NAD(P)H, oxygen as acceptor	metanephric nephron tubule development
regulation of myoblast fusion	regulation of non-canonical Wnt signaling pathway	metanephric tubule development
regulation of potassium ion transmembrane transporter activity	sterol transfer activity	narrow pore channel activity
ion channel regulator activity	synaptic membrane adhesion	small regulatory ncRNA 3'-end processing
serine-type endopeptidase inhibitor activity	steroid binding	cation channel complex
muscle cell differentiation	organic hydroxy compound transport	circadian rhythm
4-hydroxybenzoate decaprenyltransferase activity	cation channel complex	homophilic cell adhesion via plasma membrane adhesion molecules
4-hydroxybenzoate nonaprenyltransferase activity	carboxylic acid binding	action potential
4-hydroxybenzoate octaprenyltransferase activity	flavin adenine dinucleotide binding	transmembrane transporter binding
acylglycerol transport	molecular transducer activity	actin-mediated cell contraction
amine binding	signaling receptor activity	calcium ion binding
amylin receptor complex 2	superoxide metabolic process	negative regulation of DNA binding
astrocyte-dopaminergic neuron signaling	anion channel activity	regulation of action potential
basolateral part of cell	response to organic cyclic compound	alpha-amino acid metabolic process
cardiac cell fate specification	ear development	external encapsulating structure organization
cardiac muscle myoblast proliferation	lipid binding	extracellular matrix organization
cardiogenic plate morphogenesis	glycosaminoglycan binding	extracellular structure organization
cellular anion homeostasis	transferase activity, transferring sulphur-containing groups	muscle system process
cellular chloride ion homeostasis	transition metal ion transport	actin filament-based movement
cellular monovalent inorganic anion homeostasis	inorganic ion transmembrane transport	regulation of axonogenesis
cellular response to temperature stimulus	calcium channel complex	somatodendritic compartment
central nervous system morphogenesis	GABA-ergic synapse	GABA-ergic synapse
cerebellum formation	response to cAMP	response to cAMP
D-alanine catabolic process	activation of protein kinase B activity	collagen-containing extracellular matrix
D-alanine family amino acid metabolic process	adenosine deaminase activity	heart process
D-alanine metabolic process	axonemal dynein complex assembly	inward rectifier potassium channel activity
D-serine catabolic process	glucocorticoid metabolic process	ovarian follicle development
D-serine metabolic process	indole-containing compound metabolic process	regulation of heart rate by cardiac conduction
detection of temperature stimulus involved in sensory perception of pain	negative regulation of chemokine production	cell differentiation involved in metanephros development
establishment of blood-retinal barrier	nucleotide-binding domain, leucine rich repeat containing receptor signaling pathway	ephrin receptor activity
exoribonuclease II activity	nucleotide-binding oligomerization domain containing 2 signaling pathway	skeletal muscle adaptation
forebrain anterior/posterior pattern specification	nucleotide-binding oligomerization domain containing signaling pathway	stabilization of membrane potential
G protein-coupled serotonin receptor complex	positive regulation of cytokinesis	UDP-N-acetylglucosamine biosynthetic process
G1 to G0 transition	stabilization of membrane potential	UDP-N-acetylglucosamine metabolic process
G1 to G0 transition involved in cell differentiation	zinc ion transmembrane transport	voltage-gated potassium channel activity involved in cardiac muscle cell action potential repolarization
gall bladder development	synapse	development of primary female sexual characteristics
glial cell-neuron signaling	cation transport	female gonad development
globoside biosynthetic process	lipid localization	cell projection organization
globoside metabolic process	acyl-CoA metabolic process	regulation of system process
Golgi cis cisterna	thioester metabolic process	cell development
Gq/11-coupled serotonin receptor activity	lipid transport	sarcomere organization
heme transmembrane transporter activity	cellular ketone metabolic process	dendrite
high-density lipoprotein particle binding	inorganic cation transmembrane transport	dendritic tree
hindbrain formation	anchored component of plasma membrane	generation of neurons
inner cell mass cellular morphogenesis	integral component of plasma membrane	cell morphogenesis involved in neuron differentiation
integrin alphav-beta6 complex	hexose metabolic process	aspartate catabolic process
interleukin-2 binding	calcium channel activity	aspartate metabolic process
interleukin-2 receptor activity	head development	extracellularly glycine-gated chloride channel activity
lactosylceramide 4-alpha-galactosyltransferase activity	cellular modified amino acid metabolic process	extracellularly glycine-gated ion channel activity
lateral part of cell	regulation of protein transport	female meiosis I
low-density lipoprotein particle remodeling	transport vesicle	innate immune response-activating signal transduction
lymphatic endothelial cell migration	regulation of RNA stability	innate immune response activating cell surface receptor signaling pathway
medulla oblongata development	cell-cell signaling	L-glutamine aminotransferase activity
midbrain-hindbrain boundary development	adenylyltransferase activity	lipophagy
midbrain-hindbrain boundary maturation	behavioral defense response	low-density lipoprotein particle clearance
midbrain-hindbrain boundary maturation during brain development	behavioral fear response	mesenchyme migration
mitochondrial DNA catabolic process	cerebral cortex radially oriented cell migration	modulation by host of viral RNA genome replication
modulation by host of viral catalytic activity	chylomicron	negative regulation of circadian rhythm
modulation by host of viral exo-alpha-sialidase activity	CoA-ligase activity	parallel fiber to Purkinje cell synapse
modulation by host of viral glycoprotein metabolic process	cyclic nucleotide binding	phosphatidylinositol-5-phosphate binding
modulation by host of viral molecular function	negative regulation of intracellular protein transport	phosphopyruvate hydratase activity
modulation of process of another organism	neurotransmitter metabolic process	phosphopyruvate hydratase complex
negative regulation by host of viral exo-alpha-sialidase activity	outward rectifier potassium channel activity	positive regulation of homotypic cell-cell adhesion
negative regulation by host of viral glycoprotein metabolic process	positive regulation of activated T cell proliferation	positive regulation of lipophagy
negative regulation of antigen processing and presentation of peptide antigen	positive regulation of steroid metabolic process	positive regulation of mRNA binding
negative regulation of antigen processing and presentation of peptide antigen via MHC class I	sterol transporter activity	positive regulation of platelet aggregation
negative regulation of cholesterol transporter activity	Wnt-protein binding	positive regulation of RNA binding
negative regulation of complement activation, classical pathway	anchored component of membrane	proline biosynthetic process
negative regulation of exo-alpha-sialidase activity	axoneme assembly	protein maturation by protein folding
negative regulation of lipid transporter activity	chloride channel complex	regulation of guanyl-nucleotide exchange factor activity
negative regulation of membrane repolarization during cardiac muscle cell action potential	positive regulation of cytokine production involved in immune response	regulation of lipophagy
negative regulation of membrane repolarization during ventricular cardiac muscle cell action potential	'de novo' NAD biosynthetic process	regulation of low-density lipoprotein particle clearance
negative regulation of monocyte differentiation	'de novo' NAD biosynthetic process from tryptophan	regulation of mRNA binding
negative regulation of sebum secreting cell proliferation	(S)-3-amino-2-methylpropionate transaminase activity	regulation of RNA binding
negative regulation of transforming growth factor beta2 production	10-hydroxy-9-(phosphonooxy)octadecanoate phosphatase activity	RNA polymerase II core promoter sequence-specific DNA binding
nuclear glucocorticoid receptor activity	11-beta-hydroxysteroid dehydrogenase (NAD+) activity	smoothened signaling pathway involved in ventral spinal cord patterning
phosphatidylcholine-retinol O-acyltransferase activity	3'-tyrosyl-DNA phosphodiesterase activity	synaptic cleft
phosphatidylcholine transfer activity	3',5'-cyclic-GMP phosphodiesterase activity	translation repressor activity
phosphatidylcholine transporter activity	4-aminobutyrate transaminase activity	muscle tissue development
phosphatidylethanolamine transfer activity	4-aminobutyrate transaminase complex	sensory perception of light stimulus
phospholipase C-activating serotonin receptor signaling pathway	4-aminobutyrate:2-oxoglutarate transaminase activity	visual perception
polyprenyltransferase activity	5'-deoxyribose-5-phosphate lyase activity	transporter complex
pons development	6-phosphofructo-2-kinase/fructose-2,6-biphosphatase complex	heart contraction
positive regulation of cardiac muscle myoblast proliferation	acetylcholine receptor binding	neuron projection extension
positive regulation of cardioblast differentiation	acetylgalactosaminyl-O-glycosyl-glycoprotein beta-1,6-N-acetylglucosaminyltransferase activity	muscle structure development
positive regulation of dermatome development	acetylglutamate kinase activity	intestinal absorption
positive regulation of endodermal cell differentiation	amino acid homeostasis	lipid translocation
positive regulation of killing of cells of another organism	androgen catabolic process	negative regulation of axonogenesis
positive regulation of lymphangiogenesis	anthranilate metabolic process	phospholipid translocation
positive regulation of mitochondrial DNA replication	ATP-activated inward rectifier potassium channel activity	sarcoplasmic reticulum
positive regulation of phosphatidylinositol biosynthetic process	autophagosome-endosome fusion	striated muscle adaptation
positive regulation of phospholipid biosynthetic process	axonemal dynein complex	transaminase activity
positive regulation of phospholipid efflux	B cell tolerance induction	transmission of nerve impulse
positive regulation of phospholipid metabolic process	bile acid signaling pathway	plasma membrane
positive regulation of phospholipid transport	butyrate-CoA ligase activity	regulation of mitochondrial membrane potential
positive regulation of vascular endothelial growth factor signaling pathway	CDP-diacylglycerol-inositol 3-phosphatidyltransferase activity	sarcoplasm
prolactin secretion	cell-cell junction maintenance	regulation of cell development
proline catabolic process	cellular response to ammonium ion	neuron differentiation
protein transport within extracellular region	cellular response to azide	cell growth
regulation of antigen processing and presentation of peptide antigen	cellular response to bisphenol A	skeletal muscle tissue development
regulation of antigen processing and presentation of peptide antigen via MHC class I	cellular response to caffeine	ion channel complex
regulation of blood coagulation, intrinsic pathway	cellular response to cocaine	amino sugar biosynthetic process
regulation of cardiac cell fate specification	cellular response to copper ion starvation	ammonium ion metabolic process
regulation of cardiac muscle myoblast proliferation	cellular response to interleukin-18	collagen biosynthetic process
regulation of cardioblast differentiation	cellular response to potassium ion starvation	collateral sprouting
regulation of cholesterol transporter activity	central B cell tolerance induction	metallocarboxypeptidase activity
regulation of complement activation, classical pathway	central tolerance induction	mitochondrial genome maintenance
regulation of exo-alpha-sialidase activity	cGMP-stimulated cyclic-nucleotide phosphodiesterase activity	regulation of neuron projection development
regulation of growth rate	cGMP catabolic process	glutamine family amino acid metabolic process
regulation of killing of cells of another organism	conditioned place preference	regulation of heart rate
regulation of lipid transporter activity	corticotropin-releasing hormone binding	developmental growth
regulation of membrane repolarization during action potential	CUT catabolic process	protein complex oligomerization
regulation of membrane repolarization during cardiac muscle cell action potential	CUT metabolic process	amino sugar metabolic process
regulation of membrane repolarization during ventricular cardiac muscle cell action potential	D-alanine catabolic process	negative regulation of developmental growth
regulation of mitochondrial DNA replication	D-alanine family amino acid metabolic process	regulation of transcription regulatory region DNA binding
regulation of phospholipid efflux	D-alanine metabolic process	regulation of cell growth
regulation of phospholipid transport	D-amino acid transmembrane transporter activity	muscle organ development
regulation of protein activation cascade	D-aspartate transmembrane transporter activity	cellular response to cAMP
regulation of sebum secreting cell proliferation	D-serine catabolic process	endocrine hormone secretion
sebaceous gland cell differentiation	D-serine metabolic process	protein homotetramerization
serotonin binding	dendritic spine membrane	regulation of membrane lipid distribution
serotonin receptor complex	diamine oxidase activity	transferase activity, transferring nitrogenous groups
single-stranded DNA endodeoxyribonuclease activity	dynein light chain binding	endoplasmic reticulum protein-containing complex
Spemann organizer formation	eosinophil activation	axon guidance
tetrahydrobiopterin binding	eosinophil activation involved in immune response	intrinsic component of synaptic membrane
toxin activity	eosinophil degranulation	phospholipid transport
triglyceride transfer activity	eosinophil mediated immunity	ribosome binding
triglyceride transport	epinephrine biosynthetic process	inorganic molecular entity transmembrane transporter activity
vestibular nucleus development	epinephrine metabolic process	I band
vitamin E binding	FAD biosynthetic process	nephron development
striated muscle cell differentiation	FAD metabolic process	actin filament
organophosphate ester transport	flavin adenine dinucleotide biosynthetic process	myofibril assembly
establishment of protein localization to extracellular region	flavin adenine dinucleotide metabolic process	nephron tubule development
adherens junction organization	FMN adenylyltransferase activity	neuron projection guidance
membrane repolarization	GAIT complex	adipose tissue development
mRNA stabilization	ganglioside binding	aspartic-type endopeptidase activity
neural tube patterning	ganglioside GM1 binding	aspartic-type peptidase activity
plasma lipoprotein particle organization	ganglioside GT1b binding	cell communication involved in cardiac conduction
protein-lipid complex subunit organization	glomerular parietal epithelial cell development	extracellular matrix disassembly
regulation of heart rate by cardiac conduction	glutamate decarboxylation to succinate	intrinsic component of presynaptic membrane
regulation of transforming growth factor beta production	glutamate homeostasis	negative regulation of transcription regulatory region DNA binding
regulation of transporter activity	glyceraldehyde-3-phosphate dehydrogenase (NAD(P)+) (phosphorylating) activity	oxidoreductase activity, acting on the CH-NH2 group of donors, oxygen as acceptor
protein localization to extracellular region	glyceraldehyde-3-phosphate dehydrogenase (NAD+) (phosphorylating) activity	positive regulation of neuron apoptotic process
channel regulator activity	glycerol biosynthetic process from pyruvate	regulation of ryanodine-sensitive calcium-release channel activity
receptor internalization	glycosphingolipid binding	steroid hormone secretion
regulation of cation channel activity	high-affinity L-glutamate transmembrane transporter activity	transmembrane transporter activity
glycosaminoglycan binding	histamine oxidase activity	actin-myosin filament sliding
hindbrain development	histone H3-K4 dimethylation	C-palmitoyltransferase activity
multicellular organismal signaling	histone H3-K4 monomethylation	cellular response to acidic pH
dopaminergic neuron differentiation	histone methyltransferase activity (H3-K4 specific)	cellular response to zinc ion
intestinal absorption	interleukin-10 receptor activity	chromaffin granule membrane
regulation of glycoprotein metabolic process	interleukin-17 receptor activity	corticosteroid hormone secretion
regulation of protein maturation	interleukin-18-mediated signaling pathway	detection of calcium ion
regulation of syncytium formation by plasma membrane fusion	interleukin-18 receptor binding	glucocorticoid secretion
striated muscle adaptation	intermediate-density lipoprotein particle clearance	glycine binding
transforming growth factor beta production	intracellular cyclic nucleotide activated cation channel complex	glycosylceramide biosynthetic process
cell junction organization	inward rectifying potassium channel	glycosylceramide metabolic process
development of primary male sexual characteristics	iodide transmembrane transport	negative regulation of gluconeogenesis
male gonad development	iodide transmembrane transporter activity	negative regulation of synapse organization
myotube differentiation	iodide transport	neuromuscular process controlling posture
negative regulation of cellular catabolic process	iodotyrosine deiodinase activity	oxidoreductase activity, acting on paired donors, with oxidation of a pair of donors resulting in the reduction of molecular oxygen to two molecules of water
anatomical structure morphogenesis	isovaleryl-CoA dehydrogenase activity	P-type potassium transmembrane transporter activity
positive regulation of gene expression	kynurenine 3-monooxygenase activity	phosphatidylinositol-4-phosphate binding
Cajal body	lactosylceramide biosynthetic process	phosphatidylserine exposure on apoptotic cell surface
negative regulation of mRNA catabolic process	lactosylceramide metabolic process	platelet degranulation
regulation of potassium ion transmembrane transport	leucine catabolic process	positive regulation of collateral sprouting
RNA stabilization	leucine metabolic process	positive regulation of nervous system process
protein stabilization	lipoprotein lipid oxidation	post-translational protein targeting to membrane, translocation
circulatory system development	lipoprotein modification	proline metabolic process
regulation of lipid transport	lipoprotein oxidation	protein localization to condensed chromosome
lipid localization	LUBAC complex	protein localization to kinetochore
antimicrobial humoral response	methylated-DNA-[protein]-cysteine S-methyltransferase activity	regulation of corticosteroid hormone secretion
cardiac muscle cell action potential	methylputrescine oxidase activity	regulation of glucocorticoid secretion
cellular response to vascular endothelial growth factor stimulus	mitochondrial mRNA processing	regulation of GTP binding
cortical cytoskeleton	mitotic DNA replication checkpoint signaling	regulation of hair follicle development
negative regulation of cation channel activity	mitotic intra-S DNA damage checkpoint signaling	regulation of lipoprotein particle clearance
positive regulation of phagocytosis	mRNA cap binding complex binding	RNA stem-loop binding
regulation of plasma lipoprotein particle levels	negative regulation of antigen processing and presentation of peptide antigen	serine C-palmitoyltransferase activity
regulation of stem cell differentiation	negative regulation of antigen processing and presentation of peptide antigen via MHC class I	signal peptidase complex
regulation of viral process	negative regulation of cellular response to transforming growth factor beta stimulus	sodium-independent organic anion transmembrane transporter activity
transcription regulator activity	negative regulation of dermatome development	sodium ion import across plasma membrane
endothelial cell differentiation	negative regulation of embryonic development	telethonin binding
DNA-binding transcription factor activity	negative regulation of ER-associated ubiquitin-dependent protein catabolic process	translocon complex
cardiac muscle cell contraction	negative regulation of ERAD pathway	vascular associated smooth muscle cell development
cardiac muscle hypertrophy	negative regulation of germinal center formation	carboxypeptidase activity
cellular response to type I interferon	negative regulation of lipoprotein lipid oxidation	cardiac muscle cell action potential
homophilic cell adhesion via plasma membrane adhesion molecules	negative regulation of lipoprotein metabolic process	lipid export from cell
lymphocyte chemotaxis	negative regulation of lipoprotein oxidation	neural crest cell migration
negative regulation of RNA catabolic process	negative regulation of polyamine transmembrane transport	potassium ion import across plasma membrane
response to type I interferon	negative regulation of smooth muscle cell-matrix adhesion	regulation of nervous system process
tumor necrosis factor receptor binding	negative regulation of T cell migration
angiogenesis	neuregulin receptor activity
G protein-coupled receptor activity	neurohypophysis development
cell junction	neutrophil-mediated killing of gram-negative bacterium
1-acyl-2-lysophosphatidylserine acylhydrolase activity	Norrin signaling pathway
adrenomedullin binding	nuclear ncRNA surveillance
adrenomedullin receptor activity	nuclear polyadenylation-dependent ncRNA catabolic process
adrenomedullin receptor complex	nuclear polyadenylation-dependent rRNA catabolic process
alanine catabolic process	nuclear polyadenylation-dependent tRNA catabolic process
alanine metabolic process	outer dynein arm
amylin receptor activity	oxidative stress-induced premature senescence
amylin receptor complex	oxidized base lesion DNA N-glycosylase activity
apolipoprotein binding	oxidized pyrimidine nucleobase lesion DNA N-glycosylase activity
apolipoprotein receptor binding	oxidoreductase activity, acting on CH or CH2 groups, NAD or NADP as acceptor
arginine binding	oxidoreductase activity, acting on CH or CH2 groups, oxygen as acceptor
basement membrane assembly	oxidoreductase activity, acting on X-H and Y-H to form an X-Y bond
blood vessel maturation	palmitoleoyltransferase activity
canonical Wnt signaling pathway involved in midbrain dopaminergic neuron differentiation	peptidyl-cysteine S-nitrosylase activity
cardiac cell fate determination	peptidyl-cysteine S-trans-nitrosylation
ceramide 1-phosphate transfer activity	peripheral nervous system axon regeneration
ceramide transfer activity	phenylethanolamine N-methyltransferase activity
common bile duct development	polyadenylation-dependent ncRNA catabolic process
cytoplasmic vesicle lumen	polyadenylation-dependent RNA catabolic process
D-amino-acid oxidase activity	positive regulation of B cell tolerance induction
D-amino acid catabolic process	positive regulation of bile acid biosynthetic process
D-amino acid metabolic process	positive regulation of bile acid metabolic process
dermatome development	positive regulation of central B cell tolerance induction
detection of temperature stimulus	positive regulation of central tolerance induction
detection of temperature stimulus involved in sensory perception	positive regulation of eosinophil activation
diacylglycerol catabolic process	positive regulation of eosinophil degranulation
DNA catabolic process, exonucleolytic	positive regulation of lipoprotein metabolic process
embryonic foregut morphogenesis	positive regulation of lung ciliated cell differentiation
endocardium formation	positive regulation of membrane invagination
endodermal cell fate specification	positive regulation of memory T cell differentiation
endodermal digestive tract morphogenesis	positive regulation of myotome development
endothelin receptor activity	positive regulation of neutrophil mediated cytotoxicity
FATZ binding	positive regulation of neutrophil mediated killing of bacterium
foregut morphogenesis	positive regulation of neutrophil mediated killing of gram-negative bacterium
gonad morphogenesis	positive regulation of neutrophil mediated killing of symbiont cell
high-density lipoprotein particle receptor binding	positive regulation of phagocytosis, engulfment
inner cell mass cell differentiation	positive regulation of protein lipidation
insulin-responsive compartment	positive regulation of renin secretion into blood stream
intestine smooth muscle contraction	positive regulation of T-helper 1 cell cytokine production
lipoprotein lipase activity	positive regulation of T-helper 1 type immune response
lung secretory cell differentiation	positive regulation of transcription from RNA polymerase II promoter in response to acidic pH
lysosomal lumen	proline catabolic process
MHC class I protein complex assembly	propane-1,3-diamine oxidase activity
MHC class I protein complex binding	propionate CoA-transferase activity
mitochondrial DNA replication	protein kinase 5 complex
modulation by host of symbiont catalytic activity	protein linear deubiquitination
muscle cell projection	protein localization to paranode region of axon
muscle cell projection membrane	protein palmitoleylation
negative regulation by host of symbiont catalytic activity	protein serine kinase activity (using GTP as donor)
negative regulation of antigen processing and presentation	regulation of antigen processing and presentation of peptide antigen
negative regulation of cholesterol import	regulation of antigen processing and presentation of peptide antigen via MHC class I
negative regulation of cholesterol transport	regulation of B cell tolerance induction
negative regulation of complement activation	regulation of central B cell tolerance induction
negative regulation of nuclear-transcribed mRNA catabolic process, nonsense-mediated decay	regulation of central tolerance induction
negative regulation of potassium ion export across plasma membrane	regulation of eosinophil activation
negative regulation of sterol transport	regulation of eosinophil degranulation
negative regulation of very-low-density lipoprotein particle remodeling	regulation of lipoprotein lipid oxidation
neuromedin U receptor activity	regulation of lipoprotein oxidation
neurotransmitter receptor transport, postsynaptic endosome to lysosome	regulation of lung ciliated cell differentiation
nitric-oxide synthase activity	regulation of myotome development
pancreatic A cell differentiation	regulation of neutrophil mediated killing of bacterium
peptide antigen assembly with MHC class I protein complex	regulation of neutrophil mediated killing of gram-negative bacterium
peptidyl-threonine autophosphorylation	regulation of neutrophil mediated killing of symbiont cell
phosphatidylserine 1-acylhydrolase activity	regulation of renin secretion into blood stream
positive regulation of CoA-transferase activity	regulation of smooth muscle cell-matrix adhesion
positive regulation of mitochondrial DNA metabolic process	regulation of T-helper 1 cell cytokine production
positive regulation of transforming growth factor beta activation	response to ammonium ion
pyruvate family amino acid catabolic process	response to anesthetic
pyruvate family amino acid metabolic process	response to azide
regulation of AMPA receptor activity	response to bisphenol A
regulation of antimicrobial humoral response	response to caffeine
regulation of cholesterol import	response to copper ion starvation
regulation of CoA-transferase activity	response to interleukin-18
regulation of complement activation	Roundabout binding
regulation of dermatome development	S-methyl-5-thioadenosine phosphorylase activity
regulation of monocyte differentiation	saccharopine dehydrogenase (NAD+, L-glutamate-forming) activity
regulation of phosphatidylinositol biosynthetic process	saccharopine dehydrogenase (NADP+, L-lysine-forming) activity
regulation of very-low-density lipoprotein particle remodeling	saccharopine dehydrogenase activity
sebum secreting cell proliferation	secretion by lung epithelial cell involved in lung growth
sensory perception of temperature stimulus	single-strand selective uracil DNA N-glycosylase activity
skeletal muscle fiber adaptation	sodium:iodide symporter activity
sphingolipid transfer activity	succinate-semialdehyde dehydrogenase (NAD+) activity
sphingolipid transporter activity	succinate-semialdehyde dehydrogenase [NAD(P)+] activity
steroid hormone binding	succinate-semialdehyde dehydrogenase binding
stress granule disassembly	Swi5-Sfr1 complex
toxic substance binding	synaptic transmission, cholinergic
type II pneumocyte differentiation	T-helper 1 cell cytokine production
U2 snRNA binding	thyroxine 5'-deiodinase activity
U3 snoRNA binding	tRNA surveillance
ubiquitin-dependent SMAD protein catabolic process	tryptophan 2,3-dioxygenase activity
vesicle lumen	tryptophan catabolic process to acetyl-CoA
vitamin A metabolic process	tryptophan catabolic process to kynurenine
plasma membrane protein complex	tyrosyl-DNA phosphodiesterase activity
male sex differentiation	urea channel activity
response to xenobiotic stimulus	valine-tRNA ligase activity
chemokine activity	valyl-tRNA aminoacylation
cysteine-type endopeptidase inhibitor activity	xanthine dehydrogenase activity
regulation of viral genome replication	xanthine oxidase activity
response to stimulus	positive regulation of production of molecular mediator of immune response
cytokine activity	cellular response to metal ion
immune response	clathrin binding
gated channel activity	extracellular ligand-gated ion channel activity
adenylate cyclase-modulating G protein-coupled receptor signaling pathway	calcium ion binding
muscle system process	carboxylic acid biosynthetic process
embryonic morphogenesis	organic acid biosynthetic process
establishment of endothelial barrier	anion:cation symporter activity
export across plasma membrane	axon regeneration
positive regulation of interleukin-8 production	bile acid biosynthetic process
regulation of cholesterol transport	cellular response to catecholamine stimulus
regulation of potassium ion transport	cellular response to dopamine
regulation of sterol transport	cellular response to monoamine stimulus
regulation of cation transmembrane transport	dopamine secretion
heart development	fatty acid ligase activity
postsynapse	glutamine family amino acid catabolic process
heart morphogenesis	integral component of postsynaptic specialization membrane
acylglycerol catabolic process	intrinsic component of postsynaptic specialization membrane
cholesterol efflux	oxidoreductase activity, acting on the CH-NH2 group of donors, oxygen as acceptor
muscle hypertrophy	peptidyl-lysine trimethylation
negative regulation of ion transmembrane transporter activity	positive regulation of Rho protein signal transduction
neutral lipid catabolic process	regulation of dopamine secretion
striated muscle hypertrophy	response to catecholamine
T cell migration	response to dopamine
blood vessel development	response to monoamine
endothelium development	response to vitamin
heparin binding	solute:anion antiporter activity
	superoxide anion generation
	thyroid hormone generation
	monocarboxylic acid metabolic process

## Sheet: KEGG - Brain
Supplementary Table S5E. Pathway analysis for brain tissue, as determined by KEGG, for all mtDNA supplemented offspring compared with controls (unadjusted P value = P < 0.05).
Downregulated					Upregulated
Pathway	N	DE	P.DE		Pathway	N	DE	P.DE
Cholesterol metabolism	43	4	0.00101259		Cytokine-cytokine receptor interaction	161	7	0.000416884
PPAR signaling pathway	63	4	0.00416457		Viral protein interaction with cytokine and cytokine receptor	54	4	0.00108886
Cell adhesion molecules	110	5	0.00581151		Arrhythmogenic right ventricular cardiomyopathy	70	4	0.00284819
Complement and coagulation cascades	70	4	0.00606264		Neuroactive ligand-receptor interaction	240	6	0.0158674
Leukocyte transendothelial migration	94	4	0.0166703		African trypanosomiasis	25	2	0.0185807
Vitamin digestion and absorption	20	2	0.0180839		Fat digestion and absorption	29	2	0.0246046
Protein digestion and absorption	73	3	0.0405007

## Sheet: KEGG - Heart
Supplementary Table S5F. Pathway analysis for heart tissue, as determined by KEGG, for all mtDNA supplemented offspring compared with controls (unadjusted P value = P < 0.05).
Downregulated					Upregulated
Pathway	N	DE	P.DE		Pathway	N	DE	P.DE
Metabolic pathways	1196	34	0.00350595		Nicotine addiction	34	7	1.08171e-05
Cysteine and methionine metabolism	47	4	0.00923689		GABAergic synapse	78	10	1.24761e-05
Glycine, serine and threonine metabolism	33	3	0.0199294		Bile secretion	54	7	0.000239187
PPAR signaling pathway	63	4	0.0248403		Retrograde endocannabinoid signaling	123	9	0.00230427
Arginine and proline metabolism	41	3	0.0351656		Morphine addiction	80	7	0.00256734
Chemical carcinogenesis - reactive oxygen species	146	6	0.0444026		Thyroid hormone synthesis	64	6	0.00365306
Peroxisome	76	4	0.0449448		Neuroactive ligand-receptor interaction	240	12	0.0105681
Taste transduction	47	3	0.04958		Butanoate metabolism	22	3	0.0138491
					African trypanosomiasis	25	3	0.0196536
					Fanconi anemia pathway	45	4	0.0202711
					Glutamatergic synapse	96	6	0.0244774
					Ovarian steroidogenesis	30	3	0.0318748
					Alanine, aspartate and glutamate metabolism	31	3	0.0346993
					Carbohydrate digestion and absorption	32	3	0.0376489
					GnRH secretion	59	4	0.0482359

## Sheet: KEGG - Liver
Supplementary Table S5G. Pathway analysis for liver tissue, as determined by KEGG, for all mtDNA supplemented offspring compared with controls (unadjusted P value = P < 0.05).
Downregulated					Upregulated
Pathway	N	DE	P.DE		Pathway	N	DE	P.DE
Metabolic pathways	1196	60	0.00108995		Calcium signaling pathway	211	28	0.000128544
Sphingolipid metabolism	49	7	0.00118448		Protein digestion and absorption	73	14	0.000145912
Biosynthesis of amino acids	63	8	0.00118606		Dilated cardiomyopathy	86	15	0.000258233
Alanine, aspartate and glutamate metabolism	31	5	0.0034913		Circadian entrainment	80	14	0.00039622
Ferroptosis	36	5	0.00675128		Hypertrophic cardiomyopathy	82	14	0.000514336
Protein export	23	4	0.0067605		Pathways in cancer	435	45	0.000592282
D-Amino acid metabolism	5	2	0.0105801		Cardiac muscle contraction	58	11	0.000812428
Protein processing in endoplasmic reticulum	156	11	0.0164842		cAMP signaling pathway	180	23	0.000850585
Arginine biosynthesis	17	3	0.0181578		Focal adhesion	180	23	0.000850585
Proximal tubule bicarbonate reclamation	18	3	0.0212558		Axon guidance	171	22	0.000996751
Carbon metabolism	102	8	0.0216968		ECM-receptor interaction	75	12	0.00225077
Spinocerebellar ataxia	125	9	0.0253572		Insulin secretion	72	11	0.00486826
Riboflavin metabolism	8	2	0.0277029		Motor proteins	143	17	0.00794253
Vitamin digestion and absorption	20	3	0.0282628		Hedgehog signaling pathway	48	8	0.00918058
Biosynthesis of nucleotide sugars	36	4	0.0319609		Adrenergic signaling in cardiomyocytes	136	16	0.0108196
Glutathione metabolism	37	4	0.0349144		Phototransduction	17	4	0.0187843
Protein digestion and absorption	73	6	0.0361186		Rap1 signaling pathway	182	19	0.019443
Biosynthesis of cofactors	116	8	0.0421435		Virion - Lyssavirus	4	2	0.021538
Cardiac muscle contraction	58	5	0.0451698		Regulation of lipolysis in adipocytes	46	7	0.0231115
GABAergic synapse	78	6	0.0474887		Taste transduction	47	7	0.0257418
					Circadian rhythm	29	5	0.032107
					Human papillomavirus infection	271	25	0.0330867
					Aldosterone synthesis and secretion	83	10	0.0337706
					cGMP-PKG signaling pathway	143	15	0.0338635
					Cortisol synthesis and secretion	50	7	0.0348379
					Th1 and Th2 cell differentiation	72	9	0.0348395
					Gastric acid secretion	61	8	0.0353243
					Apelin signaling pathway	120	13	0.0369328
					Thyroid hormone signaling pathway	112	12	0.0470672
