# Supplementary material for: Can the Supplementation of Oocytes with Extra Copies of mtDNA Impact Development Without Being Transmitted? A Molecular Account
Source: Int J Mol Sci. 2025 Mar 18;26(6):2746. doi: 10.3390/ijms26062746 (PMC11943178; doi:10.3390/ijms26062746)
Supplement: Supplementary file 1 [file ijms-26-02746-s001.zip › Supplementary Table S6.xlsx]

## Sheet: Heterologous v Autolog tissues
Supplementary Table S6. Differential gene expression for brain, heart and liver tissues from heterologous compared with autologous supplemented offspring (FDR < 0.05). Genes are listed according to significance with the most significant first. Yellow indicates presence in three tissues and rose indicates presence in two tissues.
Brain	Heart	Liver
ATP8B4	ACSM5	RASEF
QPRT	LOC106508088	KCNJ3
ACSM5	CNTN2	ZDBF2
LOC102164558	TRIM7	IVNS1ABP
NMUR1	PDK4	KCND3
SDK2	RPL36AL	PKD2
TCAF2	KCNT2	ACLY
CYP4F2	HMGCLL1	SLC44A5
POU6F2	BTC	LOC110255951
LOC102158002	ADGRB2	NTRK2
GOLPH3	LOC110258440	LRRC4B
PERP	GOLPH3	FGF13
IGF2BP3	CDH9	PARVB
SLAMF9	EML6	DLGAP2
KIRREL	AEBP1	DNAJB11
SMPX	AZGP1	FGF14
LOC106508088	SLC24A3	CNKSR2
RXRG	NECTIN1	CYB5B
LOC110257222	BCO2	TRAF3IP2
FOXP2	GLDC	NPC1
AOX1	ADGRL3	COL25A1
LXN	CREB3L1	LOC106508574
TSPAN18	MAP9	C3H7orf50
LOC110257054	TUBB4A	MRVI1
DSEL	UQCRB	ACSL3
ADH1C	MAGEL2	HRH1
STEAP3	MPP3	KDM8
DSP	NTRK2	TKFC
COL4A4	DKK3	MYOM2
LOC106507552	CPZ	AKAP6
IRF6	TIMP2	UBALD1
LRRC55	RPL17	SGF29
SLC22A16	RASL12	PPP1R3C
SLC27A2	SLC22A10	GNRHR
LOC110258346	CYP4F6	PGP
LOC102159476	LOC100736962	PSPH
SUCLG2	ANPEP	ACTA1
POT1	SLAMF9	LOC110255667
TUBA1C	C5H12orf75	BACH2
TLE4	LOC106504559	LOC102167084
LOC106506502	TGFB1I1	KIAA1841
ACP6	ACSBG1	AMIGO2
GATA6	PEAR1	SLC26A2
EHF	LOC102163738	DIO2
FIBIN	LOC106508272	DNAJC6
SULF2	IAP	NEXN
SWAP70	PENK	RYR2
CUNH14orf180	GNAO1	GABRA2
CYP4F6	LOC110262031	RNF114
BHMT	NPM1	IGF2BP3
NXPH3	RPL26	POLQ
CPS1	DSE	MVD
	LOC102164558	INSIG2
	COL5A2	LDHB
	ADAMTS15	APOA2
	SELENOK	LOC110261041
	BDNF	FDFT1
	PPA2	STARD6
	AFF2	LOC102164558
	MDGA1	FAM26E
	WDR86	ABCC8
	CLSTN3	ESRRG
	HOOK1	SLC11A1
	APOE	ACSL4
	SPON1	PDIA3
	TOP1MT	PAX6
	CNTFR	SLAMF9
	GALNT16	SLC16A13
	LOC102158131	LOC106505035
	HSBP1L1	GABBR2
	MYRF	LMBR1L
	FLT3	PM20D2
	RPL7A	LOC110260285
	RNF135	SZT2
	HSD11B2	ERP29
	B4GALT6	MEGF10
	CHGA	PMM1
	LOC100152206	TSNARE1
	SLIT3	HMGCR
	ARHGAP18	SLC25A34
	GHRB	PDIA4
	KCTD17	NSDHL
	TMEM126A	COLEC12
	GRIK1	PPM1F
	EPHX4	LOC110258845
	DGKI	LOC102158757
	RPL7	GANC
	TNFSF10	THUMPD1
	SLA-5	FLRT3
	LOC102160311	ELAVL2
	TUBA1D	SLC35F1
	TOMM5	TOPAZ1
	LOC106509396	RRBP1
	TP63	TNR
	TPT1	ACP5
	CST6	NAV2
	GPC3	MYH7
	PCYOX1L	PNPLA3
	MTIF2	HSPA5
	DNAJC22	CHST4
	BMP7	CLIC3
	C12H17orf97	LOC110261550
	SFTPA1	NUCB2
	ARPC3	NXPH1
	PHGDH	GYS2
	SLC39A5	RRAGD
	COG7	ITPRIP
	COL1A2	CD83
	TIMM9	SLC25A30
	RPAP1	LOC106507739
	TMEM40	PGD
	SRPX	PAK6
	PRKAR1B	FAM186B
	KERA	NEB
	CHRDL1	MYL3
	ITPKA	CFAP20
	LOC106504683	KIAA1549
	2009-03-01	C14H10orf71
	PRSS8	LOC102165048
	IYD	MSMO1
	FGF9	ENKUR
	LOC110261018	PLAU
	ASCC1	SPRY3
	ADAMTS2	SLC25A22
	GRAMD1C	LOC100524773
	LOC110261647	CLDN10
	FRG1	TTN
	RELL1	ZNF132
	POSTN	TCEA3
	DOT1L	MVK
	GLIPR1	HYOU1
	CLDN11	CD300LG
	SPATA13	KCNJ4
	LOC102161120	TRIM7
	LOC110256135	GPNMB
	LARP7	SLC25A29
	TAF13	MAP4K4
	COL5A1	KCTD19
	RETSAT	CCDC13
	MREG	ALDH1B1
	B3GAT1	FAM107B
	MYT1L	ZNF365
	ELAVL4	RNF152
	CECR6	CD200
	GPR162	TRAF7
	LOC110259246	CRB1
	MDFI	ACACA
	LOC110256378	HSD17B7
	PLTP	TTBK1
	SLITRK1	SEL1L
	ZNF643	ZNF704
	EMILIN3	APMAP
	MARVELD1	SLC16A7
	VIL1	DCHS2
	COL26A1	SYT13
	ZNF385A	LOC102163231
	AXL	TARS
	LOC106507788	LOC100515171
	COL3A1	CRELD2
	KLF11	PEG10
	SOX12	FGGY
	WISP1	PC
	LOC106507649	PLEKHO1
	LOC106506003	AGXT
	NGFR	FOSL2
	SV2A	MANF
	NEK10	PFKFB3
	ZNF132	MAP2
	OTUD1	MAP7D1
	LOC106505360	FABP5
	STPG1	NNAT
	RRP15	SRF
	EEF1B2	POLE4
	DEFB1	MCOLN2
	GOLGA4	EVC
	CDS1	BEND3
	ZNG1	INHBC
	LOC106505374	PPP1R1A
	LRRTM2	LOC110260213
	ZNF275	EEF1A2
	XCR1	TP53INP2
	NLRP12	OXCT2
	MMP16	ATP8A2
	TRIAP1	FST
	VIPR2	LOC100517779
	CRB3	SYNE4
	APOM	CACNB2
	NRXN3	LOC100624137
	NR5A2	PIM1
	MAPK8IP2	LOC102157437
	RRBP1	SPTB
	ATP10A	DSTN
	TTYH3	LOC100736929
	PKD2L2	SLC25A47
	C6H18orf21	SLC2A4
	RPL34	KCTD14
	CHD5	ALDH1L2
	NSA2	KCTD21
	GPR83	RBM20
	LRRTM1	TUBB
	C1QTNF6	SPAG17
	LOC110261940	A2ML1
	MIR6782	LOC102166211
	LOX	RASL11B
	CYB5R2	SCD
	RMDN1	SLC25A33
	GLRA3	CALR
	AHSP	SPAG16
	AS3MT	LOC102157576
	SLC16A6	DNAJA4
	LSR	GPSM2
	IF2	MESP2
	CRLS1	FICD
	MAGEA10	CEP112
	RPL5	RBM24
	ITGA5	LOC102166393
	LAMP3	SYCE2
	CXCR6	ELOVL2
	HYAL4	ACTC1
	SRRM3	HPSE2
	ATP5H	LOC100737336
	MLYCD	LRRC8D
	SEC16B	FAM19A4
	MYOZ3	G6PC
	SEMA6C	TLE4
	OR6C6	LOC106506003
	C13H3orf33	TBC1D30
	LHCGR	ZFR2
	LOC106510039	HHATL
	GBA	KCTD2
	CD19	C13H3orf18
	RPL24	SLC7A8
	MAP6	KIF22
	TRPC6	LOC106505390
	FRMD6	COG7
	CEP85	DNM1
	AIMP1	MYL2
	LOC102163231	BORA
	FLRT3	LOC102167241
	MGAT4C	OAT
	RBP5	CDT1
	LRRN2	SMURF1
	SPTBN5	BMP8B
	LOC106506881	HMGCS1
	RPL23	ANP32A
	CMTM5	SASS6
	LRP3	PTEN
	MAGI2	LOC106506130
	PPP1R1B	IL17RB
	EPHA3	PSMD5
	TRPC5	TPD52L1
	LYPD4	CKAP4
	LOC100519216	GRID2
	RPL11	LOC110257819
	FRMD1	NR3C2
	COL9A2	DNAJC3
	RABGGTB	LOC102159687
	TIMD4	LOC102161056
	SEMA4B	PKLR
	ZIC1	TBC1D9
	SLC6A17	SIAH2
	HS3ST2	TNNT2
	NALCN	LOC106505246
	MICU2	EGR1
	ZNF75D	SYTL2
	MRPL51	LOC110255515
	TOMM7	HSP90B1
	CIR1	LOC110261018
	LOC106504299	LOC110257511
	LOC110256111	MRPS21
	FLRT1	BMS1
	DNAJC7	MYBL1
	CYFIP2	LOC110258356
	DDX11	TMEM132B
	MAP3K9	NYNRIN
	KIAA1210	SYNE1
	CCDC120	MFSD2A
	CDO1	HHIPL2
	CLEC2L	FAM189A2
	CPXM1	B3GALT2
	NOL7	MYO19
	SEC62	LOC100525311
	LOC100519283	EHD1
	ABCD1	PPIB
	MPZ	C8H4orf32
	SPARC	IDH2
	OSR2	RRP9
	GNG12	MYPN
	KIRREL	HPS5
	LOC110258845	LOC102159032
	LOC106506130	PDE1C
	ATF6B	ROS1
	RPS18	PFN2
	SPTBN4	CYP4F6
	LOC102167213	FAM35A
	S100A14	PPFIBP2
	COPZ2	LOC110256025
	NEXN	C9H11orf87
	PSAT1	ARRDC3
	ARHGDIG	LOC100626841
	ERICH5	S100A1
	SIGLEC5	B3GNT5
	LOC102164200	MAB21L1
	FAM155A	DYNC2H1
	EIF3E	PMFBP1
	OAF	AEN
	LOC110260659	KPNB1
	CDH20	S1PR5
	SLU7	PON3
	CLDN1	LOC110256586
	SPAG16	C10H1orf106
	LOC100620627	IGSF9B
		GMNN
		RGS17
		GPRASP2
		MID1IP1
		MPV17L
		ST3GAL5
		AACS
		LOC110257551
		RGL1
		LVRN
		RNF43
		LPCAT3
		PLPP3
		HMG20B
		MMADHC
		RBMS1
		ARHGEF6
		RABL2A
		CAPRIN2
		TMED7
		LOC102167685
		PRKCG
		E2F1
		MBOAT2
		GRIA3
		GAS1
		E2F3
		LOC106509396
		GRM4
		RANGAP1
		MYO16
		DPP10
		RTN4R
		CFD
		ZNF396
		MRPS16
		MAMLD1
		SLC25A37
		GRIN3A
		WLS
		MMP17
		PTPN14
		NANS
		WDR77
		GPAM
		COX7B2
		MRPS17
		APH1B
		PLXDC2
		RTP4
		CS
		ACTG1
		PPP1R3G
		AK5
		LNX1
		SCNN1B
		GEM
		SLC2A5
		ASNS
		G3BP1
		LOC106506869
		CFAP46
		CEP295NL
		MALRD1
		KNTC1
		CARD10
		KLHDC8A
		LOC102160367
		BAZ2A
		EMILIN3
		LOC106506628
		USP13
		LOC110260251
		STRIP2
		CDC42EP3
		CPA1
		VPS37B
		LOC102165543
		FZD7
		B4GALT1
