# Supplementary material for: Can the Supplementation of Oocytes with Extra Copies of mtDNA Impact Development Without Being Transmitted? A Molecular Account
Source: Int J Mol Sci. 2025 Mar 18;26(6):2746. doi: 10.3390/ijms26062746 (PMC11943178; doi:10.3390/ijms26062746)
Supplement: Supplementary file 1 [file ijms-26-02746-s001.zip › Supplementary Table S8.xlsx]

## Sheet: Up
Supplementary Table S8A. Reactome pathway analysis for mtDNA supplemented offspring compared with controls presented as upregulated only. Gene list used was derived from the unadjusted P value whilst the pathways were significant at FDR<0.05. Rose indicates presence in two tissues.
Brain	Heart	Liver
Elevation of cytosolic Ca2+ levels	Presynaptic depolarization and calcium channel opening	Vif-mediated degradation of APOBEC3G
Autodegradation of Cdh1 by Cdh1:APC/C	Organic cation transport	Regulation of Apoptosis
APC/C:Cdc20 mediated degradation of Securin	Dual Incision in GG-NER	Regulation of activated PAK-2p34 by proteasome mediated degradation
Transport and synthesis of PAPS	Organic cation/anion/zwitterion transport	Branched-chain amino acid catabolism
APC/C:Cdc20 mediated degradation of mitotic proteins	Choline catabolism	Abnormal conversion of 2-oxoglutarate to 2-hydroxyglutarate
Activation of APC/C and APC/C:Cdc20 mediated degradation of mitotic proteins	Ciprofloxacin ADME	Ubiquitin Mediated Degradation of Phosphorylated Cdc25A
APC:Cdc20 mediated degradation of cell cycle proteins prior to satisfation of the cell cycle checkpoint	Transcription-Coupled Nucleotide Excision Repair (TC-NER)	p53-Independent DNA Damage Response
Downregulation of TGF-beta receptor signaling	Defective MMAA causes MMA, cblA type	p53-Independent G1/S DNA damage checkpoint
Metabolism of ingested H2SeO4 and H2SeO3 into H2Se	Defective MUT causes MMAM	Cross-presentation of soluble exogenous antigens (endosomes)
DSCAM interactions	Diseases of mitochondrial beta oxidation	Hh mutants abrogate ligand secretion
Metabolism of serotonin	Diseases of propionyl-CoA catabolism	Hh mutants are degraded by ERAD
Defective GALNT3 causes HFTC	Relaxin receptors	Autodegradation of Cdh1 by Cdh1:APC/C
RNA Polymerase III Transcription Termination	Glutathione conjugation	FBXL7 down-regulates AURKA during mitotic entry and in early mitosis
Regulation of PTEN stability and activity	Recycling of bile acids and salts	Oxygen-dependent proline hydroxylation of Hypoxia-inducible Factor Alpha
HDL clearance	Phenylketonuria	APC/C:Cdc20 mediated degradation of Securin
Plasma lipoprotein clearance	Abacavir transmembrane transport	APC:Cdc20 mediated degradation of cell cycle proteins prior to satisfation of the cell cycle checkpoint
MECP2 regulates transcription factors	Variant SLC6A20 contributes towards hyperglycinuria (HG) and iminoglycinuria (IG)	Cdc20:Phospho-APC/C mediated degradation of Cyclin A
Prevention of phagosomal-lysosomal fusion	Variant SLC6A20 contributes towards hyperglycinuria (HG) and iminoglycinuria (IG)	Regulation of ornithine decarboxylase (ODC)
Vitamin B6 activation to pyridoxal phosphate	Defective ABCC6 causes PXE
Termination of O-glycan biosynthesis	RNA Polymerase III Transcription Initiation From Type 3 Promoter
p75NTR negatively regulates cell cycle via SC1	Loss of Function of SMAD4 in Cancer
Serotonin clearance from the synaptic cleft	SMAD4 MH2 Domain Mutants in Cancer
G1/S Transition	SMAD2/3 MH2 Domain Mutants in Cancer
Inhibition of membrane repair	RUNX3 regulates BCL2L11 (BIM) transcription
The canonical retinoid cycle in rods (twilight vision)	TRAIL signaling
Drug resistance of ALK mutants	Synthesis of active ubiquitin: roles of E1 and E2 enzymes
ASP-3026-resistant ALK mutants	SCF-beta-TrCP mediated degradation of Emi1
NVP-TAE684-resistant ALK mutants	Metabolism of folate and pterines
alectinib-resistant ALK mutants	RNA Polymerase III Transcription Initiation
brigatinib-resistant ALK mutants	Signaling by MST1
ceritinib-resistant ALK mutants	Glycosphingolipid transport
crizotinib-resistant ALK mutants	FBXL7 down-regulates AURKA during mitotic entry and in early mitosis
lorlatinib-resistant ALK mutants	Abacavir ADME
MDK and PTN in ALK signaling	Glyoxylate metabolism and glycine degradation
Downregulation of ERBB2:ERBB3 signaling	Essential fructosuria
Cdc20:Phospho-APC/C mediated degradation of Cyclin A	Transport of fatty acids
Signaling by NOTCH2	MGMT-mediated DNA damage reversal
TGF-beta receptor signaling in EMT (epithelial to mesenchymal transition)	Cooperation of PDCL (PhLP1) and TRiC/CCT in G-protein beta folding
MPS I - Hurler syndrome	Urea cycle
AUF1 (hnRNP D0) binds and destabilizes mRNA	Highly sodium permeable postsynaptic acetylcholine nicotinic receptors
Defective GALNT12 causes CRCS1	Response of EIF2AK1 (HRI) to heme deficiency
Negative regulation of MET activity	RUNX1 interacts with co-factors whose precise effect on RUNX1 targets is not known
InlB-mediated entry of Listeria monocytogenes into host cell	Downstream signaling events of B Cell Receptor (BCR)
Androgen biosynthesis
Degradation of beta-catenin by the destruction complex
Metabolism of steroid hormones
SUMOylation of chromatin organization proteins
Defective ABCC2 causes DJS
Defective ABCC6 causes PXE
RNA Polymerase III Transcription
RNA Polymerase III Abortive And Retractive Initiation
Defective F8 accelerates dissociation of the A2 domain
Defective F8 binding to the cell membrane
Defective F8 secretion
TWIK-releated acid-sensitive K+ channel (TASK)
Mitotic G1 phase and G1/S transition
Maturation of protein 3a
Senescence-Associated Secretory Phenotype (SASP)
PTK6 Regulates RTKs and Their Effectors AKT1 and DOK1
Listeria monocytogenes entry into host cells
Endosomal Sorting Complex Required For Transport (ESCRT)
SCF-beta-TrCP mediated degradation of Emi1
APC-Cdc20 mediated degradation of Nek2A
Endogenous sterols
Regulation of TNFR1 signaling
Hh mutants are degraded by ERAD
Highly sodium permeable postsynaptic acetylcholine nicotinic receptors
Peptide hormone biosynthesis
Degradation of AXIN
Hh mutants abrogate ligand secretion
RNA Polymerase I Transcription
Sensory perception of sour taste
betaKlotho-mediated ligand binding
Defective ACTH causes obesity and POMCD
Defective CYP26B1 causes RHFCA
Defective PAPSS2 causes SEMD-PA
Asymmetric localization of PCP proteins
RHOV GTPase cycle
Signaling by BMP
Negative epigenetic regulation of rRNA expression
Hedgehog ligand biogenesis
WNT ligand biogenesis and trafficking
NoRC negatively regulates rRNA expression
Defective ABCA3 causes SMDP3
Defective ABCA3 causes SMDP3
PTEN Regulation
ATF6B (ATF6-beta) activates chaperones
Serotonin receptors
Defective POMGNT1 causes MDDGA3, MDDGB3 and MDDGC3
APC truncation mutants are not K63 polyubiquitinated
Tandem pore domain potassium channels
Defective PGM1 causes PGM1-CDG
APC/C:Cdc20 mediated degradation of Cyclin B
Dectin-1 mediated noncanonical NF-kB signaling
Neddylation
Loss of MECP2 binding ability to 5hmC-DNA
RNA Polymerase I Transcription Initiation
Response of Mtb to phagocytosis
Antigen processing: Ubiquitination & Proteasome degradation
Regulation of TP53 Activity through Acetylation
TNF receptor superfamily (TNFSF) members mediating non-canonical NF-kB pathway
Infection with Mycobacterium tuberculosis
Retinoid metabolism and transport
Cytosolic sulfonation of small molecules
Abacavir ADME
Defective ABCA1 causes TGD
Signaling by LRP5 mutants
Metabolism of folate and pterines

## Sheet: Down
Supplementary Table S8B. Reactome pathway analysis for mtDNA supplemented offspring compared with controls presented as downregulated only. Gene list used was derived from the unadjusted P value whilst the pathways were significant at FDR<0.05. Yellow indicates presence in three tissues and rose indicates presence in two tissues.
Brain	Heart	Liver
Inhibition of TSC complex formation by PKB	Resolution of AP sites via the single-nucleotide replacement pathway	Regulation of cytoskeletal remodeling and cell spreading by IPP complex components
APC/C:Cdh1 mediated degradation of Cdc20 and other APC/C:Cdh1 targeted proteins in late mitosis/early G1	Synthesis of PS	The AIM2 inflammasome
Defective C1GALT1C1 causes TNPS	Hydrolysis of LPC	The IPAF inflammasome
VxPx cargo-targeting to cilium	Glycerophospholipid biosynthesis	MET promotes cell motility
TNFR2 non-canonical NF-kB pathway	Abasic sugar-phosphate removal via the single-nucleotide replacement pathway	Collagen biosynthesis and modifying enzymes
TNFs bind their physiological receptors	SUMOylation of DNA replication proteins	Phospholipase C-mediated cascade; FGFR3
tRNA modification in the nucleus and cytosol	NPAS4 regulates expression of target genes	PLC-gamma1 signalling
Ethanol oxidation	Host Interactions of HIV factors	MET activates PTK2 signaling
Defective F8 binding to von Willebrand factor	Regulation of signaling by NODAL	Alternative complement activation
2-LTR circle formation	Reversible hydration of carbon dioxide	Downstream signaling of activated FGFR1
Abacavir metabolism	MPS IIID - Sanfilippo syndrome D	PTK6 Down-Regulation
Butyrophilin (BTN) family interactions	Bicarbonate transporters	Constitutive Signaling by EGFRvIII
AKT-mediated inactivation of FOXO1A	Displacement of DNA glycosylase by APEX1	Signaling by EGFRvIII in Cancer
Phase I - Functionalization of compounds	Post-translational modification: synthesis of GPI-anchored proteins	TGF-beta receptor signaling in EMT (epithelial to mesenchymal transition)
Metabolism of polyamines	Conversion from APC/C:Cdc20 to APC/C:Cdh1 in late anaphase	PLCG1 events in ERBB2 signaling
CDK-mediated phosphorylation and removal of Cdc6	Glucagon-type ligand receptors	Degradation of AXIN
Switching of origins to a post-replicative state	APEX1-Independent Resolution of AP Sites via the Single Nucleotide Replacement Pathway	PI3K events in ERBB2 signaling
RNA Polymerase III Chain Elongation	Degradation of GABA	Constitutive Signaling by Ligand-Responsive EGFR Cancer Variants
Integration of viral DNA into host genomic DNA	2-LTR circle formation	Signaling by Ligand-Responsive EGFR Variants in Cancer
Autointegration results in viral DNA circles	Interactions of Vpr with host cellular proteins	Regulation of RAS by GAPs
Interconversion of polyamines	Defective ALG9 causes CDG-1l	Regulation of RUNX3 expression and activity
Defective SLC24A5 causes oculocutaneous albinism 6 (OCA6)	Diseases of Mismatch Repair (MMR)	Signaling by EGFR in Cancer
Defective F8 cleavage by thrombin	Transport of Ribonucleoproteins into the Host Nucleus	Ubiquitin-dependent degradation of Cyclin D
Defective pro-SFTPB causes SMDP1 and RDS	Vpr-mediated induction of apoptosis by mitochondrial outer membrane permeabilization	Autodegradation of the E3 ubiquitin ligase COP1
Pentose phosphate pathway disease	APC/C:Cdh1 mediated degradation of Cdc20 and other APC/C:Cdh1 targeted proteins in late mitosis/early G1	Phospholipase C-mediated cascade: FGFR1
Mitochondrial RNA degradation	Biosynthesis of the N-glycan precursor (dolichol lipid-linked oligosaccharide, LLO) and transfer to a nascent protein	PI-3K cascade:FGFR2
Biological oxidations	CDC6 association with the ORC:origin complex	Collagen degradation
Loss of Function of TGFBR1 in Cancer	Inhibition of nitric oxide production	NFG and proNGF binds to p75NTR
RUNX2 regulates genes involved in cell migration	Integration of provirus	PI-3K cascade:FGFR3
Orc1 removal from chromatin	LGK974 inhibits PORCN	TNFs bind their physiological receptors
RNA Polymerase I Transcription Termination	ABO blood group biosynthesis	MET activates RAP1 and RAC1
Regulation of cortical dendrite branching	Mismatch Repair	RHOJ GTPase cycle
Phase 3 - rapid repolarisation	Mismatch repair (MMR) directed by MSH2:MSH3 (MutSbeta)	FGFR2b ligand binding and activation
Ubiquitin Mediated Degradation of Phosphorylated Cdc25A	Postmitotic nuclear pore complex (NPC) reformation	Anchoring fibril formation
p53-Independent DNA Damage Response	Signaling by NODAL	Phospholipase C-mediated cascade; FGFR4
p53-Independent G1/S DNA damage checkpoint	SUMOylation of DNA damage response and repair proteins	PI-3K cascade:FGFR4
Defective APRT disrupts adenine salvage	Mismatch repair (MMR) directed by MSH2:MSH6 (MutSalpha)	Collagen formation
Activation of BIM and translocation to mitochondria	Processing and activation of SUMO	GAB1 signalosome
Activation, myristolyation of BID and translocation to mitochondria	APC/C:Cdc20 mediated degradation of Cyclin B	Crosslinking of collagen fibrils
Defective SLC17A5 causes Salla disease (SD) and ISSD	DNA Replication	Respiratory syncytial virus (RSV) attachment and entry
Pentose phosphate pathway	APC/C-mediated degradation of cell cycle proteins	p75NTR negatively regulates cell cycle via SC1
Mitochondrial translation initiation	Regulation of APC/C activators between G1/S and early anaphase	Hedgehog ligand biogenesis
Activation and oligomerization of BAK protein	Regulation of mitotic cell cycle	MET activates PI3K/AKT signaling
Assembly of the pre-replicative complex	Assembly of the pre-replicative complex	Metabolism of nitric oxide: NOS3 activation and regulation
Cytochrome P450 - arranged by substrate type	HIV Infection	Signaling by FGFR4 in disease
Platelet calcium homeostasis	Orc1 removal from chromatin	Signaling by membrane-tethered fusions of PDGFRA or PDGFRB
Miscellaneous transport and binding events	Formation of Incision Complex in GG-NER	EGFR interacts with phospholipase C-gamma
Caspase activation via Death Receptors in the presence of ligand	Fanconi Anemia Pathway	Signaling by FGFR3 in disease
Acetylcholine binding and downstream events	Inhibition of the proteolytic activity of APC/C required for the onset of anaphase by mitotic spindle checkpoint components	Cell-Cell communication
MPS IIIC - Sanfilippo syndrome C	Inactivation of APC/C via direct inhibition of the APC/C complex	TRAF6 mediated IRF7 activation in TLR7/8 or 9 signaling
RPIA deficiency: failed conversion of R5P to RU5P	Mitochondrial Uncoupling	Asymmetric localization of PCP proteins
Postsynaptic nicotinic acetylcholine receptors	Vpr-mediated nuclear import of PICs	Signaling by FGFR1
RPIA deficiency: failed conversion of RU5P to R5P	Resolution of Abasic Sites (AP sites)	PTK6 Regulates RTKs and Their Effectors AKT1 and DOK1
Activation, translocation and oligomerization of BAX	Meiotic synapsis	Antigen processing-Cross presentation
Defective HEXB causes GM2G2	CDK-mediated phosphorylation and removal of Cdc6	AUF1 (hnRNP D0) binds and destabilizes mRNA
Separation of Sister Chromatids		TRAF6-mediated induction of TAK1 complex within TLR4 complex
Choline catabolism		IRAK2 mediated activation of TAK1 complex upon TLR7/8 or 9 stimulation
Conjugation of phenylacetate with glutamine		Stabilization of p53
TGFBR1 LBD Mutants in Cancer		Degradation of the extracellular matrix
Trafficking of AMPA receptors		CaMK IV-mediated phosphorylation of CREB
Glutamate binding, activation of AMPA receptors and synaptic plasticity		FGFR2c ligand binding and activation
tRNA processing		Immunoregulatory interactions between a Lymphoid and a non-Lymphoid cell
Trafficking of myristoylated proteins to the cilium		Scavenging by Class A Receptors
Tryptophan catabolism		Role of second messengers in netrin-1 signaling
Acyl chain remodeling of CL		PI-3K cascade:FGFR1
Amine Oxidase reactions		Imatinib-resistant PDGFR mutants
		Sunitinib-resistant PDGFR mutants
		Regorafenib-resistant PDGFR mutants
		Sorafenib-resistant PDGFR mutants
		Drug resistance of PDGFR mutants
		PDGFR mutants bind TKIs
		Regulation of NPAS4 gene transcription
		Tandem pore domain halothane-inhibited K+ channel (THIK)
		Hormone ligand-binding receptors
		MET activates PTPN11
		Ceramide signalling
		Assembly of collagen fibrils and other multimeric structures
		Nectin/Necl trans heterodimerization
		Downstream signaling of activated FGFR2
		Collagen chain trimerization
		Downstream signaling of activated FGFR3
		Downstream signaling of activated FGFR4
		Nephrin family interactions
		Signaling by ERBB2 KD Mutants
		Signaling by ERBB2 ECD mutants
		NOTCH3 Activation and Transmission of Signal to the Nucleus
		Cellular response to hypoxia
		MyD88 deficiency (TLR5)
		IRAK4 deficiency (TLR5)
		Signaling by FGFR1 amplification mutants
		Phospholipase C-mediated cascade; FGFR2
		MET receptor recycling
		Maturation of replicase proteins
		Signaling by activated point mutants of FGFR1
		Erythropoietin activates Phosphoinositide-3-kinase (PI3K)
		Laminin interactions
		RND1 GTPase cycle
		Binding and Uptake of Ligands by Scavenger Receptors
		G alpha (12/13) signalling events
		Signaling by ERBB2 in Cancer
		LRR FLII-interacting protein 1 (LRRFIP1) activates type I IFN production
		Ion transport by P-type ATPases
		ER-Phagosome pathway
		p75NTR recruits signalling complexes
		Degradation of DVL
		CDK-mediated phosphorylation and removal of Cdc6
		Signaling by FGFR3
		Signaling by FGFR4
		IRAK2 mediated activation of TAK1 complex
		FGFR2 ligand binding and activation
		Signaling by MST1
		Metabolism of folate and pterines
		Integrin cell surface interactions
		RUNX2 regulates chondrocyte maturation
		TRKA activation by NGF
		Nitric oxide stimulates guanylate cyclase
		Cell junction organization
		Invadopodia formation
		Intracellular oxygen transport
		Signaling by Erythropoietin
		Extracellular matrix organization
		ERBB2 Activates PTK6 Signaling
		Lipophagy
		Smooth Muscle Contraction
		PTK6 promotes HIF1A stabilization
		NRIF signals cell death from the nucleus
		MAPK1/MAPK3 signaling
		NOTCH2 Activation and Transmission of Signal to the Nucleus
		Signaling by NOTCH2
		RAF/MAP kinase cascade
		G1/S DNA Damage Checkpoints

## Sheet: Overall
Supplementary Table S8C. Reactome pathway analysis for mtDNA supplemented offspring compared with controls presented as overall (combined up- and down-regulated). Gene list used was derived from the unadjusted P value whilst the pathways were significant at FDR<0.05. Yellow indicates presence in three tissues and rose indicates presence in two tissues.
Brain	Heart	Liver
Inhibition of TSC complex formation by PKB	Resolution of AP sites via the single-nucleotide replacement pathway	Regulation of cytoskeletal remodeling and cell spreading by IPP complex components
APC/C:Cdh1 mediated degradation of Cdc20 and other APC/C:Cdh1 targeted proteins in late mitosis/early G1	Synthesis of PS	The AIM2 inflammasome
Defective C1GALT1C1 causes TNPS	Hydrolysis of LPC	The IPAF inflammasome
VxPx cargo-targeting to cilium	Glycerophospholipid biosynthesis	MET promotes cell motility
TNFR2 non-canonical NF-kB pathway	Abasic sugar-phosphate removal via the single-nucleotide replacement pathway	Collagen biosynthesis and modifying enzymes
TNFs bind their physiological receptors	SUMOylation of DNA replication proteins	Phospholipase C-mediated cascade; FGFR3
tRNA modification in the nucleus and cytosol	NPAS4 regulates expression of target genes	PLC-gamma1 signalling
Ethanol oxidation	Host Interactions of HIV factors	MET activates PTK2 signaling
Defective F8 binding to von Willebrand factor	Regulation of signaling by NODAL	Alternative complement activation
2-LTR circle formation	Reversible hydration of carbon dioxide	Downstream signaling of activated FGFR1
Abacavir metabolism	MPS IIID - Sanfilippo syndrome D	PTK6 Down-Regulation
Butyrophilin (BTN) family interactions	Bicarbonate transporters	Constitutive Signaling by EGFRvIII
AKT-mediated inactivation of FOXO1A	Displacement of DNA glycosylase by APEX1	Signaling by EGFRvIII in Cancer
Phase I - Functionalization of compounds	Post-translational modification: synthesis of GPI-anchored proteins	TGF-beta receptor signaling in EMT (epithelial to mesenchymal transition)
Metabolism of polyamines	Conversion from APC/C:Cdc20 to APC/C:Cdh1 in late anaphase	PLCG1 events in ERBB2 signaling
CDK-mediated phosphorylation and removal of Cdc6	Glucagon-type ligand receptors	Degradation of AXIN
Switching of origins to a post-replicative state	APEX1-Independent Resolution of AP Sites via the Single Nucleotide Replacement Pathway	PI3K events in ERBB2 signaling
RNA Polymerase III Chain Elongation	Degradation of GABA	Constitutive Signaling by Ligand-Responsive EGFR Cancer Variants
Integration of viral DNA into host genomic DNA	2-LTR circle formation	Signaling by Ligand-Responsive EGFR Variants in Cancer
Autointegration results in viral DNA circles	Interactions of Vpr with host cellular proteins	Regulation of RAS by GAPs
Interconversion of polyamines	Defective ALG9 causes CDG-1l	Regulation of RUNX3 expression and activity
Defective SLC24A5 causes oculocutaneous albinism 6 (OCA6)	Diseases of Mismatch Repair (MMR)	Signaling by EGFR in Cancer
Defective F8 cleavage by thrombin	Transport of Ribonucleoproteins into the Host Nucleus	Ubiquitin-dependent degradation of Cyclin D
Defective pro-SFTPB causes SMDP1 and RDS	Vpr-mediated induction of apoptosis by mitochondrial outer membrane permeabilization	Autodegradation of the E3 ubiquitin ligase COP1
Pentose phosphate pathway disease	APC/C:Cdh1 mediated degradation of Cdc20 and other APC/C:Cdh1 targeted proteins in late mitosis/early G1	Phospholipase C-mediated cascade: FGFR1
Mitochondrial RNA degradation	Biosynthesis of the N-glycan precursor (dolichol lipid-linked oligosaccharide, LLO) and transfer to a nascent protein	PI-3K cascade:FGFR2
Biological oxidations	CDC6 association with the ORC:origin complex	Collagen degradation
Loss of Function of TGFBR1 in Cancer	Inhibition of nitric oxide production	NFG and proNGF binds to p75NTR
RUNX2 regulates genes involved in cell migration	Integration of provirus	PI-3K cascade:FGFR3
Orc1 removal from chromatin	LGK974 inhibits PORCN	TNFs bind their physiological receptors
RNA Polymerase I Transcription Termination	ABO blood group biosynthesis	MET activates RAP1 and RAC1
Regulation of cortical dendrite branching	Mismatch Repair	RHOJ GTPase cycle
Phase 3 - rapid repolarisation	Mismatch repair (MMR) directed by MSH2:MSH3 (MutSbeta)	FGFR2b ligand binding and activation
Ubiquitin Mediated Degradation of Phosphorylated Cdc25A	Postmitotic nuclear pore complex (NPC) reformation	Anchoring fibril formation
p53-Independent DNA Damage Response	Signaling by NODAL	Phospholipase C-mediated cascade; FGFR4
p53-Independent G1/S DNA damage checkpoint	SUMOylation of DNA damage response and repair proteins	PI-3K cascade:FGFR4
Defective APRT disrupts adenine salvage	Mismatch repair (MMR) directed by MSH2:MSH6 (MutSalpha)	Collagen formation
Activation of BIM and translocation to mitochondria	Processing and activation of SUMO	GAB1 signalosome
Activation, myristolyation of BID and translocation to mitochondria	APC/C:Cdc20 mediated degradation of Cyclin B	Crosslinking of collagen fibrils
Defective SLC17A5 causes Salla disease (SD) and ISSD	DNA Replication	Respiratory syncytial virus (RSV) attachment and entry
Pentose phosphate pathway	APC/C-mediated degradation of cell cycle proteins	p75NTR negatively regulates cell cycle via SC1
Mitochondrial translation initiation	Regulation of APC/C activators between G1/S and early anaphase	Hedgehog ligand biogenesis
Activation and oligomerization of BAK protein	Regulation of mitotic cell cycle	MET activates PI3K/AKT signaling
Assembly of the pre-replicative complex	Assembly of the pre-replicative complex	Metabolism of nitric oxide: NOS3 activation and regulation
Cytochrome P450 - arranged by substrate type	HIV Infection	Signaling by FGFR4 in disease
Platelet calcium homeostasis	Orc1 removal from chromatin	Signaling by membrane-tethered fusions of PDGFRA or PDGFRB
Miscellaneous transport and binding events	Formation of Incision Complex in GG-NER	EGFR interacts with phospholipase C-gamma
Caspase activation via Death Receptors in the presence of ligand	Fanconi Anemia Pathway	Signaling by FGFR3 in disease
Acetylcholine binding and downstream events	Inhibition of the proteolytic activity of APC/C required for the onset of anaphase by mitotic spindle checkpoint components	Cell-Cell communication
MPS IIIC - Sanfilippo syndrome C	Inactivation of APC/C via direct inhibition of the APC/C complex	TRAF6 mediated IRF7 activation in TLR7/8 or 9 signaling
RPIA deficiency: failed conversion of R5P to RU5P	Mitochondrial Uncoupling	Asymmetric localization of PCP proteins
Postsynaptic nicotinic acetylcholine receptors	Vpr-mediated nuclear import of PICs	Signaling by FGFR1
RPIA deficiency: failed conversion of RU5P to R5P	Resolution of Abasic Sites (AP sites)	PTK6 Regulates RTKs and Their Effectors AKT1 and DOK1
Activation, translocation and oligomerization of BAX	Meiotic synapsis	Antigen processing-Cross presentation
Defective HEXB causes GM2G2	CDK-mediated phosphorylation and removal of Cdc6	AUF1 (hnRNP D0) binds and destabilizes mRNA
Separation of Sister Chromatids	Presynaptic depolarization and calcium channel opening	TRAF6-mediated induction of TAK1 complex within TLR4 complex
Choline catabolism	Organic cation transport	IRAK2 mediated activation of TAK1 complex upon TLR7/8 or 9 stimulation
Conjugation of phenylacetate with glutamine	Dual Incision in GG-NER	Stabilization of p53
TGFBR1 LBD Mutants in Cancer	Organic cation/anion/zwitterion transport	Degradation of the extracellular matrix
Trafficking of AMPA receptors	Choline catabolism	CaMK IV-mediated phosphorylation of CREB
Glutamate binding, activation of AMPA receptors and synaptic plasticity	Ciprofloxacin ADME	FGFR2c ligand binding and activation
tRNA processing	Transcription-Coupled Nucleotide Excision Repair (TC-NER)	Immunoregulatory interactions between a Lymphoid and a non-Lymphoid cell
Trafficking of myristoylated proteins to the cilium	Defective MMAA causes MMA, cblA type	Scavenging by Class A Receptors
Tryptophan catabolism	Defective MUT causes MMAM	Role of second messengers in netrin-1 signaling
Acyl chain remodeling of CL	Diseases of mitochondrial beta oxidation	PI-3K cascade:FGFR1
Amine Oxidase reactions	Diseases of propionyl-CoA catabolism	Imatinib-resistant PDGFR mutants
Elevation of cytosolic Ca2+ levels	Relaxin receptors	Sunitinib-resistant PDGFR mutants
Autodegradation of Cdh1 by Cdh1:APC/C	Glutathione conjugation	Regorafenib-resistant PDGFR mutants
APC/C:Cdc20 mediated degradation of Securin	Recycling of bile acids and salts	Sorafenib-resistant PDGFR mutants
Transport and synthesis of PAPS	Phenylketonuria	Drug resistance of PDGFR mutants
APC/C:Cdc20 mediated degradation of mitotic proteins	Abacavir transmembrane transport	PDGFR mutants bind TKIs
Activation of APC/C and APC/C:Cdc20 mediated degradation of mitotic proteins	Variant SLC6A20 contributes towards hyperglycinuria (HG) and iminoglycinuria (IG)	Regulation of NPAS4 gene transcription
APC:Cdc20 mediated degradation of cell cycle proteins prior to satisfation of the cell cycle checkpoint	Variant SLC6A20 contributes towards hyperglycinuria (HG) and iminoglycinuria (IG)	Tandem pore domain halothane-inhibited K+ channel (THIK)
Downregulation of TGF-beta receptor signaling	Defective ABCC6 causes PXE	Hormone ligand-binding receptors
Metabolism of ingested H2SeO4 and H2SeO3 into H2Se	RNA Polymerase III Transcription Initiation From Type 3 Promoter	MET activates PTPN11
DSCAM interactions	Loss of Function of SMAD4 in Cancer	Ceramide signalling
Metabolism of serotonin	SMAD4 MH2 Domain Mutants in Cancer	Assembly of collagen fibrils and other multimeric structures
Defective GALNT3 causes HFTC	SMAD2/3 MH2 Domain Mutants in Cancer	Nectin/Necl trans heterodimerization
RNA Polymerase III Transcription Termination	RUNX3 regulates BCL2L11 (BIM) transcription	Downstream signaling of activated FGFR2
Regulation of PTEN stability and activity	TRAIL signaling	Collagen chain trimerization
HDL clearance	Synthesis of active ubiquitin: roles of E1 and E2 enzymes	Downstream signaling of activated FGFR3
Plasma lipoprotein clearance	SCF-beta-TrCP mediated degradation of Emi1	Downstream signaling of activated FGFR4
MECP2 regulates transcription factors	Metabolism of folate and pterines	Nephrin family interactions
Prevention of phagosomal-lysosomal fusion	RNA Polymerase III Transcription Initiation	Signaling by ERBB2 KD Mutants
Vitamin B6 activation to pyridoxal phosphate	Signaling by MST1	Signaling by ERBB2 ECD mutants
Termination of O-glycan biosynthesis	Glycosphingolipid transport	NOTCH3 Activation and Transmission of Signal to the Nucleus
p75NTR negatively regulates cell cycle via SC1	FBXL7 down-regulates AURKA during mitotic entry and in early mitosis	Cellular response to hypoxia
Serotonin clearance from the synaptic cleft	Abacavir ADME	MyD88 deficiency (TLR5)
G1/S Transition	Glyoxylate metabolism and glycine degradation	IRAK4 deficiency (TLR5)
Inhibition of membrane repair	Essential fructosuria	Signaling by FGFR1 amplification mutants
The canonical retinoid cycle in rods (twilight vision)	Transport of fatty acids	Phospholipase C-mediated cascade; FGFR2
Drug resistance of ALK mutants	MGMT-mediated DNA damage reversal	MET receptor recycling
ASP-3026-resistant ALK mutants	Cooperation of PDCL (PhLP1) and TRiC/CCT in G-protein beta folding	Maturation of replicase proteins
NVP-TAE684-resistant ALK mutants	Urea cycle	Signaling by activated point mutants of FGFR1
alectinib-resistant ALK mutants	Highly sodium permeable postsynaptic acetylcholine nicotinic receptors	Erythropoietin activates Phosphoinositide-3-kinase (PI3K)
brigatinib-resistant ALK mutants	Response of EIF2AK1 (HRI) to heme deficiency	Laminin interactions
ceritinib-resistant ALK mutants	RUNX1 interacts with co-factors whose precise effect on RUNX1 targets is not known	RND1 GTPase cycle
crizotinib-resistant ALK mutants	Downstream signaling events of B Cell Receptor (BCR)	Binding and Uptake of Ligands by Scavenger Receptors
lorlatinib-resistant ALK mutants		G alpha (12/13) signalling events
MDK and PTN in ALK signaling		Signaling by ERBB2 in Cancer
Downregulation of ERBB2:ERBB3 signaling		LRR FLII-interacting protein 1 (LRRFIP1) activates type I IFN production
Cdc20:Phospho-APC/C mediated degradation of Cyclin A		Ion transport by P-type ATPases
Signaling by NOTCH2		ER-Phagosome pathway
TGF-beta receptor signaling in EMT (epithelial to mesenchymal transition)		p75NTR recruits signalling complexes
MPS I - Hurler syndrome		Degradation of DVL
AUF1 (hnRNP D0) binds and destabilizes mRNA		CDK-mediated phosphorylation and removal of Cdc6
Defective GALNT12 causes CRCS1		Signaling by FGFR3
Negative regulation of MET activity		Signaling by FGFR4
InlB-mediated entry of Listeria monocytogenes into host cell		IRAK2 mediated activation of TAK1 complex
Androgen biosynthesis		FGFR2 ligand binding and activation
Degradation of beta-catenin by the destruction complex		Signaling by MST1
Metabolism of steroid hormones		Metabolism of folate and pterines
SUMOylation of chromatin organization proteins		Integrin cell surface interactions
Defective ABCC2 causes DJS		RUNX2 regulates chondrocyte maturation
Defective ABCC6 causes PXE		TRKA activation by NGF
RNA Polymerase III Transcription		Nitric oxide stimulates guanylate cyclase
RNA Polymerase III Abortive And Retractive Initiation		Cell junction organization
Defective F8 accelerates dissociation of the A2 domain		Invadopodia formation
Defective F8 binding to the cell membrane		Intracellular oxygen transport
Defective F8 secretion		Signaling by Erythropoietin
TWIK-releated acid-sensitive K+ channel (TASK)		Extracellular matrix organization
Mitotic G1 phase and G1/S transition		ERBB2 Activates PTK6 Signaling
Maturation of protein 3a		Lipophagy
Senescence-Associated Secretory Phenotype (SASP)		Smooth Muscle Contraction
PTK6 Regulates RTKs and Their Effectors AKT1 and DOK1		PTK6 promotes HIF1A stabilization
Listeria monocytogenes entry into host cells		NRIF signals cell death from the nucleus
Endosomal Sorting Complex Required For Transport (ESCRT)		MAPK1/MAPK3 signaling
SCF-beta-TrCP mediated degradation of Emi1		NOTCH2 Activation and Transmission of Signal to the Nucleus
APC-Cdc20 mediated degradation of Nek2A		Signaling by NOTCH2
Endogenous sterols		RAF/MAP kinase cascade
Regulation of TNFR1 signaling		G1/S DNA Damage Checkpoints
Hh mutants are degraded by ERAD		Vif-mediated degradation of APOBEC3G
Highly sodium permeable postsynaptic acetylcholine nicotinic receptors		Regulation of Apoptosis
Peptide hormone biosynthesis		Regulation of activated PAK-2p34 by proteasome mediated degradation
Degradation of AXIN		Branched-chain amino acid catabolism
Hh mutants abrogate ligand secretion		Abnormal conversion of 2-oxoglutarate to 2-hydroxyglutarate
RNA Polymerase I Transcription		Ubiquitin Mediated Degradation of Phosphorylated Cdc25A
Sensory perception of sour taste		p53-Independent DNA Damage Response
betaKlotho-mediated ligand binding		p53-Independent G1/S DNA damage checkpoint
Defective ACTH causes obesity and POMCD		Cross-presentation of soluble exogenous antigens (endosomes)
Defective CYP26B1 causes RHFCA		Hh mutants abrogate ligand secretion
Defective PAPSS2 causes SEMD-PA		Hh mutants are degraded by ERAD
Asymmetric localization of PCP proteins		Autodegradation of Cdh1 by Cdh1:APC/C
RHOV GTPase cycle		FBXL7 down-regulates AURKA during mitotic entry and in early mitosis
Signaling by BMP		Oxygen-dependent proline hydroxylation of Hypoxia-inducible Factor Alpha
Negative epigenetic regulation of rRNA expression		APC/C:Cdc20 mediated degradation of Securin
Hedgehog ligand biogenesis		APC:Cdc20 mediated degradation of cell cycle proteins prior to satisfation of the cell cycle checkpoint
WNT ligand biogenesis and trafficking		Cdc20:Phospho-APC/C mediated degradation of Cyclin A
NoRC negatively regulates rRNA expression		Regulation of ornithine decarboxylase (ODC)
Defective ABCA3 causes SMDP3
Defective ABCA3 causes SMDP3
PTEN Regulation
ATF6B (ATF6-beta) activates chaperones
Serotonin receptors
Defective POMGNT1 causes MDDGA3, MDDGB3 and MDDGC3
APC truncation mutants are not K63 polyubiquitinated
Tandem pore domain potassium channels
Defective PGM1 causes PGM1-CDG
APC/C:Cdc20 mediated degradation of Cyclin B
Dectin-1 mediated noncanonical NF-kB signaling
Neddylation
Loss of MECP2 binding ability to 5hmC-DNA
RNA Polymerase I Transcription Initiation
Response of Mtb to phagocytosis
Antigen processing: Ubiquitination & Proteasome degradation
Regulation of TP53 Activity through Acetylation
TNF receptor superfamily (TNFSF) members mediating non-canonical NF-kB pathway
Infection with Mycobacterium tuberculosis
Retinoid metabolism and transport
Cytosolic sulfonation of small molecules
Abacavir ADME
Defective ABCA1 causes TGD
Signaling by LRP5 mutants
Metabolism of folate and pterines
