# Supplementary material for: Can the Supplementation of Oocytes with Extra Copies of mtDNA Impact Development Without Being Transmitted? A Molecular Account
Source: Int J Mol Sci. 2025 Mar 18;26(6):2746. doi: 10.3390/ijms26062746 (PMC11943178; doi:10.3390/ijms26062746)
Supplement: Supplementary file 1 [file ijms-26-02746-s001.zip › Supplementary Table S9.xlsx]

## Sheet: Up
Supplementary Table S9A. Reactome pathway analysis for heterologous compared with autologous supplemented offspring presented as upregulated only. Gene list used was derived from the unadjusted P value whilst the pathways were significant at FDR<0.05. Rose indicates presence in two tissues.
Brain	Heart	Liver
Cam-PDE 1 activation	Collagen degradation	ER-Phagosome pathway
G-protein mediated events	Degradation of the extracellular matrix	Antigen processing-Cross presentation
PLC beta mediated events	Collagen formation	Signaling by NOTCH
Presynaptic depolarization and calcium channel opening	Elastic fibre formation	Disease
Nuclear signaling by ERBB4	Activation of Matrix Metalloproteinases	Complement cascade
Tandem of pore domain in a weak inwardly rectifying K+ channels (TWIK)	Sulfide oxidation to sulfate	Activation of C3 and C5
Sperm Motility And Taxes	Glycosaminoglycan metabolism	Pre-NOTCH Processing in Golgi
Regulation of signaling by NODAL	Collagen biosynthesis and modifying enzymes	Pre-NOTCH Expression and Processing
ARMS-mediated activation	Complement cascade	Cholesterol biosynthesis
FGFR1c and Klotho ligand binding and activation	NGF processing	Downstream TCR signaling
HS-GAG biosynthesis	Inhibition of Host mRNA Processing and RNA Silencing	Thyroxine biosynthesis
Condensation of Prophase Chromosomes	ARMS-mediated activation	Activation of gene expression by SREBF (SREBP)
The phototransduction cascade	Classical antibody-mediated complement activation	FCERI mediated NF-kB activation
Inactivation, recovery and regulation of the phototransduction cascade	Signaling by FGFR1 amplification mutants	Diseases associated with N-glycosylation of proteins
TRP channels	FGFR4 mutant receptor activation	PCP/CE pathway
Defective EXT2 causes exostoses 2	Activation of TRKA receptors	Defective B4GALT1 causes CDG-2d
Defective EXT1 causes exostoses 1, TRPS2 and CHDS	TRKA activation by NGF	Defective MOGS causes CDG-2b
DSCAM interactions	Microtubule-dependent trafficking of connexons from Golgi to the plasma membrane	Metabolism of ingested MeSeO2H into MeSeH
CRMPs in Sema3A signaling	Pre-NOTCH Processing in Golgi	Programmed Cell Death
Nectin/Necl trans heterodimerization	Assembly of collagen fibrils and other multimeric structures	Defective ACY1 causes encephalopathy
Type I hemidesmosome assembly	Molecules associated with elastic fibres	Defective SLC16A1 causes symptomatic deficiency in lactate transport (SDLT)
Butyrate Response Factor 1 (BRF1) binds and destabilizes mRNA	TGF-beta receptor signaling activates SMADs	Fructose metabolism
Tristetraprolin (TTP, ZFP36) binds and destabilizes mRNA	Visual phototransduction	Signaling by FGFR2 in disease
Defective ALG12 causes CDG-1g	MPS IIIA - Sanfilippo syndrome A	Regulation of RAS by GAPs
Signaling by AXIN mutants	Biosynthesis of A2E, implicated in retinal degradation	Glucose metabolism
Signaling by APC mutants	Syndecan interactions	Fructose catabolism
Signaling by AMER1 mutants	Scavenging by Class A Receptors	RNA Polymerase I Promoter Clearance
Defective B3GALTL causes PpS	Defective PAPSS2 causes SEMD-PA	RNA Polymerase I Transcription
O-glycosylation of TSR domain-containing proteins	Peptide ligand-binding receptors	Regulation of RUNX3 expression and activity
APC truncation mutants have impaired AXIN binding	Diseases associated with N-glycosylation of proteins	Glycogen metabolism
AXIN missense mutants destabilize the destruction complex	NCAM1 interactions	Biosynthesis of EPA-derived SPMs
Truncations of AMER1 destabilize the destruction complex	JNK (c-Jun kinases) phosphorylation and activation mediated by activated human TAK1	Biosynthesis of E-series 18(S)-resolvins
Defective TPMT causes TPMT deficiency	O-glycosylation of TSR domain-containing proteins	Biosynthesis of E-series 18(R)-resolvins
Phospholipase C-mediated cascade; FGFR2	Uptake and function of anthrax toxins	Defective factor IX causes hemophilia B
RPIA deficiency: failed conversion of R5P to RU5P	Uptake and actions of bacterial toxins	Defective factor IX causes thrombophilia
RPIA deficiency: failed conversion of RU5P to R5P	Defective SLCO2A1 causes primary, autosomal recessive hypertrophic osteoarthropathy 2 (PHOAR2)	Defective cofactor function of FVIIIa variant
Pentose phosphate pathway disease	Activation of SMO	Defective F9 variant does not activate FX
Metabolism of vitamin K	Collagen chain trimerization	Signaling by cytosolic PDGFRA and PDGFRB fusion proteins
Mitotic Metaphase/Anaphase Transition	Intracellular oxygen transport	Regulation of Complement cascade
Wax and plasmalogen biosynthesis	Biosynthesis of specialized proresolving mediators (SPMs)	Formation of paraxial mesoderm
Signaling by plasma membrane FGFR1 fusions	NTF3 activates NTRK2 (TRKB) signaling	Somitogenesis
Reuptake of GABA	Biosynthesis of maresin-like SPMs	Signaling by the B Cell Receptor (BCR)
RHOH GTPase cycle	NTF3 activates NTRK3 signaling	Apoptosis
NR1H2 and NR1H3-mediated signaling	Expression and Processing of Neurotrophins	Activation of NF-kappaB in B cells
Wax biosynthesis	Defects of contact activation system (CAS) and kallikrein/kinin system (KKS)	Cross-presentation of soluble exogenous antigens (endosomes)
Imatinib-resistant PDGFR mutants	Defective factor IX causes hemophilia B	Regulation of cholesterol biosynthesis by SREBP (SREBF)
Sunitinib-resistant PDGFR mutants	Diseases of hemostasis	Regulation of Apoptosis
Regorafenib-resistant PDGFR mutants	Defective F8 sulfation at Y1699	Defective MMADHC causes MMAHCD
Sorafenib-resistant PDGFR mutants	Nervous system development	Degradation of GLI1 by the proteasome
Drug resistance of PDGFR mutants	SARS-CoV-2 activates/modulates innate and adaptive immune responses	p53-Dependent G1 DNA Damage Response
PDGFR mutants bind TKIs	SARS-CoV-2 targets PDZ proteins in cell-cell junction	p53-Dependent G1/S DNA damage checkpoint
RND1 GTPase cycle	SARS-CoV-2-host interactions	G1/S DNA Damage Checkpoints
Azathioprine ADME	Regulation of Complement cascade	Downstream signaling events of B Cell Receptor (BCR)
SARS-CoV-2 targets host intracellular signalling and regulatory pathways	Respiratory syncytial virus (RSV) attachment and entry	Defective MPDU1 causes CDG-1f
Regulation of NPAS4 gene expression	Heparan sulfate/heparin (HS-GAG) metabolism	Positive epigenetic regulation of rRNA expression
Regulation of NPAS4 mRNA translation	Inhibition of Interferon Synthesis	Defects of contact activation system (CAS) and kallikrein/kinin system (KKS)
Translation of respiratory syncytial virus mRNAs	Inhibition of IFN-beta	Nuclear events mediated by NFE2L2
VEGF ligand-receptor interactions	Chondroitin sulfate/dermatan sulfate metabolism	Regulation of activated PAK-2p34 by proteasome mediated degradation
VEGF binds to VEGFR leading to receptor dimerization	A tetrasaccharide linker sequence is required for GAG synthesis
Impaired BRCA2 translocation to the nucleus	HS-GAG biosynthesis
Impaired BRCA2 binding to SEM1 (DSS1)	Defective EXT2 causes exostoses 2
Signaling by NOTCH2	Defective EXT1 causes exostoses 1, TRPS2 and CHDS
Netrin-1 signaling	Diseases of glycosylation
CD28 dependent PI3K/Akt signaling	TFAP2 (AP-2) family regulates transcription of growth factors and their receptors
Role of second messengers in netrin-1 signaling	Retinoid metabolism and transport
Negative regulation of FGFR1 signaling	Formation of paraxial mesoderm
Negative regulation of FGFR2 signaling	Signaling by NOTCH1
Negative regulation of FGFR3 signaling	Axon guidance
Negative regulation of FGFR4 signaling	Defective MOGS causes CDG-2b
Ca-dependent events	Signaling by PTK6
Spry regulation of FGF signaling	RUNX3 regulates WNT signaling
Signaling by SCF-KIT	Assembly of active LPL and LIPC lipase complexes
Diseases of carbohydrate metabolism	Signaling by Non-Receptor Tyrosine Kinases
Synthesis of dolichyl-phosphate-glucose	TRAF6 mediated NF-kB activation
Signaling by FGFR3	Signaling by NOTCH1 PEST Domain Mutants in Cancer
Regulation of expression of SLITs and ROBOs	Signaling by NOTCH1 in Cancer
	Constitutive Signaling by NOTCH1 PEST Domain Mutants
	Signaling by NOTCH1 HD+PEST Domain Mutants in Cancer
	Constitutive Signaling by NOTCH1 HD+PEST Domain Mutants
	SARS-CoV Infections

## Sheet: Down
Supplementary Table S9B. Reactome pathway analysis for heterologous compared with autologous supplemented offspring presented as downregulated only. Gene list used was derived from the unadjusted P value whilst the pathways were significant at FDR<0.05. Rose indicates presence in two tissues.
Brain	Heart	Liver
Methionine salvage pathway	Phase II - Conjugation of compounds	Opioid Signalling
Mitochondrial iron-sulfur cluster biogenesis	Cytosolic sulfonation of small molecules	Calmodulin induced events
Amino Acid conjugation	Transfer of LPS from LBP carrier to CD14	Cam-PDE 1 activation
L13a-mediated translational silencing of Ceruloplasmin expression	Nucleotide-binding domain, leucine rich repeat containing receptor (NLR) signaling pathways	Ca-dependent events
Conjugation of carboxylic acids	DDX58/IFIH1-mediated induction of interferon-alpha/beta	CaM pathway
Conjugation of salicylate with glycine	Regulation of pyruvate dehydrogenase (PDH) complex	G-protein mediated events
Signaling by FGFR2 amplification mutants	Biological oxidations	PLC beta mediated events
Activated point mutants of FGFR2	Defective GGT1 causes GLUTH	Neurotransmitter receptors and postsynaptic signal transmission
MicroRNA (miRNA) biogenesis	RHOG GTPase cycle	Cross-presentation of particulate exogenous antigens (phagosomes)
Regulation of gene expression in endocrine-committed (NEUROG3+) progenitor cells	Defective GGT1 in aflatoxin detoxification causes GLUTH	SHC1 events in ERBB2 signaling
Glyoxylate metabolism and glycine degradation	Virion Assembly and Release	Tandem of pore domain in a weak inwardly rectifying K+ channels (TWIK)
Small interfering RNA (siRNA) biogenesis	Induction of Cell-Cell Fusion	Alpha-defensins
Post-transcriptional silencing by small RNAs	Late SARS-CoV-2 Infection Events	DAG and IP3 signaling
Defective CYP27B1 causes VDDR1A	Amino Acid conjugation	Adenylate cyclase inhibitory pathway
Defective CYP26B1 causes RHFCA	Conjugation of carboxylic acids	Transport and synthesis of PAPS
Defective GALE causes EDG	Conjugation of salicylate with glycine	DARPP-32 events
Response to metal ions	Interleukin-1 family signaling	Gap junction degradation
Metallothioneins bind metals	TAK1-dependent IKK and NF-kappa-B activation	Neurophilin interactions with VEGF and VEGFR
Glycine degradation	Signaling by Hedgehog	Formation of annular gap junctions
rRNA modification in the nucleus and cytosol	Hedgehog 'on' state	Regulation of PAK-2p34 activity by PS-GAP/RHG10
Major pathway of rRNA processing in the nucleolus and cytosol	UCH proteinases	MPS IV - Morquio syndrome A
Branched-chain amino acid catabolism	Major pathway of rRNA processing in the nucleolus and cytosol	Metabolism of ingested H2SeO4 and H2SeO3 into H2Se
Lysine catabolism	rRNA processing	Interaction With Cumulus Cells And The Zona Pellucida
Citric acid cycle (TCA cycle)	rRNA processing in the nucleus and cytosol	Amine ligand-binding receptors
rRNA processing	Signaling by ROBO receptors	Glucagon-like Peptide-1 (GLP1) regulates insulin secretion
Formation of a pool of free 40S subunits	rRNA modification in the nucleus and cytosol	Adrenoceptors
mitochondrial fatty acid beta-oxidation of unsaturated fatty acids		ADP signalling through P2Y purinoceptor 12
Signaling by FGFR2 fusions		Signal amplification
rRNA processing in the nucleus and cytosol		G-protein beta:gamma signalling
Dasatinib-resistant KIT mutants		Adrenaline,noradrenaline inhibits insulin secretion
Imatinib-resistant KIT mutants		Reduction of cytosolic Ca++ levels
KIT mutants bind TKIs		G alpha (i) signalling events
Masitinib-resistant KIT mutants		SLC-mediated transmembrane transport
Nilotinib-resistant KIT mutants		Metal ion SLC transporters
Regorafenib-resistant KIT mutants		Proton-coupled neutral amino acid transporters
Signaling by kinase domain mutants of KIT		Vasopressin regulates renal water homeostasis via Aquaporins
Sunitinib-resistant KIT mutants		Proton-coupled monocarboxylate transport
Signaling by juxtamembrane domain KIT mutants		Defective LFNG causes SCDO3
Sorafenib-resistant KIT mutants		B-WICH complex positively regulates rRNA expression
Drug resistance of KIT mutants		Phase 1 - inactivation of fast Na+ channels
Signaling by extracellular domain mutants of KIT		Defective TBXAS1 causes GHDD
Replication of the SARS-CoV-1 genome		IRAK4 deficiency (TLR2/4)
Attachment and Entry		Hereditary fructose intolerance
Replication of the SARS-CoV-2 genome		Neutrophil degranulation
Drug ADME		Ion influx/efflux at host-pathogen interface
Nonsense Mediated Decay (NMD) independent of the Exon Junction Complex (EJC)		RNA Polymerase III Chain Elongation
Regulation of CDH11 mRNA translation by microRNAs		Activation, myristolyation of BID and translocation to mitochondria
OGDH complex synthesizes succinyl-CoA from 2-OG		Platelet activation, signaling and aggregation
Beta oxidation of decanoyl-CoA to octanoyl-CoA-CoA		RNA Polymerase III Transcription Initiation From Type 1 Promoter
Prolactin receptor signaling		RNA Polymerase III Transcription Initiation From Type 2 Promoter
Glycogen storage diseases		Loss of function of MECP2 in Rett syndrome
Glycogen synthesis		Pervasive developmental disorders
NADPH regeneration		Signaling by NTRK2 (TRKB)
Glycogen metabolism		Extra-nuclear estrogen signaling
		Interleukin-21 signaling
		Loss of MECP2 binding ability to 5mC-DNA
		BDNF activates NTRK2 (TRKB) signaling
		NTF3 activates NTRK2 (TRKB) signaling
		NTF4 activates NTRK2 (TRKB) signaling
		Activated NTRK2 signals through RAS
		Activated NTRK2 signals through PLCG1
		Activated NTRK2 signals through PI3K
		Activated NTRK2 signals through FRS2 and FRS3
		NTRK2 activates RAC1
		Activated NTRK2 signals through CDK5
		Ion transport by P-type ATPases
		GPER1 signaling
		ADORA2B mediated anti-inflammatory cytokines production
		Defective F8 accelerates dissociation of the A2 domain
		Defective F8 binding to the cell membrane
		Defective F8 secretion
		Disorders of Developmental Biology
		Disorders of Nervous System Development
		NPAS4 regulates expression of target genes
		GABA receptor activation
		GABA B receptor activation
		Regulation of MITF-M-dependent genes involved in apoptosis
		Kidney development
		Activation of GABAB receptors
		Glycogen storage disease type IV (GBE1)
		Adrenaline signalling through Alpha-2 adrenergic receptor
		G beta:gamma signalling through PI3Kgamma
		Regulation of insulin secretion
		Organic cation transport
		Organic cation/anion/zwitterion transport
		Transcriptional Regulation by NPAS4
		Dasatinib-resistant KIT mutants
		Imatinib-resistant KIT mutants
		KIT mutants bind TKIs
		Masitinib-resistant KIT mutants
		Nilotinib-resistant KIT mutants
		Regorafenib-resistant KIT mutants
		Signaling by kinase domain mutants of KIT
		Sunitinib-resistant KIT mutants
		Signaling by juxtamembrane domain KIT mutants
		Sorafenib-resistant KIT mutants
		Drug resistance of KIT mutants
		Signaling by extracellular domain mutants of KIT
		Presynaptic depolarization and calcium channel opening
		Transmission across Chemical Synapses
		Negative regulation of the PI3K/AKT network
		NOTCH2 intracellular domain regulates transcription
		Other semaphorin interactions
		Transport of inorganic cations/anions and amino acids/oligopeptides
		Downstream signaling of activated FGFR1
		RHOQ GTPase cycle
		Activated NTRK2 signals through FYN
		NFE2L2 regulating tumorigenic genes
		NFE2L2 regulating ER-stress associated genes
		PI-3K cascade:FGFR2
		IRAK2 mediated activation of TAK1 complex upon TLR7/8 or 9 stimulation

## Sheet: Overall
Supplementary Table S9C. Reactome pathway analysis for heterologous compared with autologous supplemented offspring presented as overall (combined up- and down-regulated). Gene list used was derived from the unadjusted P value whilst the pathways were significant at FDR<0.05. Rose indicates presence in two tissues.
Brain	Heart	Liver
Methionine salvage pathway	Phase II - Conjugation of compounds	Opioid Signalling
Mitochondrial iron-sulfur cluster biogenesis	Cytosolic sulfonation of small molecules	Calmodulin induced events
Amino Acid conjugation	Transfer of LPS from LBP carrier to CD14	Cam-PDE 1 activation
L13a-mediated translational silencing of Ceruloplasmin expression	Nucleotide-binding domain, leucine rich repeat containing receptor (NLR) signaling pathways	Ca-dependent events
Conjugation of carboxylic acids	DDX58/IFIH1-mediated induction of interferon-alpha/beta	CaM pathway
Conjugation of salicylate with glycine	Regulation of pyruvate dehydrogenase (PDH) complex	G-protein mediated events
Signaling by FGFR2 amplification mutants	Biological oxidations	PLC beta mediated events
Activated point mutants of FGFR2	Defective GGT1 causes GLUTH	Neurotransmitter receptors and postsynaptic signal transmission
MicroRNA (miRNA) biogenesis	RHOG GTPase cycle	Cross-presentation of particulate exogenous antigens (phagosomes)
Regulation of gene expression in endocrine-committed (NEUROG3+) progenitor cells	Defective GGT1 in aflatoxin detoxification causes GLUTH	SHC1 events in ERBB2 signaling
Glyoxylate metabolism and glycine degradation	Virion Assembly and Release	Tandem of pore domain in a weak inwardly rectifying K+ channels (TWIK)
Small interfering RNA (siRNA) biogenesis	Induction of Cell-Cell Fusion	Alpha-defensins
Post-transcriptional silencing by small RNAs	Late SARS-CoV-2 Infection Events	DAG and IP3 signaling
Defective CYP27B1 causes VDDR1A	Amino Acid conjugation	Adenylate cyclase inhibitory pathway
Defective CYP26B1 causes RHFCA	Conjugation of carboxylic acids	Transport and synthesis of PAPS
Defective GALE causes EDG	Conjugation of salicylate with glycine	DARPP-32 events
Response to metal ions	Interleukin-1 family signaling	Gap junction degradation
Metallothioneins bind metals	TAK1-dependent IKK and NF-kappa-B activation	Neurophilin interactions with VEGF and VEGFR
Glycine degradation	Signaling by Hedgehog	Formation of annular gap junctions
rRNA modification in the nucleus and cytosol	Hedgehog 'on' state	Regulation of PAK-2p34 activity by PS-GAP/RHG10
Major pathway of rRNA processing in the nucleolus and cytosol	UCH proteinases	MPS IV - Morquio syndrome A
Branched-chain amino acid catabolism	Major pathway of rRNA processing in the nucleolus and cytosol	Metabolism of ingested H2SeO4 and H2SeO3 into H2Se
Lysine catabolism	rRNA processing	Interaction With Cumulus Cells And The Zona Pellucida
Citric acid cycle (TCA cycle)	rRNA processing in the nucleus and cytosol	Amine ligand-binding receptors
rRNA processing	Signaling by ROBO receptors	Glucagon-like Peptide-1 (GLP1) regulates insulin secretion
Formation of a pool of free 40S subunits	rRNA modification in the nucleus and cytosol	Adrenoceptors
mitochondrial fatty acid beta-oxidation of unsaturated fatty acids	Collagen degradation	ADP signalling through P2Y purinoceptor 12
Signaling by FGFR2 fusions	Degradation of the extracellular matrix	Signal amplification
rRNA processing in the nucleus and cytosol	Collagen formation	G-protein beta:gamma signalling
Dasatinib-resistant KIT mutants	Elastic fibre formation	Adrenaline,noradrenaline inhibits insulin secretion
Imatinib-resistant KIT mutants	Activation of Matrix Metalloproteinases	Reduction of cytosolic Ca++ levels
KIT mutants bind TKIs	Sulfide oxidation to sulfate	G alpha (i) signalling events
Masitinib-resistant KIT mutants	Glycosaminoglycan metabolism	SLC-mediated transmembrane transport
Nilotinib-resistant KIT mutants	Collagen biosynthesis and modifying enzymes	Metal ion SLC transporters
Regorafenib-resistant KIT mutants	Complement cascade	Proton-coupled neutral amino acid transporters
Signaling by kinase domain mutants of KIT	NGF processing	Vasopressin regulates renal water homeostasis via Aquaporins
Sunitinib-resistant KIT mutants	Inhibition of Host mRNA Processing and RNA Silencing	Proton-coupled monocarboxylate transport
Signaling by juxtamembrane domain KIT mutants	ARMS-mediated activation	Defective LFNG causes SCDO3
Sorafenib-resistant KIT mutants	Classical antibody-mediated complement activation	B-WICH complex positively regulates rRNA expression
Drug resistance of KIT mutants	Signaling by FGFR1 amplification mutants	Phase 1 - inactivation of fast Na+ channels
Signaling by extracellular domain mutants of KIT	FGFR4 mutant receptor activation	Defective TBXAS1 causes GHDD
Replication of the SARS-CoV-1 genome	Activation of TRKA receptors	IRAK4 deficiency (TLR2/4)
Attachment and Entry	TRKA activation by NGF	Hereditary fructose intolerance
Replication of the SARS-CoV-2 genome	Microtubule-dependent trafficking of connexons from Golgi to the plasma membrane	Neutrophil degranulation
Drug ADME	Pre-NOTCH Processing in Golgi	Ion influx/efflux at host-pathogen interface
Nonsense Mediated Decay (NMD) independent of the Exon Junction Complex (EJC)	Assembly of collagen fibrils and other multimeric structures	RNA Polymerase III Chain Elongation
Regulation of CDH11 mRNA translation by microRNAs	Molecules associated with elastic fibres	Activation, myristolyation of BID and translocation to mitochondria
OGDH complex synthesizes succinyl-CoA from 2-OG	TGF-beta receptor signaling activates SMADs	Platelet activation, signaling and aggregation
Beta oxidation of decanoyl-CoA to octanoyl-CoA-CoA	Visual phototransduction	RNA Polymerase III Transcription Initiation From Type 1 Promoter
Prolactin receptor signaling	MPS IIIA - Sanfilippo syndrome A	RNA Polymerase III Transcription Initiation From Type 2 Promoter
Glycogen storage diseases	Biosynthesis of A2E, implicated in retinal degradation	Loss of function of MECP2 in Rett syndrome
Glycogen synthesis	Syndecan interactions	Pervasive developmental disorders
NADPH regeneration	Scavenging by Class A Receptors	Signaling by NTRK2 (TRKB)
Glycogen metabolism	Defective PAPSS2 causes SEMD-PA	Extra-nuclear estrogen signaling
Cam-PDE 1 activation	Peptide ligand-binding receptors	Interleukin-21 signaling
G-protein mediated events	Diseases associated with N-glycosylation of proteins	Loss of MECP2 binding ability to 5mC-DNA
PLC beta mediated events	NCAM1 interactions	BDNF activates NTRK2 (TRKB) signaling
Presynaptic depolarization and calcium channel opening	JNK (c-Jun kinases) phosphorylation and activation mediated by activated human TAK1	NTF3 activates NTRK2 (TRKB) signaling
Nuclear signaling by ERBB4	O-glycosylation of TSR domain-containing proteins	NTF4 activates NTRK2 (TRKB) signaling
Tandem of pore domain in a weak inwardly rectifying K+ channels (TWIK)	Uptake and function of anthrax toxins	Activated NTRK2 signals through RAS
Sperm Motility And Taxes	Uptake and actions of bacterial toxins	Activated NTRK2 signals through PLCG1
Regulation of signaling by NODAL	Defective SLCO2A1 causes primary, autosomal recessive hypertrophic osteoarthropathy 2 (PHOAR2)	Activated NTRK2 signals through PI3K
ARMS-mediated activation	Activation of SMO	Activated NTRK2 signals through FRS2 and FRS3
FGFR1c and Klotho ligand binding and activation	Collagen chain trimerization	NTRK2 activates RAC1
HS-GAG biosynthesis	Intracellular oxygen transport	Activated NTRK2 signals through CDK5
Condensation of Prophase Chromosomes	Biosynthesis of specialized proresolving mediators (SPMs)	Ion transport by P-type ATPases
The phototransduction cascade	NTF3 activates NTRK2 (TRKB) signaling	GPER1 signaling
Inactivation, recovery and regulation of the phototransduction cascade	Biosynthesis of maresin-like SPMs	ADORA2B mediated anti-inflammatory cytokines production
TRP channels	NTF3 activates NTRK3 signaling	Defective F8 accelerates dissociation of the A2 domain
Defective EXT2 causes exostoses 2	Expression and Processing of Neurotrophins	Defective F8 binding to the cell membrane
Defective EXT1 causes exostoses 1, TRPS2 and CHDS	Defects of contact activation system (CAS) and kallikrein/kinin system (KKS)	Defective F8 secretion
DSCAM interactions	Defective factor IX causes hemophilia B	Disorders of Developmental Biology
CRMPs in Sema3A signaling	Diseases of hemostasis	Disorders of Nervous System Development
Nectin/Necl trans heterodimerization	Defective F8 sulfation at Y1699	NPAS4 regulates expression of target genes
Type I hemidesmosome assembly	Nervous system development	GABA receptor activation
Butyrate Response Factor 1 (BRF1) binds and destabilizes mRNA	SARS-CoV-2 activates/modulates innate and adaptive immune responses	GABA B receptor activation
Tristetraprolin (TTP, ZFP36) binds and destabilizes mRNA	SARS-CoV-2 targets PDZ proteins in cell-cell junction	Regulation of MITF-M-dependent genes involved in apoptosis
Defective ALG12 causes CDG-1g	SARS-CoV-2-host interactions	Kidney development
Signaling by AXIN mutants	Regulation of Complement cascade	Activation of GABAB receptors
Signaling by APC mutants	Respiratory syncytial virus (RSV) attachment and entry	Glycogen storage disease type IV (GBE1)
Signaling by AMER1 mutants	Heparan sulfate/heparin (HS-GAG) metabolism	Adrenaline signalling through Alpha-2 adrenergic receptor
Defective B3GALTL causes PpS	Inhibition of Interferon Synthesis	G beta:gamma signalling through PI3Kgamma
O-glycosylation of TSR domain-containing proteins	Inhibition of IFN-beta	Regulation of insulin secretion
APC truncation mutants have impaired AXIN binding	Chondroitin sulfate/dermatan sulfate metabolism	Organic cation transport
AXIN missense mutants destabilize the destruction complex	A tetrasaccharide linker sequence is required for GAG synthesis	Organic cation/anion/zwitterion transport
Truncations of AMER1 destabilize the destruction complex	HS-GAG biosynthesis	Transcriptional Regulation by NPAS4
Defective TPMT causes TPMT deficiency	Defective EXT2 causes exostoses 2	Dasatinib-resistant KIT mutants
Phospholipase C-mediated cascade; FGFR2	Defective EXT1 causes exostoses 1, TRPS2 and CHDS	Imatinib-resistant KIT mutants
RPIA deficiency: failed conversion of R5P to RU5P	Diseases of glycosylation	KIT mutants bind TKIs
RPIA deficiency: failed conversion of RU5P to R5P	TFAP2 (AP-2) family regulates transcription of growth factors and their receptors	Masitinib-resistant KIT mutants
Pentose phosphate pathway disease	Retinoid metabolism and transport	Nilotinib-resistant KIT mutants
Metabolism of vitamin K	Formation of paraxial mesoderm	Regorafenib-resistant KIT mutants
Mitotic Metaphase/Anaphase Transition	Signaling by NOTCH1	Signaling by kinase domain mutants of KIT
Wax and plasmalogen biosynthesis	Axon guidance	Sunitinib-resistant KIT mutants
Signaling by plasma membrane FGFR1 fusions	Defective MOGS causes CDG-2b	Signaling by juxtamembrane domain KIT mutants
Reuptake of GABA	Signaling by PTK6	Sorafenib-resistant KIT mutants
RHOH GTPase cycle	RUNX3 regulates WNT signaling	Drug resistance of KIT mutants
NR1H2 and NR1H3-mediated signaling	Assembly of active LPL and LIPC lipase complexes	Signaling by extracellular domain mutants of KIT
Wax biosynthesis	Signaling by Non-Receptor Tyrosine Kinases	Presynaptic depolarization and calcium channel opening
Imatinib-resistant PDGFR mutants	TRAF6 mediated NF-kB activation	Transmission across Chemical Synapses
Sunitinib-resistant PDGFR mutants	Signaling by NOTCH1 PEST Domain Mutants in Cancer	Negative regulation of the PI3K/AKT network
Regorafenib-resistant PDGFR mutants	Signaling by NOTCH1 in Cancer	NOTCH2 intracellular domain regulates transcription
Sorafenib-resistant PDGFR mutants	Constitutive Signaling by NOTCH1 PEST Domain Mutants	Other semaphorin interactions
Drug resistance of PDGFR mutants	Signaling by NOTCH1 HD+PEST Domain Mutants in Cancer	Transport of inorganic cations/anions and amino acids/oligopeptides
PDGFR mutants bind TKIs	Constitutive Signaling by NOTCH1 HD+PEST Domain Mutants	Downstream signaling of activated FGFR1
RND1 GTPase cycle	SARS-CoV Infections	RHOQ GTPase cycle
Azathioprine ADME		Activated NTRK2 signals through FYN
SARS-CoV-2 targets host intracellular signalling and regulatory pathways		NFE2L2 regulating tumorigenic genes
Regulation of NPAS4 gene expression		NFE2L2 regulating ER-stress associated genes
Regulation of NPAS4 mRNA translation		PI-3K cascade:FGFR2
Translation of respiratory syncytial virus mRNAs		IRAK2 mediated activation of TAK1 complex upon TLR7/8 or 9 stimulation
VEGF ligand-receptor interactions		ER-Phagosome pathway
VEGF binds to VEGFR leading to receptor dimerization		Antigen processing-Cross presentation
Impaired BRCA2 translocation to the nucleus		Signaling by NOTCH
Impaired BRCA2 binding to SEM1 (DSS1)		Disease
Signaling by NOTCH2		Complement cascade
Netrin-1 signaling		Activation of C3 and C5
CD28 dependent PI3K/Akt signaling		Pre-NOTCH Processing in Golgi
Role of second messengers in netrin-1 signaling		Pre-NOTCH Expression and Processing
Negative regulation of FGFR1 signaling		Cholesterol biosynthesis
Negative regulation of FGFR2 signaling		Downstream TCR signaling
Negative regulation of FGFR3 signaling		Thyroxine biosynthesis
Negative regulation of FGFR4 signaling		Activation of gene expression by SREBF (SREBP)
Ca-dependent events		FCERI mediated NF-kB activation
Spry regulation of FGF signaling		Diseases associated with N-glycosylation of proteins
Signaling by SCF-KIT		PCP/CE pathway
Diseases of carbohydrate metabolism		Defective B4GALT1 causes CDG-2d
Synthesis of dolichyl-phosphate-glucose		Defective MOGS causes CDG-2b
Signaling by FGFR3		Metabolism of ingested MeSeO2H into MeSeH
Regulation of expression of SLITs and ROBOs		Programmed Cell Death
		Defective ACY1 causes encephalopathy
		Defective SLC16A1 causes symptomatic deficiency in lactate transport (SDLT)
		Fructose metabolism
		Signaling by FGFR2 in disease
		Regulation of RAS by GAPs
		Glucose metabolism
		Fructose catabolism
		RNA Polymerase I Promoter Clearance
		RNA Polymerase I Transcription
		Regulation of RUNX3 expression and activity
		Glycogen metabolism
		Biosynthesis of EPA-derived SPMs
		Biosynthesis of E-series 18(S)-resolvins
		Biosynthesis of E-series 18(R)-resolvins
		Defective factor IX causes hemophilia B
		Defective factor IX causes thrombophilia
		Defective cofactor function of FVIIIa variant
		Defective F9 variant does not activate FX
		Signaling by cytosolic PDGFRA and PDGFRB fusion proteins
		Regulation of Complement cascade
		Formation of paraxial mesoderm
		Somitogenesis
		Signaling by the B Cell Receptor (BCR)
		Apoptosis
		Activation of NF-kappaB in B cells
		Cross-presentation of soluble exogenous antigens (endosomes)
		Regulation of cholesterol biosynthesis by SREBP (SREBF)
		Regulation of Apoptosis
		Defective MMADHC causes MMAHCD
		Degradation of GLI1 by the proteasome
		p53-Dependent G1 DNA Damage Response
		p53-Dependent G1/S DNA damage checkpoint
		G1/S DNA Damage Checkpoints
		Downstream signaling events of B Cell Receptor (BCR)
		Defective MPDU1 causes CDG-1f
		Positive epigenetic regulation of rRNA expression
		Defects of contact activation system (CAS) and kallikrein/kinin system (KKS)
		Nuclear events mediated by NFE2L2
		Regulation of activated PAK-2p34 by proteasome mediated degradation
