# Supplementary material for: Can the Supplementation of Oocytes with Extra Copies of mtDNA Impact Development Without Being Transmitted? A Molecular Account
Source: Int J Mol Sci. 2025 Mar 18;26(6):2746. doi: 10.3390/ijms26062746 (PMC11943178; doi:10.3390/ijms26062746)
Supplement: Supplementary file 1 [file ijms-26-02746-s001.zip › Supplementary Table S10.xlsx]

## Sheet: All Offspring Brain FDR < 0.05
Supplementary Table S10A. DNA methylation analyses to identify significantly differentially methylated sites in brain tissue between all supplemented offspring and controls (FDR < 0.05). Rose indicates presence of methylation within one region more than once.
ADNP2 (128030715- 128113288)
PRKCA (12882064- 13263554)
SH3BGRL2 (86358483- 86481776)
LCP1 (21126539- 21223550)
TNRC6C (3847901- 3935368)
LRCH1 (20688596- 20906608)
ADAMTS6 (43702521- 44019704)
LRCH1 (20688596- 20906608)
between TPT1 (11:21929221-21932691) and 11 (21848941-21865590) 21929221
LCP1 (21126539- 21223550)
PRPF6 (62815085- 62858382)
ESD (20651822- 20672244)
between TAFA5 (5:1414144-1569846) and 5 (770654-808006) 1414144
between MAGI2 (9:100847013-102170004) and 9 (100187843-100272532) 100847013
VPS26C (200869167- 200926108)
between BNIP3 (14:140362127-140371907) and 14 (139774199-139954817) 140362127
between CTTN (2:3031103-3060813) and 2 (2864331-3015314) 3031103
FRAS1 (73502717- 73957375)
SLCO4A1 (61947628- 61969970)
FRMD4A (47384861- 48049706)
between SHROOM2 (X:6296219-6448992) and X (6018322-6018423) 6296219
between PIGG (8:20646-43330) and 8 (0-0) 20646
between DNAJC5 (17:62754802-62780468) and 17 (62733593-62750557) 62754802
LAMA5 (61697517- 61747955)
LRCH1 (20688596- 20906608)
between U2 (6:24518615-24518701) and 6 (23691605-23691795) 24518615
between MAP4K3 (3:100887143-101084677) and 3 (100625370-100625658) 100887143
ATG2A (7262031- 7282347)
RIPOR2 (19609358- 19838093)
ADGRG6 (22662022- 22801848)
PTPRN2 (721131- 1389607)
LAMA5 (61697517- 61747955)
CUBN (43102946- 43414758)
EDAR (47396330- 47465784)
between STMN3 (17:62600455-62609018) and 17 (62568549-62584820) 62600455
between ZNF180 (6:50987467-51008479) and 6 (50915431-50968600) 50987467
TCERG1L (139774199- 139954817)
USP43 (54584343- 54641116)
between TPT1 (11:21929221-21932691) and 11 (21848941-21865590) 21929221
NTSR1 (61989402- 62033548)
LAMA5 (61697517- 61747955)
between MYC (4:12455122-12461078) and 4 (10179758-10451929) 12455122
PPFIA1 (3073241- 3164235)
between COG3 (11:21759180-21826913) and 11 (21612493-21622446) 21759180
between U6 (3:13383092-13383200) and 3 (11956300-12039978) 13383092
LYRM9 (44271524- 44289612)
between ssc-mir-1 (17:61894036-61894143) and 17 (61824899-61834267) 61894036
RGS19 (62889210- 62895556)
between IRF8 (6:3041645-3097406) and 6 (2592993-2597659) 3041645
between BHLHE23 (17:62227916-62228638) and 17 (62186112-62200084) 62227916
between MFAP4 (12:60137566-60144207) and 12 (60117461-60126173) 60137566
between COL9A3 (17:62074855-62093703) and 17 (62058424-62062960) 62074855
GRAMD1A (44569030- 44594170)
SLCO4A1 (61947628- 61969970)
CBY2 (21612493- 21622446)
between ssc-mir-1 (17:61894036-61894143) and 17 (61824899-61834267) 61894036
between MYT1L (3:132125508-132294013) and 3 (131360883-131435579) 132125508
between U6 (17:39088465-39088574) and 17 (39031957-39063699) 39088465
FBLN1 (3839502- 3927183)
OGFOD3 (677179- 689926)
CCDC88C (112917534- 113045682)
SLC66A2 (127894111- 127952225)
LTBP1 (106300750- 106724737)
DNAJC5 (62754802- 62780468)
between NTSR1 (17:61989402-62033548) and 17 (61947628-61969970) 61989402
COL4A4 (128476257- 128595477)
OSBPL2 (61643377- 61685819)
between STX16 (17:58840006-58873241) and 17 (58659642-58708463) 58840006
between PIGG (8:20646-43330) and 8 (0-0) 20646
KCNG2 (127866238- 127891916)
CEP112 (12392875- 12815800)
between MROH9 (9:63620228-63727022) and 9 (62101613-62499581) 63620228
TAF4 (61465822- 61529890)
HRH3 (61622938- 61627278)
between C12orf75 (5:14720120-14755815) and 5 (14102006-14177584) 14720120
USP43 (54584343- 54641116)
between TSHZ3 (6:41345470-41423700) and 6 (40292951-40615673) 41345470
TSKU (10927342- 10942668)
between TAFA5 (5:1414144-1569846) and 5 (770654-808006) 1414144
between COG3 (11:21759180-21826913) and 11 (21612493-21622446) 21759180
RTEL1 (62611909- 62634690)
DLAT (39738564- 39796806)
PIH1D2 (39765305- 39775401)
GATA5 (61824899- 61834267)
PRPF6 (62815085- 62858382)
between IRX1 (16:77695071-77701236) and 16 (76742236-76742325) 77695071
PWWP2B (140636964- 140657623)
between SLC47A1 (12:60021188-60056938) and 12 (59936848-59954358) 60021188
POLR1A (58667971- 58750421)
AFMID (3759708- 3785835)
between CDH10 (16:12094710-12277315) and 16 (9985126-10384663) 12094710
PARN (28612269- 28802504)
between OTOA (3:23570382-23662480) and 3 (23255961-23366351) 23570382
PARD6G (128162600- 128250663)
between PIGG (8:20646-43330) and 8 (0-0) 20646
SEMA5A (72756383- 73328981)
between SHANK2 (2:2864331-3015314) and 2 (2377416-2391447) 2864331
between AMER2 (11:3124317-3127433) and 11 (2750363-2750446) 3124317
between SSH3 (2:5185503-5193155) and 2 (5160955-5164266) 5185503
MYT1L (132125508- 132294013)
OSBPL2 (61643377- 61685819)
between MYT1L (3:132125508-132294013) and 3 (131360883-131435579) 132125508
between IRF8 (6:3041645-3097406) and 6 (2592993-2597659) 3041645
between PDGFB (5:8986462-9007435) and 5 (8928709-8928788) 8986462
between KCNA5 (5:65439336-65442207) and 5 (65052519-65123788) 65439336
CYP2F1 (49017008- 49029388)
SEPTIN11 (72543621- 72679171)
DNAI2 (6809335- 6832766)
TMEM138 (10131633- 10143038)
between LRRC63 (11:21080028-21125646) and 11 (20995688-21036014) 21080028
ZBTB46 (62659786- 62709235)
GSE1 (3246764- 3349122)
TCFL5 (62093907- 62115650)
WNK4 (20065061- 20081762)
OTOA (23570382- 23662480)
LMOD1 (24164792- 24193820)
SEPTIN9 (4254775- 4405628)
PPIH (168742005- 168760286)
PHACTR1 (9105874- 9666881)
between ADGRL2 (6:131727084-132113933) and 6 (130153377-130153483) 131727084
between CACNA1C (5:69275176-69448430) and 5 (68923903-68975957) 69275176
TPD52L2 (62733593- 62750557)
between TERT (16:79258591-79276421) and 16 (79237061-79248500) 79258591
CMPK2 (128903616- 128917871)
ZDHHC7 (3786325- 3817957)
EGFR (139300022- 139475589)
between TNFRSF19 (11:2543812-2640736) and 11 (2382906-2442316) 2543812
DKC1 (125218923- 125229525)
between KDM2A (2:5240312-5357829) and 2 (5209439-5227758) 5240312
between ssc-mir-9785 (AEMK02000499.1:24651-24728) and AEMK02000499.1 (0-0) 24651
ANO1 (3202166- 3373411)
LIFR (23634298- 23804854)
SLC22A23 (1988696- 2131908)
SLCO4A1 (61947628- 61969970)
GSDME (47526797- 47583731)
between U6 (4:128100926-128101032) and 4 (127573703-127709942) 128100926
between NDUFA10 (15:138986421-139031897) and 15 (138381635-138614301) 138986421
ZNF618 (254477872- 254672964)
between XRCC2 (18:4808470-4835802) and 18 (3148483-4054118) 4808470
ABCA13 (135115078- 135451812)
between PIGG (8:20646-43330) and 8 (0-0) 20646
between TRIP13 (16:79458847-79473712) and 16 (79400997-79419759) 79458847
EPN2 (60171920- 60234278)
between MAN1A1 (1:42729722-42896283) and 1 (41057838-41265375) 42729722
between U6 (1:62722215-62722312) and 1 (60771572-60944038) 62722215
ADRM1 (61692945- 61698144)
between FSTL4 (2:135488563-136096787) and 2 (135345867-135391108) 135488563
DNAJC5 (62754802- 62780468)
between SACS (11:2382906-2442316) and 11 (1554763-1582408) 2382906
between SERTAD4 (9:132737299-132748448) and 9 (132621886-132622001) 132737299
between CIBAR2 (6:3710213-3720198) and 6 (3246764-3349122) 3710213
between CDH17 (4:42515276-42597772) and 4 (42458466-42471929) 42515276
KIRREL3 (53491991- 53664072)
CTTN (3031103- 3060813)
between TLNRD1 (7:49833210-49837331) and 7 (49814102-49814207) 49833210
CDH4 (60959190- 61451878)
between NQO1 (6:17292770-17302590) and 6 (17233858-17245451) 17292770
between GUCA2A (6:169146334-169148286) and 6 (168994494-169135040) 169146334
between PIGG (8:20646-43330) and 8 (0-0) 20646
CCND3 (37082097- 37181366)
between TMPRSS3 (13:205709663-205732824) and 13 (205687560-205691460) 205709663
COL13A1 (72787303- 72953095)
between ELOVL6 (8:112027054-112191274) and 8 (111748514-111858510) 112027054
VPS13A (230069368- 230331200)
TCFL5 (62093907- 62115650)
ANO1 (3202166- 3373411)
MICU2 (1421171- 1500396)
between NKAIN4 (17:62356422-62380859) and 17 (62329302-62341413) 62356422
between DNMT3L (13:207119051-207132538) and 13 (207042952-207056770) 207119051
ZMIZ1 (81455127- 81647939)
between MYT1L (3:132125508-132294013) and 3 (131360883-131435579) 132125508
between COL4A1 (11:76858356-76997322) and 11 (76626179-76653881) 76858356
between FGF1 (2:144133392-144241323) and 2 (143967991-143968102) 144133392
between BSPRY (1:253975973-254003162) and 1 (253945953-253966692) 253975973
between SHANK2 (2:2864331-3015314) and 2 (2377416-2391447) 2864331
CD300LB (6637483- 6646394)
SLC4A3 (121630316- 121643539)
between KCNG2 (6:127866238-127891916) and 6 (127382263-127392164) 127866238
between MROH9 (9:63620228-63727022) and 9 (62101613-62499581) 63620228
CTTN (3031103- 3060813)
between TNFRSF18 (6:63516045-63518405) and 6 (63497597-63511918) 63516045
between PITRM1 (10:66996954-67047235) and 10 (66488391-66497844) 66996954
between SMAD3 (1:164998103-165124449) and 1 (164656887-164735704) 164998103
between CD6 (2:10738471-10785516) and 2 (10648974-10673919) 10738471
AFAP1L2 (124630799- 124672813)
between ATG4C (6:149608220-149692153) and 6 (149154033-149155478) 149608220
between CYP4A24 (6:164496928-164695871) and 6 (164283366-164295290) 164496928
between U6 (10:67302626-67302732) and 10 (67022655-67082449) 67302626
ABCA13 (135115078- 135451812)
between RPS6KC1 (9:130255308-130435315) and 9 (129532184-129580982) 130255308
between SUGCT (18:53639872-54283251) and 18 (52889684-52900967) 53639872
SHANK2 (2864331- 3015314)
CDH4 (60959190- 61451878)
RTEL1 (62611909- 62634690)
AHRR (79730926- 79810188)
between SAE1 (6:52957469-53030582) and 6 (52894951-52938164) 52957469
CHRNG (133052031- 133058544)
between RPS21 (17:61763574-61764832) and 17 (61697517-61747955) 61763574
between LARP7 (8:110069829-110089708) and 8 (108915572-109222905) 110069829
between PIGG (8:20646-43330) and 8 (0-0) 20646
DST (28812252- 29300152)
between AAR2 (17:39498730-39522695) and 17 (39255773-39309436) 39498730
TAF4 (61465822- 61529890)

## Sheet: All Offspring Heart < 0.05
Supplementary Table S10B. DNA methylation analyses to identify significantly differentially methylated sites in heart tissue between all supplemented offspring and controls (FDR < 0.05). Rose indicates presence of methylation within one region more than once.
between MAGI2 (9:100847013-102170004) and 9 (100187843-100272532) 100847013
ZBTB46 (62659786- 62709235)
between U6 (3:13383092-13383200) and 3 (11956300-12039978) 13383092
LRCH1 (20688596- 20906608)
CBY2 (21612493- 21622446)
between ALKAL2 (3:132660909-132670124) and 3 (132426431-132431678) 132660909
SMYD1 (57867250- 57918568)
between DYRK1A (13:201009480-201159948) and 13 (200869167-200926108) 201009480
FAM167A (14627230- 14667455)
between COG3 (11:21759180-21826913) and 11 (21612493-21622446) 21759180
LAMA5 (61697517- 61747955)
between KCNG2 (6:127866238-127891916) and 6 (127382263-127392164) 127866238
MYH11 (7002735- 7143095)
NDE1 (7125936- 7180623)
PTPRN2 (721131- 1389607)
SH3BGRL2 (86358483- 86481776)
ZBTB46 (62659786- 62709235)
LAMA5 (61697517- 61747955)
between MYC (4:12455122-12461078) and 4 (10179758-10451929) 12455122
SLC6A3 (79186108- 79220297)
SART1 (6354908- 6373272)
between CD34 (9:134913121-134937762) and 9 (134584406-134796063) 134913121
between KCNQ2 (17:62459281-62506424) and 17 (62423878-62435728) 62459281
COL4A4 (128476257- 128595477)
SSX2IP (129055523- 129114217)
LCP1 (21126539- 21223550)
between LRRC63 (11:21080028-21125646) and 11 (20995688-21036014) 21080028
between LRRC63 (11:21080028-21125646) and 11 (20995688-21036014) 21080028
PARN (28612269- 28802504)
between U6 (1:62722215-62722312) and 1 (60771572-60944038) 62722215
SYT17 (26447342- 26548657)
ARHGAP12 (42454646- 42577345)
between MYT1L (3:132125508-132294013) and 3 (131360883-131435579) 132125508
between EDN2 (6:169744568-169758283) and 6 (169655019-169655096) 169744568
SLC4A3 (121630316- 121643539)
between TSPAN5 (8:121657325-121843242) and 8 (121409731-121464471) 121657325
SORCS2 (3207098- 3760393)
LRCH1 (20688596- 20906608)
CFAP157 (268209187- 268215859)
ESD (20651822- 20672244)
between ssc-mir-4338 (6:169655019-169655096) and 6 (169152179-169154551) 169655019
between U6 (4:34366887-34366992) and 4 (34234679-34257134) 34366887
between MYT1L (3:132125508-132294013) and 3 (131360883-131435579) 132125508
between STMN3 (17:62600455-62609018) and 17 (62568549-62584820) 62600455
between U6 (14:1857573-1857674) and 14 (1165982-1167529) 1857573
ZBTB46 (62659786- 62709235)
between ERMARD (1:512678-540896) and 1 (199358-211346) 512678
between NELFCD (17:59129076-59141499) and 17 (58970316-58970392) 59129076
between TCERG1L (14:139774199-139954817) and 14 (139072575-139111249) 139774199
CAPN5 (11207636- 11246711)
ZBTB46 (62659786- 62709235)
PTPRH (59389290- 59416233)
between IGFBP3 (18:50003022-50010690) and 18 (48997217-49192433) 50003022
between BNIP3 (14:140362127-140371907) and 14 (139774199-139954817) 140362127
SYK (2056670- 2161171)
CEP112 (12392875- 12815800)
DNAJC5 (62754802- 62780468)
FAM167A (14627230- 14667455)
ABLIM2 (2916775- 3054969)
OSBPL2 (61643377- 61685819)
EEF2K (23887125- 23956373)
between LRMDA (14:77957851-79051455) and 14 (77924822-77928453) 77957851
LRCH1 (20688596- 20906608)
DNAH6 (59859863- 60114365)
between BAMBI (10:40053355-40060319) and 10 (39932599-40022338) 40053355
between MYT1L (3:132125508-132294013) and 3 (131360883-131435579) 132125508
MYT1 (62979350- 63014696)
between LNX2 (11:4960239-5043045) and 11 (4866023-4879933) 4960239
LAMA5 (61697517- 61747955)
OSBPL2 (61643377- 61685819)
TNFAIP8L1 (74203766- 74220816)
between RCHY1 (8:71162840-71181919) and 8 (70788048-70896558) 71162840
between SOX1 (11:77986200-77987351) and 11 (77532266-77545913) 77986200
SNX27 (97525181- 97620788)
between ZBTB20 (13:145591894-145644880) and 13 (144364317-144629174) 145591894
GMEB2 (62568549- 62584820)
between TARDBP (6:71213860-71227704) and 6 (71063423-71063511) 71213860
PLXNA4 (16427673- 16973768)
DAGLA (9802012- 9863865)
CHRNA4 (62423878- 62435728)
between MFAP4 (12:60137566-60144207) and 12 (60117461-60126173) 60137566
between NPY (18:47985725-47992667) and 18 (47593049-47710570) 47985725
GPX1 (31916246- 31917433)
between ssc-mir-1 (17:61894036-61894143) and 17 (61824899-61834267) 61894036
NAV3 (103013806- 103368021)
GPX1 (31916246- 31917433)
between WDR64 (10:11746565-11825546) and 10 (11526619-11709888) 11746565
TCFL5 (62093907- 62115650)
GPX1 (31916246- 31917433)
OTOA (23570382- 23662480)
between ZNF180 (6:50987467-51008479) and 6 (50915431-50968600) 50987467
between CYP46A1 (7:120661111-120695016) and 7 (120514491-120597318) 120661111
KLHL29 (114871164- 115177466)
TESK1 (236341261- 236345962)
between GRK5 (14:129113603-129347152) and 14 (129079051-129090830) 129113603
TNRC6C (3847901- 3935368)
TENM4 (13045196- 13820420)
RGS19 (62889210- 62895556)
MYT1L (132125508- 132294013)
between BNIP3 (14:140362127-140371907) and 14 (139774199-139954817) 140362127
DCLK2 (78681415- 78854848)
between ssc-mir-10383 (2:1474432-1474502) and 2 (1299174-1316517) 1474432
between GLI2 (15:30313817-30579306) and 15 (30072172-30137083) 30313817
between MIPEP (11:2670000-2790727) and 11 (2543812-2640736) 2670000
between ssc-mir-29b-2 (9:135019075-135019164) and 9 (134913121-134937762) 135019075
between TAFA5 (5:1414144-1569846) and 5 (770654-808006) 1414144
SLC66A2 (127894111- 127952225)
LCP1 (21126539- 21223550)
LMBR1 (1795497- 1934947)
between RNF144A (3:128747722-128817537) and 3 (127500763-127503257) 128747722
RALGPS1 (267480750- 267770440)
between TMEM165 (8:54751572-54787886) and 8 (54084178-54084292) 54751572
ADGRL2 (131727084- 132113933)
SORCS2 (3207098- 3760393)
between ADARB2 (10:68013449-68467189) and 10 (67302626-67302732) 68013449
ASB13 (65275532- 65303223)
GSDME (47526797- 47583731)
SORCS2 (3207098- 3760393)
between SHISAL1 (5:4771417-4849326) and 5 (4649183-4655205) 4771417
between NDUFA10 (15:138986421-139031897) and 15 (138381635-138614301) 138986421
MAP3K20 (79173033- 79380993)
CC2D2A (10779334- 10898190)
DCDC2C (131095460- 131194949)
between VSTM2A (9:138990480-138997131) and 9 (137214501-137214607) 138990480
between MROH5 (4:2282120-2343887) and 4 (1582330-1647573) 2282120
RARS2 (55893480- 55982068)
ORC3 (55954159- 56042853)
OSBPL2 (61643377- 61685819)
between HS3ST2 (3:23255961-23366351) and 3 (23035426-23116007) 23255961
PPP1R16B (41752845- 41866362)
between PITRM1 (10:66996954-67047235) and 10 (66488391-66497844) 66996954
OSBPL2 (61643377- 61685819)
between ADARB2 (10:68013449-68467189) and 10 (67302626-67302732) 68013449
between ABLIM2 (8:2916775-3054969) and 8 (2846005-2883958) 2916775
SPTBN2 (5695836- 5739415)
between TMEM165 (8:54751572-54787886) and 8 (54084178-54084292) 54751572
between SYT10 (5:40872283-40934326) and 5 (39735257-39735363) 40872283
DSCAM (203567129- 204313820)
GPX1 (31916246- 31917433)
CLDN9 (39172853- 39174354)
SORCS2 (3207098- 3760393)
PSAP (74734189- 74887763)
between CSRP2 (5:104273168-104295141) and 5 (104132132-104132191) 104273168
between TPCN2 (2:4069280-4105042) and 2 (3621246-3633296) 4069280
between CUBN (10:43102946-43414758) and 10 (42986327-43004688) 43102946
RHBDF2 (5010178- 5036255)
TTLL12 (5701583- 5720724)
between MFAP4 (12:60137566-60144207) and 12 (60117461-60126173) 60137566
between SLC24A4 (7:113836230-114014949) and 7 (113659905-113693764) 113836230
between NELFCD (17:59129076-59141499) and 17 (58970316-58970392) 59129076
between IRX4 (16:78937566-78945269) and 16 (78305793-78309786) 78937566
between ALKAL2 (3:132660909-132670124) and 3 (132426431-132431678) 132660909
ADAMTS13 (273024009- 273056039)
between LHX1 (12:38450708-38456139) and 12 (38124400-38144083) 38450708
between TPT1 (11:21929221-21932691) and 11 (21848941-21865590) 21929221
CLDN9 (39172853- 39174354)
between U6 (14:28983001-28983107) and 14 (28823575-28845719) 28983001
HS3ST2 (23255961- 23366351)
between FAM167A (14:14627230-14667455) and 14 (14458042-14504449) 14627230
DST (28812252- 29300152)
between NTSR1 (17:61989402-62033548) and 17 (61947628-61969970) 61989402

## Sheet: All Offspring Liver FDR < 0.05
Supplementary Table S10C. DNA methylation analyses to identify significantly differentially methylated sites in liver tissue between all supplemented offspring and controls (FDR < 0.05). Rose indicates presence of methylation within one region more than once.
between SYT10 (5:40872283-40934326) and 5 (39735257-39735363) 40872283
SLC66A2 (127894111- 127952225)
LRCH1 (20688596- 20906608)
RGS19 (62889210- 62895556)
ESD (20651822- 20672244)
between COG3 (11:21759180-21826913) and 11 (21612493-21622446) 21759180
between NUGGC (14:11775704-11826096) and 14 (11543603-11566702) 11775704
CAB39L (18313796- 18401235)
LAMA5 (61697517- 61747955)
between MOSMO (3:24107877-24176166) and 3 (24031331-24097393) 24107877
between TPT1 (11:21929221-21932691) and 11 (21848941-21865590) 21929221
SH3BGRL2 (86358483- 86481776)
CAB39L (18313796- 18401235)
between TSHZ3 (6:41345470-41423700) and 6 (40292951-40615673) 41345470
between LRRC63 (11:21080028-21125646) and 11 (20995688-21036014) 21080028
MYT1 (62979350- 63014696)
DNAJC5 (62754802- 62780468)
SLCO4A1 (61947628- 61969970)
between MYT1L (3:132125508-132294013) and 3 (131360883-131435579) 132125508
GMEB2 (62568549- 62584820)
NAV3 (103013806- 103368021)
between TPT1 (11:21929221-21932691) and 11 (21848941-21865590) 21929221
CUBN (43102946- 43414758)
PTPRN2 (721131- 1389607)
RALGPS1 (267480750- 267770440)
PRPF6 (62815085- 62858382)
between U6 (11:35990414-35990520) and 11 (34384511-34389730) 35990414
between MFAP4 (12:60137566-60144207) and 12 (60117461-60126173) 60137566
between CCDC179 (2:36687928-36699462) and 2 (35115187-35115321) 36687928
MICU2 (1421171- 1500396)
between STMN3 (17:62600455-62609018) and 17 (62568549-62584820) 62600455
between U6 (14:1857573-1857674) and 14 (1165982-1167529) 1857573
GMEB2 (62568549- 62584820)
between ADGRL2 (6:131727084-132113933) and 6 (130153377-130153483) 131727084
GMEB2 (62568549- 62584820)
LAMA5 (61697517- 61747955)
TTC39C (108860324- 108968678)
PRKCA (12882064- 13263554)
PTK6 (62538855- 62546870)
FOXP4 (36754754- 36793527)
FAM167A (14627230- 14667455)
LAMA5 (61697517- 61747955)
SNX27 (97525181- 97620788)
TK1 (3786031- 3795917)
between KCNQ2 (17:62459281-62506424) and 17 (62423878-62435728) 62459281
ARHGAP12 (42454646- 42577345)
between ssc-mir-1 (17:61894036-61894143) and 17 (61824899-61834267) 61894036
GMEB2 (62568549- 62584820)
LCP1 (21126539- 21223550)
between PIGG (8:20646-43330) and 8 (0-0) 20646
between RBBP8NL (17:61782605-61787321) and 17 (61764937-61778394) 61782605
between GPR35 (15:139583769-139591632) and 15 (139557469-139568767) 139583769
TPD52L1 (37667150- 37761760)
between U6 (1:62722215-62722312) and 1 (60771572-60944038) 62722215
CTTN (3031103- 3060813)
between TAB1 (5:8826840-8852776) and 5 (8777965-8807100) 8826840
COL4A4 (128476257- 128595477)
between ssc-mir-29b-2 (9:135019075-135019164) and 9 (134913121-134937762) 135019075
between SIPA1L2 (14:58117570-58352504) and 14 (57969630-57972322) 58117570
between NPBWR2 (17:62917322-62918320) and 17 (62905082-62913754) 62917322
between MYT1L (3:132125508-132294013) and 3 (131360883-131435579) 132125508
between ARHGAP21 (10:50638719-50669497) and 10 (50365587-50461324) 50638719
ADNP2 (128030715- 128113288)
TC2N (113337035- 113389588)
COLEC11 (131226956- 131254553)
LCP1 (21126539- 21223550)
between SHANK2 (2:2864331-3015314) and 2 (2377416-2391447) 2864331
RTEL1 (62611909- 62634690)
DPYSL5 (112156676- 112252968)
GLP2R (54680057- 54738102)
between NQO1 (6:17292770-17302590) and 6 (17233858-17245451) 17292770
TMEM138 (10131633- 10143038)
ADRM1 (61692945- 61698144)
between U6 (3:40950619-40950725) and 3 (40835413-40934253) 40950619
between DNAJC5 (17:62754802-62780468) and 17 (62733593-62750557) 62754802
between DCDC2C (3:131095460-131194949) and 3 (129798854-129800197) 131095460
OTOA (23570382- 23662480)
ADGRB3 (48886491- 49619769)
between QKI (1:4735514-4883392) and 1 (3065680-3065779) 4735514
MYT1L (132125508- 132294013)
between SYT10 (5:40872283-40934326) and 5 (39735257-39735363) 40872283
PRKCA (12882064- 13263554)
TNRC6C (3847901- 3935368)
SSX2IP (129055523- 129114217)
between RCHY1 (8:71162840-71181919) and 8 (70788048-70896558) 71162840
NMNAT2 (124498109- 124696194)
SSX2IP (129055523- 129114217)
GPR152 (5075236- 5076651)
between DNAH5 (16:3114273-3430341) and 16 (1106372-1106479) 3114273
ABCA13 (135115078- 135451812)
CBFA2T3 (779366- 853822)
GRAMD1A (44569030- 44594170)
KCNG2 (127866238- 127891916)
GSE1 (3246764- 3349122)
between STK4 (17:47387600-47475718) and 17 (47352160-47376503) 47387600
between NELFCD (17:59129076-59141499) and 17 (58970316-58970392) 59129076
between MIR124-3 (17:62318724-62318810) and 17 (62227916-62228638) 62318724
between NOA1 (8:56221663-56231920) and 8 (55729116-55762015) 56221663
between DNMT3A (3:113528926-113603087) and 3 (113044836-113180742) 113528926
FGF12 (129240083- 129817911)
between IRX1 (16:77695071-77701236) and 16 (76742236-76742325) 77695071
between PDGFA (3:301584-321712) and 3 (206348-207945) 301584
between COLEC11 (3:131226956-131254553) and 3 (131095460-131194949) 131226956
DSCAM (203567129- 204313820)
RNF2 (126172301- 126287603)
POLR3E (23846359- 23880614)
between MFAP4 (12:60137566-60144207) and 12 (60117461-60126173) 60137566
between SOX1 (11:77986200-77987351) and 11 (77532266-77545913) 77986200
CABLES2 (61764937- 61778394)
between SEMA6B (2:74258439-74296385) and 2 (74203766-74220816) 74258439
LRCH1 (20688596- 20906608)
between MYT1L (3:132125508-132294013) and 3 (131360883-131435579) 132125508
between HHIPL2 (10:11315849-11336308) and 10 (10866448-10905857) 11315849
UBE3C (1542163- 1653982)
COG7 (22740436- 22826585)
between RALA (18:54550238-54588980) and 18 (54494709-54494815) 54550238
ZBTB46 (62659786- 62709235)
LRCH1 (20688596- 20906608)
between KCNJ2 (12:10351699-10362244) and 12 (8725335-8725413) 10351699
between CD34 (9:134913121-134937762) and 9 (134584406-134796063) 134913121
between SRGN (14:72183363-72199250) and 14 (72069395-72099211) 72183363
GRM4 (30179305- 30267715)
CBY2 (21612493- 21622446)
KCNH2 (6243524- 6279111)
ARHGAP21 (50638719- 50669497)
between NOL10 (3:125861432-125956887) and 3 (125775099-125825244) 125861432
between RBFOX1 (3:34939573-37300810) and 3 (34083830-34096248) 34939573
MGMT (138499309- 138771540)
LCP1 (21126539- 21223550)
between STEAP3 (15:24736594-24787865) and 15 (24674861-24677094) 24736594
between FSTL4 (2:135488563-136096787) and 2 (135345867-135391108) 135488563
between BHLHE23 (17:62227916-62228638) and 17 (62186112-62200084) 62227916
between NTSR1 (17:61989402-62033548) and 17 (61947628-61969970) 61989402
between ARHGAP12 (10:42454646-42577345) and 10 (42013084-42214205) 42454646
between TSPYL5 (4:39362947-39367402) and 4 (39051537-39113385) 39362947
between CNOT6L (8:73185999-73335741) and 8 (72791703-72800551) 73185999
between CATSPER3 (2:137139749-137175305) and 2 (137060893-137080106) 137139749
ROR2 (2804061- 3035296)
between MDGA1 (7:33210158-33269130) and 7 (33064971-33085737) 33210158
between LRMDA (14:77957851-79051455) and 14 (77924822-77928453) 77957851
LCP1 (21126539- 21223550)
FRMD8 (6822967- 6843470)
between SHANK2 (2:2864331-3015314) and 2 (2377416-2391447) 2864331
PARN (28612269- 28802504)
between COL9A3 (17:62074855-62093703) and 17 (62058424-62062960) 62074855
OSBPL2 (61643377- 61685819)
SHROOM2 (6296219- 6448992)
between SLCO4A1 (17:61947628-61969970) and 17 (61904781-61904883) 61947628
between SLC28A3 (10:30669904-30729301) and 10 (30186696-30186802) 30669904
CFAP299 (136963965- 137491976)
between TLNRD1 (7:49833210-49837331) and 7 (49814102-49814207) 49833210
between TAFA5 (5:1414144-1569846) and 5 (770654-808006) 1414144
between ST3GAL1 (4:7896554-7909505) and 4 (7016774-7174985) 7896554
KIRREL3 (53491991- 53664072)
ZNF536 (40292951- 40615673)
between WDFY2 (11:16092698-16195134) and 11 (15997827-16034395) 16092698
between AMZ1 (3:1963896-1994169) and 3 (1905656-1918227) 1963896
between HAPSTR1 (3:33626975-33655299) and 3 (32750700-33143499) 33626975
between NOS2 (12:44174948-44218146) and 12 (43985732-44135833) 44174948
ZBTB46 (62659786- 62709235)
KCNT1 (1760426- 1822341)
PTPRS (73574854- 73680686)
ADARB2 (68013449- 68467189)
ASIC1 (15965084- 15991876)
between EDN2 (6:169744568-169758283) and 6 (169655019-169655096) 169744568
PTPRN2 (721131- 1389607)
TRAPPC12 (131307208- 131357994)
LDLRAD4 (96401654- 96577643)
CDYL (2846090- 2966240)
between U2 (6:24518615-24518701) and 6 (23691605-23691795) 24518615
NAV3 (103013806- 103368021)
HLF (31589337- 31643594)
between COG3 (11:21759180-21826913) and 11 (21612493-21622446) 21759180
between DNAJB12 (14:75169077-75189883) and 14 (75117710-75119902) 75169077
between TLE1 (1:234277843-234370593) and 1 (232355959-232504763) 234277843
EEF2K (23887125- 23956373)
CTTN (3031103- 3060813)
SF3B2 (6279049- 6294639)
between ST6GAL2 (3:48648858-48723774) and 3 (47996335-48022379) 48648858
between NPY (18:47985725-47992667) and 18 (47593049-47710570) 47985725
DST (28812252- 29300152)
CEP112 (12392875- 12815800)
MAGI2 (100847013- 102170004)
between BLOC1S4 (8:4092050-4095772) and 8 (3812257-3828108) 4092050
STK32C (140512451- 140591686)
BAMBI (40053355- 40060319)
VAV2 (273303144- 273476207)
TPD52L2 (62733593- 62750557)
ARMC9 (131928719- 132101343)
between VRK1 (7:117942973-118028923) and 7 (117676398-117741911) 117942973
BOP1 (475426- 507138)
SLC4A3 (121630316- 121643539)
between HRH3 (17:61622938-61627278) and 17 (61604971-61614691) 61622938
POLR1A (58667971- 58750421)
between CLNS1A (9:12092997-12113670) and 9 (12065546-12078401) 12092997
between Y_RNA (AEMK02000698.1:1678531-1678629) and AEMK02000698.1 (0-0) 1678531
between TMEM165 (8:54751572-54787886) and 8 (54084178-54084292) 54751572
CASS4 (56991161- 57030581)
between NUBP2 (3:40178417-40186551) and 3 (40174764-40177784) 40178417
PTPRN2 (721131- 1389607)
TANC2 (15453241- 15813469)
COL9A3 (62074855- 62093703)
KCNH2 (6243524- 6279111)
between C20orf85 (17:58373175-58383131) and 17 (57999287-58054118) 58373175
between PNRC1 (1:57128303-57136135) and 1 (56852866-57061972) 57128303
between CCDC50 (13:128619230-128690649) and 13 (128577995-128593392) 128619230
LAMA5 (61697517- 61747955)
between ssc-mir-6782 (AEMK02000489.1:10649-10723) and AEMK02000489.1 (4285-4437) 10649
between RDH13 (6:59274387-59292765) and 6 (59186265-59186402) 59274387
between CD34 (9:134913121-134937762) and 9 (134584406-134796063) 134913121
TNC (255533238- 255630376)
GRK1 (78793777- 78804262)
between SNORD102 (11:4734565-4734635) and 11 (4612277-4689432) 4734565
between EDN2 (6:169744568-169758283) and 6 (169655019-169655096) 169744568
between TAFA5 (5:1414144-1569846) and 5 (770654-808006) 1414144
between RBFOX3 (12:3116773-3138840) and 12 (2670901-2671007) 3116773
between ARHGAP12 (10:42454646-42577345) and 10 (42013084-42214205) 42454646
TNFSF13B (75599598- 75633041)
SUN1 (486021- 530869)
between SHANK2 (2:2864331-3015314) and 2 (2377416-2391447) 2864331
MAP3K4 (6891265- 7049775)
between SPRY4 (2:143875355-143892292) and 2 (143629783-143734520) 143875355
between PSMA2 (18:51909473-51921238) and 18 (51387836-51802945) 51909473
between ssc-mir-10383 (2:1474432-1474502) and 2 (1299174-1316517) 1474432
PAK6 (131039318- 131076631)
CEP112 (12392875- 12815800)
JARID2 (11359230- 11601401)
between PTMA (15:132355655-132361435) and 15 (132217223-132228645) 132355655
BRAT1 (1905656- 1918227)
between SNORD102 (11:4734565-4734635) and 11 (4612277-4689432) 4734565
between ARHGAP12 (10:42454646-42577345) and 10 (42013084-42214205) 42454646
between ADGRL1 (2:64997159-65044298) and 2 (64844798-64890939) 64997159
GGA1 (10190367- 10213477)
between COL22A1 (4:4069076-4313195) and 4 (3561939-3641315) 4069076
between SHANK2 (2:2864331-3015314) and 2 (2377416-2391447) 2864331
MYT1 (62979350- 63014696)
MYO7A (11249075- 11666296)
IL1R1 (52192915- 52288485)
ATG2A (7262031- 7282347)
FADD (3185675- 3194818)
ZNF618 (254477872- 254672964)
LRCH1 (20688596- 20906608)
between COL4A1 (11:76858356-76997322) and 11 (76626179-76653881) 76858356
FAM167A (14627230- 14667455)
ZNHIT6 (130298280- 130386955)
KCNAB2 (66928381- 67016845)
between NQO1 (6:17292770-17302590) and 6 (17233858-17245451) 17292770
OSBPL2 (61643377- 61685819)
between TVP23A (3:32271848-32312779) and 3 (32172214-32230780) 32271848
ILKAP (137740292- 137765784)
between CDC73 (10:575075-667432) and 10 (0-0) 575075
NCOR1 (59273100- 59392562)
between SBDS (3:16161580-16169453) and 3 (15026772-15450615) 16161580
between SHANK2 (2:2864331-3015314) and 2 (2377416-2391447) 2864331
SORCS2 (3207098- 3760393)
CAMTA1 (67605790- 68471920)
between PSD2 (2:141595464-141658713) and 2 (141480397-141514322) 141595464
between AVP (17:32581234-32583185) and 17 (32546712-32561533) 32581234
BBX (151722098- 152005045)
TMIE (29624154- 29633013)
between FOXD1 (2:82607848-82609248) and 2 (82336049-82337155) 82607848
between MTRR (16:74245228-74270783) and 16 (73842183-73842289) 74245228
between DNAJC5 (17:62754802-62780468) and 17 (62733593-62750557) 62754802
between ALKAL2 (3:132660909-132670124) and 3 (132426431-132431678) 132660909
RBM17 (64885870- 64908963)
TFAP2A (7221656- 7244612)
between PEG3 (6:61285456-61292885) and 6 (60906872-60926917) 61285456
WIPI1 (11715318- 11752021)
SHANK2 (2864331- 3015314)
between U6 (3:13383092-13383200) and 3 (11956300-12039978) 13383092
LIMK1 (11252648- 11279284)
GLI3 (52404072- 52697900)
AFDN (1570272- 1698694)
CCDC180 (239209387- 239270803)
ERFE (137728478- 137738676)
AGRN (63365983- 63398309)
EMILIN1 (112031917- 112046429)
PDE9A (205938348- 206034976)
DGCR2 (50877872- 50935564)
CUBN (43102946- 43414758)
SLC29A4 (3853307- 3878236)
TOP1MT (1148890- 1188130)
DPYSL4 (140497457- 140511733)
between U6 (Y:9725184-9725290) and Y (3508456-3508639) 9725184
GSE1 (3246764- 3349122)
SLCO4A1 (61947628- 61969970)
DNAH9 (56045381- 56358236)
AGAP3 (6081681- 6145522)
SDK1 (2814547- 3324798)
between CYLD (6:34059081-34121264) and 6 (33732025-33748704) 34059081
CEMIP (49622539- 49792543)
between TRAF3 (AEMK02000452.1:1512633-1627278) and AEMK02000452.1 (1330879-1469614) 1512633
between SOWAHB (8:72539307-72543298) and 8 (72045350-72045456) 72539307
between U6 (8:10082622-10082726) and 8 (9197043-9254485) 10082622
RNF2 (126172301- 126287603)
MFNG (10319816- 10344832)
PEPD (43177062- 43290369)
between ssc-mir-29b-2 (9:135019075-135019164) and 9 (134913121-134937762) 135019075
between U6 (9:133920789-133920895) and 9 (133517078-133517146) 133920789
PLXNB3 (124509526- 124522767)
between COP1 (9:117915443-118114259) and 9 (117373545-117771224) 117915443
HCFC1 (124673128- 124694152)
SERPINB9 (1721383- 1735074)
KIF1A (139610627- 139694826)
PALM (77619199- 77644673)
between CHRNA7 (1:142803701-142937123) and 1 (142412565-142414240) 142803701
between NOS2 (12:44174948-44218146) and 12 (43985732-44135833) 44174948
MAZ (18042007- 18047530)
between SCAF8 (1:12040485-12122337) and 1 (11648508-11759348) 12040485
UBASH3A (205744393- 205787056)
between BRSK2 (2:896585-953108) and 2 (851512-864483) 896585
CACNA1S (23502898- 23568058)
between RNaseP_nuc (14:15097687-15098112) and 14 (15011711-15033877) 15097687
between ssc-mir-296 (17:58970316-58970392) and 17 (58840006-58873241) 58970316
GRID2IP (4666678- 4700037)
OSMR (24041567- 24102177)
TBC1D5 (4201255- 4633312)
CDH4 (60959190- 61451878)
COL13A1 (72787303- 72953095)
between BNIP3 (14:140362127-140371907) and 14 (139774199-139954817) 140362127
HIVEP2 (22412984- 22436130)
between KLF17 (6:167176834-167188418) and 6 (167082849-167091630) 167176834
between C12orf75 (5:14720120-14755815) and 5 (14102006-14177584) 14720120
between U2 (10:29844544-29844732) and 10 (29440145-29590454) 29844544
JAZF1 (44488511- 44827091)
SLC13A3 (48714183- 48792141)
between MOSMO (3:24107877-24176166) and 3 (24031331-24097393) 24107877
FGF12 (129240083- 129817911)
between ACTRT2 (6:64664641-64665774) and 6 (64478408-64499986) 64664641
GLIS1 (158537465- 158763551)
between TAFA5 (5:1414144-1569846) and 5 (770654-808006) 1414144
between SYT10 (5:40872283-40934326) and 5 (39735257-39735363) 40872283
CLEC16A (31938135- 32158320)
NUP98 (6319650- 6419660)
CIT (33009877- 33196286)
KCNJ15 (201894420- 201939789)
SH3YL1 (132684960- 132730998)
COL5A1 (273971971- 274085111)
between MYT1L (3:132125508-132294013) and 3 (131360883-131435579) 132125508
COL4A2 (76997516- 77161614)
between PDGFB (5:8986462-9007435) and 5 (8928709-8928788) 8986462
between ATP2B1 (5:92935694-93061405) and 5 (92155414-92155513) 92935694
EEF2K (23887125- 23956373)
ABAT (33908970- 34015474)
DNAH6 (59859863- 60114365)
TCFL5 (62093907- 62115650)
between CTTN (2:3031103-3060813) and 2 (2864331-3015314) 3031103
ZC3H3 (1010638- 1089738)
between SACS (11:2382906-2442316) and 11 (1554763-1582408) 2382906
ADAMTS14 (73538090- 73653560)
MIA3 (11377846- 11429015)
between SLCO4A1 (17:61947628-61969970) and 17 (61904781-61904883) 61947628
between MTPN (18:13330029-13395460) and 18 (12568196-12568276) 13330029
between PITRM1 (10:66996954-67047235) and 10 (66488391-66497844) 66996954
between NKAIN4 (17:62356422-62380859) and 17 (62329302-62341413) 62356422
CEMIP (49622539- 49792543)
between FADD (2:3185675-3194818) and 2 (3073241-3164235) 3185675
between BCAS4 (17:52239496-52307308) and 17 (52195041-52213843) 52239496
SUN1 (486021- 530869)
ZC3HAV1 (10531897- 10588832)
FAM120B (96218- 186769)
between IRF8 (6:3041645-3097406) and 6 (2592993-2597659) 3041645

## Sheet: All Offspring All Tissues
Supplementary Table S10D. DNA methylation analyses to identify significantly differentially methylated sites in all tissue between all supplemented offspring and controls (FDR < 0.05). Rose indicates presence of methylation within one region more than once; yellow more than two times and green more than three times.
Brain	Heart	Liver
ADNP2 (128030715- 128113288)	between MAGI2 (9:100847013-102170004) and 9 (100187843-100272532) 100847013	between SYT10 (5:40872283-40934326) and 5 (39735257-39735363) 40872283
PRKCA (12882064- 13263554)	ZBTB46 (62659786- 62709235)	SLC66A2 (127894111- 127952225)
SH3BGRL2 (86358483- 86481776)	between U6 (3:13383092-13383200) and 3 (11956300-12039978) 13383092	LRCH1 (20688596- 20906608)
LCP1 (21126539- 21223550)	LRCH1 (20688596- 20906608)	RGS19 (62889210- 62895556)
TNRC6C (3847901- 3935368)	CBY2 (21612493- 21622446)	ESD (20651822- 20672244)
LRCH1 (20688596- 20906608)	between ALKAL2 (3:132660909-132670124) and 3 (132426431-132431678) 132660909	between COG3 (11:21759180-21826913) and 11 (21612493-21622446) 21759180
ADAMTS6 (43702521- 44019704)	SMYD1 (57867250- 57918568)	between NUGGC (14:11775704-11826096) and 14 (11543603-11566702) 11775704
LRCH1 (20688596- 20906608)	between DYRK1A (13:201009480-201159948) and 13 (200869167-200926108) 201009480	CAB39L (18313796- 18401235)
between TPT1 (11:21929221-21932691) and 11 (21848941-21865590) 21929221	FAM167A (14627230- 14667455)	LAMA5 (61697517- 61747955)
LCP1 (21126539- 21223550)	between COG3 (11:21759180-21826913) and 11 (21612493-21622446) 21759180	between MOSMO (3:24107877-24176166) and 3 (24031331-24097393) 24107877
PRPF6 (62815085- 62858382)	LAMA5 (61697517- 61747955)	between TPT1 (11:21929221-21932691) and 11 (21848941-21865590) 21929221
ESD (20651822- 20672244)	between KCNG2 (6:127866238-127891916) and 6 (127382263-127392164) 127866238	SH3BGRL2 (86358483- 86481776)
between TAFA5 (5:1414144-1569846) and 5 (770654-808006) 1414144	MYH11 (7002735- 7143095)	CAB39L (18313796- 18401235)
between MAGI2 (9:100847013-102170004) and 9 (100187843-100272532) 100847013	NDE1 (7125936- 7180623)	between TSHZ3 (6:41345470-41423700) and 6 (40292951-40615673) 41345470
VPS26C (200869167- 200926108)	PTPRN2 (721131- 1389607)	between LRRC63 (11:21080028-21125646) and 11 (20995688-21036014) 21080028
between BNIP3 (14:140362127-140371907) and 14 (139774199-139954817) 140362127	SH3BGRL2 (86358483- 86481776)	MYT1 (62979350- 63014696)
between CTTN (2:3031103-3060813) and 2 (2864331-3015314) 3031103	ZBTB46 (62659786- 62709235)	DNAJC5 (62754802- 62780468)
FRAS1 (73502717- 73957375)	LAMA5 (61697517- 61747955)	SLCO4A1 (61947628- 61969970)
SLCO4A1 (61947628- 61969970)	between MYC (4:12455122-12461078) and 4 (10179758-10451929) 12455122	between MYT1L (3:132125508-132294013) and 3 (131360883-131435579) 132125508
FRMD4A (47384861- 48049706)	SLC6A3 (79186108- 79220297)	GMEB2 (62568549- 62584820)
between SHROOM2 (X:6296219-6448992) and X (6018322-6018423) 6296219	SART1 (6354908- 6373272)	NAV3 (103013806- 103368021)
between PIGG (8:20646-43330) and 8 (0-0) 20646	between CD34 (9:134913121-134937762) and 9 (134584406-134796063) 134913121	between TPT1 (11:21929221-21932691) and 11 (21848941-21865590) 21929221
between DNAJC5 (17:62754802-62780468) and 17 (62733593-62750557) 62754802	between KCNQ2 (17:62459281-62506424) and 17 (62423878-62435728) 62459281	CUBN (43102946- 43414758)
LAMA5 (61697517- 61747955)	COL4A4 (128476257- 128595477)	PTPRN2 (721131- 1389607)
LRCH1 (20688596- 20906608)	SSX2IP (129055523- 129114217)	RALGPS1 (267480750- 267770440)
between U2 (6:24518615-24518701) and 6 (23691605-23691795) 24518615	LCP1 (21126539- 21223550)	PRPF6 (62815085- 62858382)
between MAP4K3 (3:100887143-101084677) and 3 (100625370-100625658) 100887143	between LRRC63 (11:21080028-21125646) and 11 (20995688-21036014) 21080028	between U6 (11:35990414-35990520) and 11 (34384511-34389730) 35990414
ATG2A (7262031- 7282347)	between LRRC63 (11:21080028-21125646) and 11 (20995688-21036014) 21080028	between MFAP4 (12:60137566-60144207) and 12 (60117461-60126173) 60137566
RIPOR2 (19609358- 19838093)	PARN (28612269- 28802504)	between CCDC179 (2:36687928-36699462) and 2 (35115187-35115321) 36687928
ADGRG6 (22662022- 22801848)	between U6 (1:62722215-62722312) and 1 (60771572-60944038) 62722215	MICU2 (1421171- 1500396)
PTPRN2 (721131- 1389607)	SYT17 (26447342- 26548657)	between STMN3 (17:62600455-62609018) and 17 (62568549-62584820) 62600455
LAMA5 (61697517- 61747955)	ARHGAP12 (42454646- 42577345)	between U6 (14:1857573-1857674) and 14 (1165982-1167529) 1857573
CUBN (43102946- 43414758)	between MYT1L (3:132125508-132294013) and 3 (131360883-131435579) 132125508	GMEB2 (62568549- 62584820)
EDAR (47396330- 47465784)	between EDN2 (6:169744568-169758283) and 6 (169655019-169655096) 169744568	between ADGRL2 (6:131727084-132113933) and 6 (130153377-130153483) 131727084
between STMN3 (17:62600455-62609018) and 17 (62568549-62584820) 62600455	SLC4A3 (121630316- 121643539)	GMEB2 (62568549- 62584820)
between ZNF180 (6:50987467-51008479) and 6 (50915431-50968600) 50987467	between TSPAN5 (8:121657325-121843242) and 8 (121409731-121464471) 121657325	LAMA5 (61697517- 61747955)
TCERG1L (139774199- 139954817)	SORCS2 (3207098- 3760393)	TTC39C (108860324- 108968678)
USP43 (54584343- 54641116)	LRCH1 (20688596- 20906608)	PRKCA (12882064- 13263554)
between TPT1 (11:21929221-21932691) and 11 (21848941-21865590) 21929221	CFAP157 (268209187- 268215859)	PTK6 (62538855- 62546870)
NTSR1 (61989402- 62033548)	ESD (20651822- 20672244)	FOXP4 (36754754- 36793527)
LAMA5 (61697517- 61747955)	between ssc-mir-4338 (6:169655019-169655096) and 6 (169152179-169154551) 169655019	FAM167A (14627230- 14667455)
between MYC (4:12455122-12461078) and 4 (10179758-10451929) 12455122	between U6 (4:34366887-34366992) and 4 (34234679-34257134) 34366887	LAMA5 (61697517- 61747955)
PPFIA1 (3073241- 3164235)	between MYT1L (3:132125508-132294013) and 3 (131360883-131435579) 132125508	SNX27 (97525181- 97620788)
between COG3 (11:21759180-21826913) and 11 (21612493-21622446) 21759180	between STMN3 (17:62600455-62609018) and 17 (62568549-62584820) 62600455	TK1 (3786031- 3795917)
between U6 (3:13383092-13383200) and 3 (11956300-12039978) 13383092	between U6 (14:1857573-1857674) and 14 (1165982-1167529) 1857573	between KCNQ2 (17:62459281-62506424) and 17 (62423878-62435728) 62459281
LYRM9 (44271524- 44289612)	ZBTB46 (62659786- 62709235)	ARHGAP12 (42454646- 42577345)
between ssc-mir-1 (17:61894036-61894143) and 17 (61824899-61834267) 61894036	between ERMARD (1:512678-540896) and 1 (199358-211346) 512678	between ssc-mir-1 (17:61894036-61894143) and 17 (61824899-61834267) 61894036
RGS19 (62889210- 62895556)	between NELFCD (17:59129076-59141499) and 17 (58970316-58970392) 59129076	GMEB2 (62568549- 62584820)
between IRF8 (6:3041645-3097406) and 6 (2592993-2597659) 3041645	between TCERG1L (14:139774199-139954817) and 14 (139072575-139111249) 139774199	LCP1 (21126539- 21223550)
between BHLHE23 (17:62227916-62228638) and 17 (62186112-62200084) 62227916	CAPN5 (11207636- 11246711)	between PIGG (8:20646-43330) and 8 (0-0) 20646
between MFAP4 (12:60137566-60144207) and 12 (60117461-60126173) 60137566	ZBTB46 (62659786- 62709235)	between RBBP8NL (17:61782605-61787321) and 17 (61764937-61778394) 61782605
between COL9A3 (17:62074855-62093703) and 17 (62058424-62062960) 62074855	PTPRH (59389290- 59416233)	between GPR35 (15:139583769-139591632) and 15 (139557469-139568767) 139583769
GRAMD1A (44569030- 44594170)	between IGFBP3 (18:50003022-50010690) and 18 (48997217-49192433) 50003022	TPD52L1 (37667150- 37761760)
SLCO4A1 (61947628- 61969970)	between BNIP3 (14:140362127-140371907) and 14 (139774199-139954817) 140362127	between U6 (1:62722215-62722312) and 1 (60771572-60944038) 62722215
CBY2 (21612493- 21622446)	SYK (2056670- 2161171)	CTTN (3031103- 3060813)
between ssc-mir-1 (17:61894036-61894143) and 17 (61824899-61834267) 61894036	CEP112 (12392875- 12815800)	between TAB1 (5:8826840-8852776) and 5 (8777965-8807100) 8826840
between MYT1L (3:132125508-132294013) and 3 (131360883-131435579) 132125508	DNAJC5 (62754802- 62780468)	COL4A4 (128476257- 128595477)
between U6 (17:39088465-39088574) and 17 (39031957-39063699) 39088465	FAM167A (14627230- 14667455)	between ssc-mir-29b-2 (9:135019075-135019164) and 9 (134913121-134937762) 135019075
FBLN1 (3839502- 3927183)	ABLIM2 (2916775- 3054969)	between SIPA1L2 (14:58117570-58352504) and 14 (57969630-57972322) 58117570
OGFOD3 (677179- 689926)	OSBPL2 (61643377- 61685819)	between NPBWR2 (17:62917322-62918320) and 17 (62905082-62913754) 62917322
CCDC88C (112917534- 113045682)	EEF2K (23887125- 23956373)	between MYT1L (3:132125508-132294013) and 3 (131360883-131435579) 132125508
SLC66A2 (127894111- 127952225)	between LRMDA (14:77957851-79051455) and 14 (77924822-77928453) 77957851	between ARHGAP21 (10:50638719-50669497) and 10 (50365587-50461324) 50638719
LTBP1 (106300750- 106724737)	LRCH1 (20688596- 20906608)	ADNP2 (128030715- 128113288)
DNAJC5 (62754802- 62780468)	DNAH6 (59859863- 60114365)	TC2N (113337035- 113389588)
between NTSR1 (17:61989402-62033548) and 17 (61947628-61969970) 61989402	between BAMBI (10:40053355-40060319) and 10 (39932599-40022338) 40053355	COLEC11 (131226956- 131254553)
COL4A4 (128476257- 128595477)	between MYT1L (3:132125508-132294013) and 3 (131360883-131435579) 132125508	LCP1 (21126539- 21223550)
OSBPL2 (61643377- 61685819)	MYT1 (62979350- 63014696)	between SHANK2 (2:2864331-3015314) and 2 (2377416-2391447) 2864331
between STX16 (17:58840006-58873241) and 17 (58659642-58708463) 58840006	between LNX2 (11:4960239-5043045) and 11 (4866023-4879933) 4960239	RTEL1 (62611909- 62634690)
between PIGG (8:20646-43330) and 8 (0-0) 20646	LAMA5 (61697517- 61747955)	DPYSL5 (112156676- 112252968)
KCNG2 (127866238- 127891916)	OSBPL2 (61643377- 61685819)	GLP2R (54680057- 54738102)
CEP112 (12392875- 12815800)	TNFAIP8L1 (74203766- 74220816)	between NQO1 (6:17292770-17302590) and 6 (17233858-17245451) 17292770
between MROH9 (9:63620228-63727022) and 9 (62101613-62499581) 63620228	between RCHY1 (8:71162840-71181919) and 8 (70788048-70896558) 71162840	TMEM138 (10131633- 10143038)
TAF4 (61465822- 61529890)	between SOX1 (11:77986200-77987351) and 11 (77532266-77545913) 77986200	ADRM1 (61692945- 61698144)
HRH3 (61622938- 61627278)	SNX27 (97525181- 97620788)	between U6 (3:40950619-40950725) and 3 (40835413-40934253) 40950619
between C12orf75 (5:14720120-14755815) and 5 (14102006-14177584) 14720120	between ZBTB20 (13:145591894-145644880) and 13 (144364317-144629174) 145591894	between DNAJC5 (17:62754802-62780468) and 17 (62733593-62750557) 62754802
USP43 (54584343- 54641116)	GMEB2 (62568549- 62584820)	between DCDC2C (3:131095460-131194949) and 3 (129798854-129800197) 131095460
between TSHZ3 (6:41345470-41423700) and 6 (40292951-40615673) 41345470	between TARDBP (6:71213860-71227704) and 6 (71063423-71063511) 71213860	OTOA (23570382- 23662480)
TSKU (10927342- 10942668)	PLXNA4 (16427673- 16973768)	ADGRB3 (48886491- 49619769)
between TAFA5 (5:1414144-1569846) and 5 (770654-808006) 1414144	DAGLA (9802012- 9863865)	between QKI (1:4735514-4883392) and 1 (3065680-3065779) 4735514
between COG3 (11:21759180-21826913) and 11 (21612493-21622446) 21759180	CHRNA4 (62423878- 62435728)	MYT1L (132125508- 132294013)
RTEL1 (62611909- 62634690)	between MFAP4 (12:60137566-60144207) and 12 (60117461-60126173) 60137566	between SYT10 (5:40872283-40934326) and 5 (39735257-39735363) 40872283
DLAT (39738564- 39796806)	between NPY (18:47985725-47992667) and 18 (47593049-47710570) 47985725	PRKCA (12882064- 13263554)
PIH1D2 (39765305- 39775401)	GPX1 (31916246- 31917433)	TNRC6C (3847901- 3935368)
GATA5 (61824899- 61834267)	between ssc-mir-1 (17:61894036-61894143) and 17 (61824899-61834267) 61894036	SSX2IP (129055523- 129114217)
PRPF6 (62815085- 62858382)	NAV3 (103013806- 103368021)	between RCHY1 (8:71162840-71181919) and 8 (70788048-70896558) 71162840
between IRX1 (16:77695071-77701236) and 16 (76742236-76742325) 77695071	GPX1 (31916246- 31917433)	NMNAT2 (124498109- 124696194)
PWWP2B (140636964- 140657623)	between WDR64 (10:11746565-11825546) and 10 (11526619-11709888) 11746565	SSX2IP (129055523- 129114217)
between SLC47A1 (12:60021188-60056938) and 12 (59936848-59954358) 60021188	TCFL5 (62093907- 62115650)	GPR152 (5075236- 5076651)
POLR1A (58667971- 58750421)	GPX1 (31916246- 31917433)	between DNAH5 (16:3114273-3430341) and 16 (1106372-1106479) 3114273
AFMID (3759708- 3785835)	OTOA (23570382- 23662480)	ABCA13 (135115078- 135451812)
between CDH10 (16:12094710-12277315) and 16 (9985126-10384663) 12094710	between ZNF180 (6:50987467-51008479) and 6 (50915431-50968600) 50987467	CBFA2T3 (779366- 853822)
PARN (28612269- 28802504)	between CYP46A1 (7:120661111-120695016) and 7 (120514491-120597318) 120661111	GRAMD1A (44569030- 44594170)
between OTOA (3:23570382-23662480) and 3 (23255961-23366351) 23570382	KLHL29 (114871164- 115177466)	KCNG2 (127866238- 127891916)
PARD6G (128162600- 128250663)	TESK1 (236341261- 236345962)	GSE1 (3246764- 3349122)
between PIGG (8:20646-43330) and 8 (0-0) 20646	between GRK5 (14:129113603-129347152) and 14 (129079051-129090830) 129113603	between STK4 (17:47387600-47475718) and 17 (47352160-47376503) 47387600
SEMA5A (72756383- 73328981)	TNRC6C (3847901- 3935368)	between NELFCD (17:59129076-59141499) and 17 (58970316-58970392) 59129076
between SHANK2 (2:2864331-3015314) and 2 (2377416-2391447) 2864331	TENM4 (13045196- 13820420)	between MIR124-3 (17:62318724-62318810) and 17 (62227916-62228638) 62318724
between AMER2 (11:3124317-3127433) and 11 (2750363-2750446) 3124317	RGS19 (62889210- 62895556)	between NOA1 (8:56221663-56231920) and 8 (55729116-55762015) 56221663
between SSH3 (2:5185503-5193155) and 2 (5160955-5164266) 5185503	MYT1L (132125508- 132294013)	between DNMT3A (3:113528926-113603087) and 3 (113044836-113180742) 113528926
MYT1L (132125508- 132294013)	between BNIP3 (14:140362127-140371907) and 14 (139774199-139954817) 140362127	FGF12 (129240083- 129817911)
OSBPL2 (61643377- 61685819)	DCLK2 (78681415- 78854848)	between IRX1 (16:77695071-77701236) and 16 (76742236-76742325) 77695071
between MYT1L (3:132125508-132294013) and 3 (131360883-131435579) 132125508	between ssc-mir-10383 (2:1474432-1474502) and 2 (1299174-1316517) 1474432	between PDGFA (3:301584-321712) and 3 (206348-207945) 301584
between IRF8 (6:3041645-3097406) and 6 (2592993-2597659) 3041645	between GLI2 (15:30313817-30579306) and 15 (30072172-30137083) 30313817	between COLEC11 (3:131226956-131254553) and 3 (131095460-131194949) 131226956
between PDGFB (5:8986462-9007435) and 5 (8928709-8928788) 8986462	between MIPEP (11:2670000-2790727) and 11 (2543812-2640736) 2670000	DSCAM (203567129- 204313820)
between KCNA5 (5:65439336-65442207) and 5 (65052519-65123788) 65439336	between ssc-mir-29b-2 (9:135019075-135019164) and 9 (134913121-134937762) 135019075	RNF2 (126172301- 126287603)
CYP2F1 (49017008- 49029388)	between TAFA5 (5:1414144-1569846) and 5 (770654-808006) 1414144	POLR3E (23846359- 23880614)
SEPTIN11 (72543621- 72679171)	SLC66A2 (127894111- 127952225)	between MFAP4 (12:60137566-60144207) and 12 (60117461-60126173) 60137566
DNAI2 (6809335- 6832766)	LCP1 (21126539- 21223550)	between SOX1 (11:77986200-77987351) and 11 (77532266-77545913) 77986200
TMEM138 (10131633- 10143038)	LMBR1 (1795497- 1934947)	CABLES2 (61764937- 61778394)
between LRRC63 (11:21080028-21125646) and 11 (20995688-21036014) 21080028	between RNF144A (3:128747722-128817537) and 3 (127500763-127503257) 128747722	between SEMA6B (2:74258439-74296385) and 2 (74203766-74220816) 74258439
ZBTB46 (62659786- 62709235)	RALGPS1 (267480750- 267770440)	LRCH1 (20688596- 20906608)
GSE1 (3246764- 3349122)	between TMEM165 (8:54751572-54787886) and 8 (54084178-54084292) 54751572	between MYT1L (3:132125508-132294013) and 3 (131360883-131435579) 132125508
TCFL5 (62093907- 62115650)	ADGRL2 (131727084- 132113933)	between HHIPL2 (10:11315849-11336308) and 10 (10866448-10905857) 11315849
WNK4 (20065061- 20081762)	SORCS2 (3207098- 3760393)	UBE3C (1542163- 1653982)
OTOA (23570382- 23662480)	between ADARB2 (10:68013449-68467189) and 10 (67302626-67302732) 68013449	COG7 (22740436- 22826585)
LMOD1 (24164792- 24193820)	ASB13 (65275532- 65303223)	between RALA (18:54550238-54588980) and 18 (54494709-54494815) 54550238
SEPTIN9 (4254775- 4405628)	GSDME (47526797- 47583731)	ZBTB46 (62659786- 62709235)
PPIH (168742005- 168760286)	SORCS2 (3207098- 3760393)	LRCH1 (20688596- 20906608)
PHACTR1 (9105874- 9666881)	between SHISAL1 (5:4771417-4849326) and 5 (4649183-4655205) 4771417	between KCNJ2 (12:10351699-10362244) and 12 (8725335-8725413) 10351699
between ADGRL2 (6:131727084-132113933) and 6 (130153377-130153483) 131727084	between NDUFA10 (15:138986421-139031897) and 15 (138381635-138614301) 138986421	between CD34 (9:134913121-134937762) and 9 (134584406-134796063) 134913121
between CACNA1C (5:69275176-69448430) and 5 (68923903-68975957) 69275176	MAP3K20 (79173033- 79380993)	between SRGN (14:72183363-72199250) and 14 (72069395-72099211) 72183363
TPD52L2 (62733593- 62750557)	CC2D2A (10779334- 10898190)	GRM4 (30179305- 30267715)
between TERT (16:79258591-79276421) and 16 (79237061-79248500) 79258591	DCDC2C (131095460- 131194949)	CBY2 (21612493- 21622446)
CMPK2 (128903616- 128917871)	between VSTM2A (9:138990480-138997131) and 9 (137214501-137214607) 138990480	KCNH2 (6243524- 6279111)
ZDHHC7 (3786325- 3817957)	between MROH5 (4:2282120-2343887) and 4 (1582330-1647573) 2282120	ARHGAP21 (50638719- 50669497)
EGFR (139300022- 139475589)	RARS2 (55893480- 55982068)	between NOL10 (3:125861432-125956887) and 3 (125775099-125825244) 125861432
between TNFRSF19 (11:2543812-2640736) and 11 (2382906-2442316) 2543812	ORC3 (55954159- 56042853)	between RBFOX1 (3:34939573-37300810) and 3 (34083830-34096248) 34939573
DKC1 (125218923- 125229525)	OSBPL2 (61643377- 61685819)	MGMT (138499309- 138771540)
between KDM2A (2:5240312-5357829) and 2 (5209439-5227758) 5240312	between HS3ST2 (3:23255961-23366351) and 3 (23035426-23116007) 23255961	LCP1 (21126539- 21223550)
between ssc-mir-9785 (AEMK02000499.1:24651-24728) and AEMK02000499.1 (0-0) 24651	PPP1R16B (41752845- 41866362)	between STEAP3 (15:24736594-24787865) and 15 (24674861-24677094) 24736594
ANO1 (3202166- 3373411)	between PITRM1 (10:66996954-67047235) and 10 (66488391-66497844) 66996954	between FSTL4 (2:135488563-136096787) and 2 (135345867-135391108) 135488563
LIFR (23634298- 23804854)	OSBPL2 (61643377- 61685819)	between BHLHE23 (17:62227916-62228638) and 17 (62186112-62200084) 62227916
SLC22A23 (1988696- 2131908)	between ADARB2 (10:68013449-68467189) and 10 (67302626-67302732) 68013449	between NTSR1 (17:61989402-62033548) and 17 (61947628-61969970) 61989402
SLCO4A1 (61947628- 61969970)	between ABLIM2 (8:2916775-3054969) and 8 (2846005-2883958) 2916775	between ARHGAP12 (10:42454646-42577345) and 10 (42013084-42214205) 42454646
GSDME (47526797- 47583731)	SPTBN2 (5695836- 5739415)	between TSPYL5 (4:39362947-39367402) and 4 (39051537-39113385) 39362947
between U6 (4:128100926-128101032) and 4 (127573703-127709942) 128100926	between TMEM165 (8:54751572-54787886) and 8 (54084178-54084292) 54751572	between CNOT6L (8:73185999-73335741) and 8 (72791703-72800551) 73185999
between NDUFA10 (15:138986421-139031897) and 15 (138381635-138614301) 138986421	between SYT10 (5:40872283-40934326) and 5 (39735257-39735363) 40872283	between CATSPER3 (2:137139749-137175305) and 2 (137060893-137080106) 137139749
ZNF618 (254477872- 254672964)	DSCAM (203567129- 204313820)	ROR2 (2804061- 3035296)
between XRCC2 (18:4808470-4835802) and 18 (3148483-4054118) 4808470	GPX1 (31916246- 31917433)	between MDGA1 (7:33210158-33269130) and 7 (33064971-33085737) 33210158
ABCA13 (135115078- 135451812)	CLDN9 (39172853- 39174354)	between LRMDA (14:77957851-79051455) and 14 (77924822-77928453) 77957851
between PIGG (8:20646-43330) and 8 (0-0) 20646	SORCS2 (3207098- 3760393)	LCP1 (21126539- 21223550)
between TRIP13 (16:79458847-79473712) and 16 (79400997-79419759) 79458847	PSAP (74734189- 74887763)	FRMD8 (6822967- 6843470)
EPN2 (60171920- 60234278)	between CSRP2 (5:104273168-104295141) and 5 (104132132-104132191) 104273168	between SHANK2 (2:2864331-3015314) and 2 (2377416-2391447) 2864331
between MAN1A1 (1:42729722-42896283) and 1 (41057838-41265375) 42729722	between TPCN2 (2:4069280-4105042) and 2 (3621246-3633296) 4069280	PARN (28612269- 28802504)
between U6 (1:62722215-62722312) and 1 (60771572-60944038) 62722215	between CUBN (10:43102946-43414758) and 10 (42986327-43004688) 43102946	between COL9A3 (17:62074855-62093703) and 17 (62058424-62062960) 62074855
ADRM1 (61692945- 61698144)	RHBDF2 (5010178- 5036255)	OSBPL2 (61643377- 61685819)
between FSTL4 (2:135488563-136096787) and 2 (135345867-135391108) 135488563	TTLL12 (5701583- 5720724)	SHROOM2 (6296219- 6448992)
DNAJC5 (62754802- 62780468)	between MFAP4 (12:60137566-60144207) and 12 (60117461-60126173) 60137566	between SLCO4A1 (17:61947628-61969970) and 17 (61904781-61904883) 61947628
between SACS (11:2382906-2442316) and 11 (1554763-1582408) 2382906	between SLC24A4 (7:113836230-114014949) and 7 (113659905-113693764) 113836230	between SLC28A3 (10:30669904-30729301) and 10 (30186696-30186802) 30669904
between SERTAD4 (9:132737299-132748448) and 9 (132621886-132622001) 132737299	between NELFCD (17:59129076-59141499) and 17 (58970316-58970392) 59129076	CFAP299 (136963965- 137491976)
between CIBAR2 (6:3710213-3720198) and 6 (3246764-3349122) 3710213	between IRX4 (16:78937566-78945269) and 16 (78305793-78309786) 78937566	between TLNRD1 (7:49833210-49837331) and 7 (49814102-49814207) 49833210
between CDH17 (4:42515276-42597772) and 4 (42458466-42471929) 42515276	between ALKAL2 (3:132660909-132670124) and 3 (132426431-132431678) 132660909	between TAFA5 (5:1414144-1569846) and 5 (770654-808006) 1414144
KIRREL3 (53491991- 53664072)	ADAMTS13 (273024009- 273056039)	between ST3GAL1 (4:7896554-7909505) and 4 (7016774-7174985) 7896554
CTTN (3031103- 3060813)	between LHX1 (12:38450708-38456139) and 12 (38124400-38144083) 38450708	KIRREL3 (53491991- 53664072)
between TLNRD1 (7:49833210-49837331) and 7 (49814102-49814207) 49833210	between TPT1 (11:21929221-21932691) and 11 (21848941-21865590) 21929221	ZNF536 (40292951- 40615673)
CDH4 (60959190- 61451878)	CLDN9 (39172853- 39174354)	between WDFY2 (11:16092698-16195134) and 11 (15997827-16034395) 16092698
between NQO1 (6:17292770-17302590) and 6 (17233858-17245451) 17292770	between U6 (14:28983001-28983107) and 14 (28823575-28845719) 28983001	between AMZ1 (3:1963896-1994169) and 3 (1905656-1918227) 1963896
between GUCA2A (6:169146334-169148286) and 6 (168994494-169135040) 169146334	HS3ST2 (23255961- 23366351)	between HAPSTR1 (3:33626975-33655299) and 3 (32750700-33143499) 33626975
between PIGG (8:20646-43330) and 8 (0-0) 20646	between FAM167A (14:14627230-14667455) and 14 (14458042-14504449) 14627230	between NOS2 (12:44174948-44218146) and 12 (43985732-44135833) 44174948
CCND3 (37082097- 37181366)	DST (28812252- 29300152)	ZBTB46 (62659786- 62709235)
between TMPRSS3 (13:205709663-205732824) and 13 (205687560-205691460) 205709663	between NTSR1 (17:61989402-62033548) and 17 (61947628-61969970) 61989402	KCNT1 (1760426- 1822341)
COL13A1 (72787303- 72953095)		PTPRS (73574854- 73680686)
between ELOVL6 (8:112027054-112191274) and 8 (111748514-111858510) 112027054		ADARB2 (68013449- 68467189)
VPS13A (230069368- 230331200)		ASIC1 (15965084- 15991876)
TCFL5 (62093907- 62115650)		between EDN2 (6:169744568-169758283) and 6 (169655019-169655096) 169744568
ANO1 (3202166- 3373411)		PTPRN2 (721131- 1389607)
MICU2 (1421171- 1500396)		TRAPPC12 (131307208- 131357994)
between NKAIN4 (17:62356422-62380859) and 17 (62329302-62341413) 62356422		LDLRAD4 (96401654- 96577643)
between DNMT3L (13:207119051-207132538) and 13 (207042952-207056770) 207119051		CDYL (2846090- 2966240)
ZMIZ1 (81455127- 81647939)		between U2 (6:24518615-24518701) and 6 (23691605-23691795) 24518615
between MYT1L (3:132125508-132294013) and 3 (131360883-131435579) 132125508		NAV3 (103013806- 103368021)
between COL4A1 (11:76858356-76997322) and 11 (76626179-76653881) 76858356		HLF (31589337- 31643594)
between FGF1 (2:144133392-144241323) and 2 (143967991-143968102) 144133392		between COG3 (11:21759180-21826913) and 11 (21612493-21622446) 21759180
between BSPRY (1:253975973-254003162) and 1 (253945953-253966692) 253975973		between DNAJB12 (14:75169077-75189883) and 14 (75117710-75119902) 75169077
between SHANK2 (2:2864331-3015314) and 2 (2377416-2391447) 2864331		between TLE1 (1:234277843-234370593) and 1 (232355959-232504763) 234277843
CD300LB (6637483- 6646394)		EEF2K (23887125- 23956373)
SLC4A3 (121630316- 121643539)		CTTN (3031103- 3060813)
between KCNG2 (6:127866238-127891916) and 6 (127382263-127392164) 127866238		SF3B2 (6279049- 6294639)
between MROH9 (9:63620228-63727022) and 9 (62101613-62499581) 63620228		between ST6GAL2 (3:48648858-48723774) and 3 (47996335-48022379) 48648858
CTTN (3031103- 3060813)		between NPY (18:47985725-47992667) and 18 (47593049-47710570) 47985725
between TNFRSF18 (6:63516045-63518405) and 6 (63497597-63511918) 63516045		DST (28812252- 29300152)
between PITRM1 (10:66996954-67047235) and 10 (66488391-66497844) 66996954		CEP112 (12392875- 12815800)
between SMAD3 (1:164998103-165124449) and 1 (164656887-164735704) 164998103		MAGI2 (100847013- 102170004)
between CD6 (2:10738471-10785516) and 2 (10648974-10673919) 10738471		between BLOC1S4 (8:4092050-4095772) and 8 (3812257-3828108) 4092050
AFAP1L2 (124630799- 124672813)		STK32C (140512451- 140591686)
between ATG4C (6:149608220-149692153) and 6 (149154033-149155478) 149608220		BAMBI (40053355- 40060319)
between CYP4A24 (6:164496928-164695871) and 6 (164283366-164295290) 164496928		VAV2 (273303144- 273476207)
between U6 (10:67302626-67302732) and 10 (67022655-67082449) 67302626		TPD52L2 (62733593- 62750557)
ABCA13 (135115078- 135451812)		ARMC9 (131928719- 132101343)
between RPS6KC1 (9:130255308-130435315) and 9 (129532184-129580982) 130255308		between VRK1 (7:117942973-118028923) and 7 (117676398-117741911) 117942973
between SUGCT (18:53639872-54283251) and 18 (52889684-52900967) 53639872		BOP1 (475426- 507138)
SHANK2 (2864331- 3015314)		SLC4A3 (121630316- 121643539)
CDH4 (60959190- 61451878)		between HRH3 (17:61622938-61627278) and 17 (61604971-61614691) 61622938
RTEL1 (62611909- 62634690)		POLR1A (58667971- 58750421)
AHRR (79730926- 79810188)		between CLNS1A (9:12092997-12113670) and 9 (12065546-12078401) 12092997
between SAE1 (6:52957469-53030582) and 6 (52894951-52938164) 52957469		between Y_RNA (AEMK02000698.1:1678531-1678629) and AEMK02000698.1 (0-0) 1678531
CHRNG (133052031- 133058544)		between TMEM165 (8:54751572-54787886) and 8 (54084178-54084292) 54751572
between RPS21 (17:61763574-61764832) and 17 (61697517-61747955) 61763574		CASS4 (56991161- 57030581)
between LARP7 (8:110069829-110089708) and 8 (108915572-109222905) 110069829		between NUBP2 (3:40178417-40186551) and 3 (40174764-40177784) 40178417
between PIGG (8:20646-43330) and 8 (0-0) 20646		PTPRN2 (721131- 1389607)
DST (28812252- 29300152)		TANC2 (15453241- 15813469)
between AAR2 (17:39498730-39522695) and 17 (39255773-39309436) 39498730		COL9A3 (62074855- 62093703)
TAF4 (61465822- 61529890)		KCNH2 (6243524- 6279111)
		between C20orf85 (17:58373175-58383131) and 17 (57999287-58054118) 58373175
		between PNRC1 (1:57128303-57136135) and 1 (56852866-57061972) 57128303
		between CCDC50 (13:128619230-128690649) and 13 (128577995-128593392) 128619230
		LAMA5 (61697517- 61747955)
		between ssc-mir-6782 (AEMK02000489.1:10649-10723) and AEMK02000489.1 (4285-4437) 10649
		between RDH13 (6:59274387-59292765) and 6 (59186265-59186402) 59274387
		between CD34 (9:134913121-134937762) and 9 (134584406-134796063) 134913121
		TNC (255533238- 255630376)
		GRK1 (78793777- 78804262)
		between SNORD102 (11:4734565-4734635) and 11 (4612277-4689432) 4734565
		between EDN2 (6:169744568-169758283) and 6 (169655019-169655096) 169744568
		between TAFA5 (5:1414144-1569846) and 5 (770654-808006) 1414144
		between RBFOX3 (12:3116773-3138840) and 12 (2670901-2671007) 3116773
		between ARHGAP12 (10:42454646-42577345) and 10 (42013084-42214205) 42454646
		TNFSF13B (75599598- 75633041)
		SUN1 (486021- 530869)
		between SHANK2 (2:2864331-3015314) and 2 (2377416-2391447) 2864331
		MAP3K4 (6891265- 7049775)
		between SPRY4 (2:143875355-143892292) and 2 (143629783-143734520) 143875355
		between PSMA2 (18:51909473-51921238) and 18 (51387836-51802945) 51909473
		between ssc-mir-10383 (2:1474432-1474502) and 2 (1299174-1316517) 1474432
		PAK6 (131039318- 131076631)
		CEP112 (12392875- 12815800)
		JARID2 (11359230- 11601401)
		between PTMA (15:132355655-132361435) and 15 (132217223-132228645) 132355655
		BRAT1 (1905656- 1918227)
		between SNORD102 (11:4734565-4734635) and 11 (4612277-4689432) 4734565
		between ARHGAP12 (10:42454646-42577345) and 10 (42013084-42214205) 42454646
		between ADGRL1 (2:64997159-65044298) and 2 (64844798-64890939) 64997159
		GGA1 (10190367- 10213477)
		between COL22A1 (4:4069076-4313195) and 4 (3561939-3641315) 4069076
		between SHANK2 (2:2864331-3015314) and 2 (2377416-2391447) 2864331
		MYT1 (62979350- 63014696)
		MYO7A (11249075- 11666296)
		IL1R1 (52192915- 52288485)
		ATG2A (7262031- 7282347)
		FADD (3185675- 3194818)
		ZNF618 (254477872- 254672964)
		LRCH1 (20688596- 20906608)
		between COL4A1 (11:76858356-76997322) and 11 (76626179-76653881) 76858356
		FAM167A (14627230- 14667455)
		ZNHIT6 (130298280- 130386955)
		KCNAB2 (66928381- 67016845)
		between NQO1 (6:17292770-17302590) and 6 (17233858-17245451) 17292770
		OSBPL2 (61643377- 61685819)
		between TVP23A (3:32271848-32312779) and 3 (32172214-32230780) 32271848
		ILKAP (137740292- 137765784)
		between CDC73 (10:575075-667432) and 10 (0-0) 575075
		NCOR1 (59273100- 59392562)
		between SBDS (3:16161580-16169453) and 3 (15026772-15450615) 16161580
		between SHANK2 (2:2864331-3015314) and 2 (2377416-2391447) 2864331
		SORCS2 (3207098- 3760393)
		CAMTA1 (67605790- 68471920)
		between PSD2 (2:141595464-141658713) and 2 (141480397-141514322) 141595464
		between AVP (17:32581234-32583185) and 17 (32546712-32561533) 32581234
		BBX (151722098- 152005045)
		TMIE (29624154- 29633013)
		between FOXD1 (2:82607848-82609248) and 2 (82336049-82337155) 82607848
		between MTRR (16:74245228-74270783) and 16 (73842183-73842289) 74245228
		between DNAJC5 (17:62754802-62780468) and 17 (62733593-62750557) 62754802
		between ALKAL2 (3:132660909-132670124) and 3 (132426431-132431678) 132660909
		RBM17 (64885870- 64908963)
		TFAP2A (7221656- 7244612)
		between PEG3 (6:61285456-61292885) and 6 (60906872-60926917) 61285456
		WIPI1 (11715318- 11752021)
		SHANK2 (2864331- 3015314)
		between U6 (3:13383092-13383200) and 3 (11956300-12039978) 13383092
		LIMK1 (11252648- 11279284)
		GLI3 (52404072- 52697900)
		AFDN (1570272- 1698694)
		CCDC180 (239209387- 239270803)
		ERFE (137728478- 137738676)
		AGRN (63365983- 63398309)
		EMILIN1 (112031917- 112046429)
		PDE9A (205938348- 206034976)
		DGCR2 (50877872- 50935564)
		CUBN (43102946- 43414758)
		SLC29A4 (3853307- 3878236)
		TOP1MT (1148890- 1188130)
		DPYSL4 (140497457- 140511733)
		between U6 (Y:9725184-9725290) and Y (3508456-3508639) 9725184
		GSE1 (3246764- 3349122)
		SLCO4A1 (61947628- 61969970)
		DNAH9 (56045381- 56358236)
		AGAP3 (6081681- 6145522)
		SDK1 (2814547- 3324798)
		between CYLD (6:34059081-34121264) and 6 (33732025-33748704) 34059081
		CEMIP (49622539- 49792543)
		between TRAF3 (AEMK02000452.1:1512633-1627278) and AEMK02000452.1 (1330879-1469614) 1512633
		between SOWAHB (8:72539307-72543298) and 8 (72045350-72045456) 72539307
		between U6 (8:10082622-10082726) and 8 (9197043-9254485) 10082622
		RNF2 (126172301- 126287603)
		MFNG (10319816- 10344832)
		PEPD (43177062- 43290369)
		between ssc-mir-29b-2 (9:135019075-135019164) and 9 (134913121-134937762) 135019075
		between U6 (9:133920789-133920895) and 9 (133517078-133517146) 133920789
		PLXNB3 (124509526- 124522767)
		between COP1 (9:117915443-118114259) and 9 (117373545-117771224) 117915443
		HCFC1 (124673128- 124694152)
		SERPINB9 (1721383- 1735074)
		KIF1A (139610627- 139694826)
		PALM (77619199- 77644673)
		between CHRNA7 (1:142803701-142937123) and 1 (142412565-142414240) 142803701
		between NOS2 (12:44174948-44218146) and 12 (43985732-44135833) 44174948
		MAZ (18042007- 18047530)
		between SCAF8 (1:12040485-12122337) and 1 (11648508-11759348) 12040485
		UBASH3A (205744393- 205787056)
		between BRSK2 (2:896585-953108) and 2 (851512-864483) 896585
		CACNA1S (23502898- 23568058)
		between RNaseP_nuc (14:15097687-15098112) and 14 (15011711-15033877) 15097687
		between ssc-mir-296 (17:58970316-58970392) and 17 (58840006-58873241) 58970316
		GRID2IP (4666678- 4700037)
		OSMR (24041567- 24102177)
		TBC1D5 (4201255- 4633312)
		CDH4 (60959190- 61451878)
		COL13A1 (72787303- 72953095)
		between BNIP3 (14:140362127-140371907) and 14 (139774199-139954817) 140362127
		HIVEP2 (22412984- 22436130)
		between KLF17 (6:167176834-167188418) and 6 (167082849-167091630) 167176834
		between C12orf75 (5:14720120-14755815) and 5 (14102006-14177584) 14720120
		between U2 (10:29844544-29844732) and 10 (29440145-29590454) 29844544
		JAZF1 (44488511- 44827091)
		SLC13A3 (48714183- 48792141)
		between MOSMO (3:24107877-24176166) and 3 (24031331-24097393) 24107877
		FGF12 (129240083- 129817911)
		between ACTRT2 (6:64664641-64665774) and 6 (64478408-64499986) 64664641
		GLIS1 (158537465- 158763551)
		between TAFA5 (5:1414144-1569846) and 5 (770654-808006) 1414144
		between SYT10 (5:40872283-40934326) and 5 (39735257-39735363) 40872283
		CLEC16A (31938135- 32158320)
		NUP98 (6319650- 6419660)
		CIT (33009877- 33196286)
		KCNJ15 (201894420- 201939789)
		SH3YL1 (132684960- 132730998)
		COL5A1 (273971971- 274085111)
		between MYT1L (3:132125508-132294013) and 3 (131360883-131435579) 132125508
		COL4A2 (76997516- 77161614)
		between PDGFB (5:8986462-9007435) and 5 (8928709-8928788) 8986462
		between ATP2B1 (5:92935694-93061405) and 5 (92155414-92155513) 92935694
		EEF2K (23887125- 23956373)
		ABAT (33908970- 34015474)
		DNAH6 (59859863- 60114365)
		TCFL5 (62093907- 62115650)
		between CTTN (2:3031103-3060813) and 2 (2864331-3015314) 3031103
		ZC3H3 (1010638- 1089738)
		between SACS (11:2382906-2442316) and 11 (1554763-1582408) 2382906
		ADAMTS14 (73538090- 73653560)
		MIA3 (11377846- 11429015)
		between SLCO4A1 (17:61947628-61969970) and 17 (61904781-61904883) 61947628
		between MTPN (18:13330029-13395460) and 18 (12568196-12568276) 13330029
		between PITRM1 (10:66996954-67047235) and 10 (66488391-66497844) 66996954
		between NKAIN4 (17:62356422-62380859) and 17 (62329302-62341413) 62356422
		CEMIP (49622539- 49792543)
		between FADD (2:3185675-3194818) and 2 (3073241-3164235) 3185675
		between BCAS4 (17:52239496-52307308) and 17 (52195041-52213843) 52239496
		SUN1 (486021- 530869)
		ZC3HAV1 (10531897- 10588832)
		FAM120B (96218- 186769)
		between IRF8 (6:3041645-3097406) and 6 (2592993-2597659) 3041645

## Sheet: Het v Auto Brain FDR < 0.05
Supplementary Table S10E. DNA methylation analyses to identify significantly differentially methylated sites in brain tissue between heterologous and autologous suppplemented offspring (FDR < 0.05). Rose indicates presence of methylation within one region more than once.
DNAH17 (3482650- 3591132)
between FRMD1 (1:1507627-1521666) and 1 (1432043-1432183) 1507627
TCF7L2 (123343412- 123546417)
between SCGB1A1 (2:9297283-9302165) and 2 (9148560-9161905) 9297283
between FOXK1 (3:3556161-3621142) and 3 (2814547-3324798) 3556161
EARS2 (22657766- 22684241)
ACVR2A (4173805- 4259706)
between CHMP7 (14:7390061-7403654) and 14 (7222981-7254780) 7390061
between MGME1 (17:26369875-26395192) and 17 (26157372-26157476) 26369875
between FOXK1 (3:3556161-3621142) and 3 (2814547-3324798) 3556161
IQCK (25897555- 26022064)
LUZP1 (80973261- 81066262)
SLC12A9 (8697439- 8712918)
between IRX1 (16:77695071-77701236) and 16 (76742236-76742325) 77695071
between FOXK1 (3:3556161-3621142) and 3 (2814547-3324798) 3556161
between HACE1 (1:70993342-71105012) and 1 (68057538-68679256) 70993342
FHOD3 (120036845- 120586816)
MGMT (138499309- 138771540)
PFKP (67022655- 67082449)
MIPEP (2670000- 2790727)
between DIP2C (10:68770164-69141871) and 10 (68547319-68568713) 68770164
MGAT5B (4655379- 4730371)
between IRX1 (16:77695071-77701236) and 16 (76742236-76742325) 77695071
between PITRM1 (10:66996954-67047235) and 10 (66488391-66497844) 66996954
between U6 (16:76742236-76742325) and 16 (76326721-76491003) 76742236
FLOT2 (45101531- 45120455)
between NRXN1 (3:89803519-90382034) and 3 (87405978-87416260) 89803519
HMGXB3 (151036191- 151102029)
between IRX1 (16:77695071-77701236) and 16 (76742236-76742325) 77695071
WDR37 (68427192- 68535143)
KCNH1 (131960480- 132334953)
ENPP7 (2612574- 2619519)
UBQLN4 (93976451- 93994828)
WDR37 (68427192- 68535143)
PACRG (4967224- 5465064)
TCOF1 (151368289- 151401027)
MIPEP (2670000- 2790727)
between ADGRD1 (14:24059019-24241176) and 14 (23516257-23594257) 24059019
S100A6 (96098525- 96099684)
TTLL1 (5793780- 5827633)
PKD1L2 (7066912- 7166458)
GTPBP4 (68547319- 68568713)
ADARB2 (68013449- 68467189)
GRK2 (5209439- 5227758)
between GSX2 (8:40881552-40883995) and 8 (40780889-40846577) 40881552
MFSD11 (4774678- 4801456)
FBXO38 (149674448- 149722865)
MAGI2 (100847013- 102170004)
PLCG2 (6433153- 6603060)
between IRX1 (16:77695071-77701236) and 16 (76742236-76742325) 77695071
DPP6 (3148483- 4054118)
FADS2 (9629423- 9735576)
DIP2C (68770164- 69141871)
WDR37 (68427192- 68535143)
between SACS (11:2382906-2442316) and 11 (1554763-1582408) 2382906
between KHDRBS3 (4:6282076-6446389) and 4 (4373953-4658013) 6282076
between SEPTIN9 (12:4254775-4405628) and 12 (3847901-3935368) 4254775
between VPS35L (3:26039884-26122770) and 3 (26022160-26035571) 26039884
between PITRM1 (10:66996954-67047235) and 10 (66488391-66497844) 66996954
PDE6A (150927770- 150985318)
GTPBP4 (68547319- 68568713)
PDE6A (150927770- 150985318)
ENTREP3 (94575793- 94581585)
SEPTIN9 (4254775- 4405628)
HMGXB3 (151036191- 151102029)
between ssc-mir-30d (4:6948669-6948747) and 4 (6282076-6446389) 6948669
WASF3 (4261177- 4366253)
between HABP2 (14:123893996-123932961) and 14 (123389294-123389400) 123893996
ACSF3 (663123- 709186)
between CDH4 (17:60959190-61451878) and 17 (59967165-59974706) 60959190
MTHFR (71863637- 71881820)
DNAH17 (3482650- 3591132)
between XRCC2 (18:4808470-4835802) and 18 (3148483-4054118) 4808470
SNX29 (30584951- 31133317)
between USP22 (12:61271641-61308270) and 12 (61057733-61060696) 61271641
DCST1 (94748429- 94768452)
TELO2 (40362208- 40383279)
AGAP3 (6081681- 6145522)
CD74 (151402211- 151409833)
between APP (13:189435094-189716056) and 13 (189289996-189327497) 189435094
NPR3 (18842039- 18929805)
between SIK1 (13:206454718-206465807) and 13 (206293849-206297015) 206454718
between RHPN1 (4:1123105-1132966) and 4 (1091263-1092818) 1123105
CDH5 (27108597- 27142177)
ZC3H3 (1010638- 1089738)
MIPEP (2670000- 2790727)
between NPTX2 (3:5720680-5732454) and 3 (5472315-5567876) 5720680
ADARB2 (68013449- 68467189)
between MEX3A (4:93949459-93955640) and 4 (93899019-93926320) 93949459
CDH4 (60959190- 61451878)
between TMEM176A (18:6337837-6342555) and 18 (6309594-6320974) 6337837
SSBP3 (157911493- 158081476)
PITRM1 (66996954- 67047235)
CBFA2T3 (779366- 853822)
NAA60 (38763447- 38781988)
PPARGC1B (150823373- 150919376)
between ADARB2 (10:68013449-68467189) and 10 (67302626-67302732) 68013449
between SIRT1 (14:71091167-71123297) and 14 (71005056-71041040) 71091167
between TCOF1 (2:151368289-151401027) and 2 (151314507-151320814) 151368289
between DIP2C (10:68770164-69141871) and 10 (68547319-68568713) 68770164
ST3GAL3 (167363347- 167595835)
ROR2 (2804061- 3035296)
JAKMIP2 (148861751- 149045927)
MIPEP (2670000- 2790727)
between GTF3A (11:4857023-4869272) and 11 (4746403-4748893) 4857023
CD74 (151402211- 151409833)
between ADGRD1 (14:24059019-24241176) and 14 (23516257-23594257) 24059019
between GTPBP4 (10:68547319-68568713) and 10 (68534796-68539280) 68547319
RNLS (100317625- 100605063)
CDX1 (151202777- 151216988)
between NOL12 (5:10137362-10144140) and 5 (10038966-10041067) 10137362
VWF (64519186- 65002452)
REEP1 (58436324- 58558934)
between SBDS (3:16161580-16169453) and 3 (15026772-15450615) 16161580
between PITRM1 (10:66996954-67047235) and 10 (66488391-66497844) 66996954
between PFKL (13:207167281-207191671) and 13 (207148401-207158532) 207167281
CASTOR2 (11956300- 12039978)
RAPGEF4 (78773266- 79095040)
PTPRN2 (721131- 1389607)
CACNA1A (65514509- 65871182)
PDGFRB (151155756- 151192647)
between DHX15 (8:18563807-18620909) and 8 (17841844-17946992) 18563807
between U6 (9:133920789-133920895) and 9 (133517078-133517146) 133920789
ADARB2 (68013449- 68467189)
WDR37 (68427192- 68535143)
RADIL (3641112- 3716141)
between TAS2R41 (18:6780808-6781731) and 18 (6567359-6623197) 6780808
AGAP1 (135441906- 135993311)
PRKCA (12882064- 13263554)
AOC1 (6309594- 6320974)
between HMGXB3 (2:151036191-151102029) and 2 (150996686-151022148) 151036191
between USP36 (12:3309237-3348525) and 12 (3212432-3222711) 3309237
SORCS2 (3207098- 3760393)
between U6 (9:133920789-133920895) and 9 (133517078-133517146) 133920789
between B3GNT7 (15:132127396-132131916) and 15 (131928719-132101343) 132127396
CDK5RAP2 (260466942- 260648161)
between MROH5 (4:2282120-2343887) and 4 (1582330-1647573) 2282120
IGHMBP2 (4171344- 4194525)
HIGD1B (18515427- 18522810)
between MGAT5B (12:4655379-4730371) and 12 (4526751-4526825) 4655379
between U6 (10:67302626-67302732) and 10 (67022655-67082449) 67302626
EPHA1 (6843299- 6860989)
between XRCC2 (18:4808470-4835802) and 18 (3148483-4054118) 4808470
between PITRM1 (10:66996954-67047235) and 10 (66488391-66497844) 66996954
STX3 (11696913- 11740744)
RASGEF1A (61426439- 61517745)
PPARGC1B (150823373- 150919376)
between LHCGR (3:91964415-92021398) and 3 (91607305-91774683) 91964415
GID4 (60601003- 60617454)
COL24A1 (129905327- 130242358)
TCAF1 (6567359- 6623197)
TRRAP (5909022- 6029333)
THNSL2 (57799026- 57823440)
EBNA1BP2 (168049758- 168061013)
TMEM130 (5887033- 5903747)
between OR10G6 (9:50924623-50925621) and 9 (50765646-50766608) 50924623
ADAP1 (547364- 615471)
SDR42E1 (6387363- 6399629)
between RRP1B (13:206629204-206651123) and 13 (206454718-206465807) 206629204
between CDC73 (10:575075-667432) and 10 (0-0) 575075
PPARGC1B (150823373- 150919376)
HMGXB3 (151036191- 151102029)
MSI2 (33537196- 33975548)
ADARB2 (68013449- 68467189)
TAF4 (61465822- 61529890)
between CDC42EP4 (12:7638085-7660186) and 12 (6884902-6898764) 7638085
MOXD1 (31282506- 31367779)
TCOF1 (151368289- 151401027)
SNX29 (30584951- 31133317)
DHRS7B (61320730- 61350219)
between CDC73 (10:575075-667432) and 10 (0-0) 575075
MAGI2 (100847013- 102170004)
between RCC1L (3:11915600-11948715) and 3 (11820266-11839354) 11915600
SUN1 (486021- 530869)
USP31 (23035426- 23116007)
between SACS (11:2382906-2442316) and 11 (1554763-1582408) 2382906
KCNN3 (94915965- 95113275)
MIPEP (2670000- 2790727)
ADARB2 (68013449- 68467189)
between MAP2K3 (12:61396369-61417321) and 12 (61366741-61376873) 61396369
between ARHGAP12 (10:42454646-42577345) and 10 (42013084-42214205) 42454646
between U6 (3:13383092-13383200) and 3 (11956300-12039978) 13383092
between DDX11 (5:67364877-67395730) and 5 (67313480-67322028) 67364877
between DDX11 (5:67364877-67395730) and 5 (67313480-67322028) 67364877
IRAG1 (48745371- 48930883)
HHAT (132347037- 132666873)
between U6 (6:16352666-16352770) and 6 (15698199-15863270) 16352666
CBFA2T3 (779366- 853822)
FLI1 (55612901- 55749778)
ECT2L (25566954- 25644277)
between TPCN2 (2:4069280-4105042) and 2 (3621246-3633296) 4069280
between XRCC2 (18:4808470-4835802) and 18 (3148483-4054118) 4808470
CBFA2T3 (779366- 853822)
SLC7A1 (6538045- 6604658)
TRMO (239768179- 239805143)
between SACS (11:2382906-2442316) and 11 (1554763-1582408) 2382906
ADARB2 (68013449- 68467189)
PITRM1 (66996954- 67047235)
between IRX2 (16:78305793-78309786) and 16 (77695071-77701236) 78305793
between GKAP1 (10:31141847-31246286) and 10 (31026144-31114503) 31141847
between CCBE1 (1:161321273-161556537) and 1 (161182887-161188164) 161321273
PPARGC1B (150823373- 150919376)
between RCC1L (3:11915600-11948715) and 3 (11820266-11839354) 11915600
ZC3H18 (1030418- 1081538)
MTHFR (71863637- 71881820)
ADARB2 (68013449- 68467189)
between PPARGC1B (2:150823373-150919376) and 2 (150660685-150747220) 150823373
TBC1D1 (29370481- 29590571)
between PPARGC1B (2:150823373-150919376) and 2 (150660685-150747220) 150823373
PDE6A (150927770- 150985318)
MOXD1 (31282506- 31367779)
between DNMT3A (3:113528926-113603087) and 3 (113044836-113180742) 113528926
between CDH4 (17:60959190-61451878) and 17 (59967165-59974706) 60959190
between CDX1 (2:151202777-151216988) and 2 (151155756-151192647) 151202777
ADGRF3 (112671204- 112705296)
RASSF4 (91103526- 91125360)
DEPP1 (91114441- 91122191)
DIP2C (68770164- 69141871)
MAPK13 (31880638- 31889455)
PITRM1 (66996954- 67047235)
KEL (7259144- 7279328)
between CRYBB2 (14:43209311-43220837) and 14 (43193060-43199626) 43209311
between CATSPER3 (2:137139749-137175305) and 2 (137060893-137080106) 137139749
RXRA (273705505- 273797620)
CAMK2A (151248358- 151308706)
PPARGC1B (150823373- 150919376)
between STOX1 (14:71928399-71985233) and 14 (71862649-71862713) 71928399
WDR37 (68427192- 68535143)
between STOX1 (14:71928399-71985233) and 14 (71862649-71862713) 71928399
between KLF6 (10:66488391-66497844) and 10 (65680332-65702190) 66488391
between NDUFA10 (15:138986421-139031897) and 15 (138381635-138614301) 138986421
between DIO2 (7:103096433-103323258) and 7 (101604569-101938298) 103096433
HHAT (132347037- 132666873)
PDGFRB (151155756- 151192647)
between DIP2C (10:68770164-69141871) and 10 (68547319-68568713) 68770164
INPP5D (133501092- 133626644)
between PITRM1 (10:66996954-67047235) and 10 (66488391-66497844) 66996954
AQP1 (42063485- 42076746)
CBFA2T3 (779366- 853822)
TXNDC15 (137060893- 137080106)
between PITRM1 (10:66996954-67047235) and 10 (66488391-66497844) 66996954
DISP3 (71583818- 71640940)
PDGFRB (151155756- 151192647)
between SNORD68 (6:412582-412662) and 6 (361197-376616) 412582
between CHST8 (6:43371531-43493246) and 6 (43177062-43290369) 43371531
CLSTN1 (70086247- 70165174)
between CDX1 (2:151202777-151216988) and 2 (151155756-151192647) 151202777
DENND4B (95748140- 95761519)
MIPEP (2670000- 2790727)
SLC25A43 (97868696- 97906760)
between IRX1 (16:77695071-77701236) and 16 (76742236-76742325) 77695071
ADARB2 (68013449- 68467189)
WDR37 (68427192- 68535143)
between U6 (9:133920789-133920895) and 9 (133517078-133517146) 133920789
between HMGXB3 (2:151036191-151102029) and 2 (150996686-151022148) 151036191
between NPTX2 (3:5720680-5732454) and 3 (5472315-5567876) 5720680
PDGFRB (151155756- 151192647)
COL24A1 (129905327- 130242358)
NMNAT2 (124498109- 124696194)
SYT9 (2191765- 2391921)
between CDC42EP4 (12:7638085-7660186) and 12 (6884902-6898764) 7638085
between ssc-mir-9815 (1:1013707-1013802) and 1 (855389-882473) 1013707
KATNB1 (19630447- 19659043)
ABLIM3 (150260196- 150423212)
between RRP1B (13:206629204-206651123) and 13 (206454718-206465807) 206629204
USP40 (133870834- 133952863)
between GTDC1 (15:7757935-8051594) and 15 (4173805-4259706) 7757935
between DRG2 (12:60586215-60598283) and 12 (60507667-60529733) 60586215
MIPEP (2670000- 2790727)
SYT13 (17120634- 17166990)
between MROH9 (9:63620228-63727022) and 9 (62101613-62499581) 63620228
DDX52 (39072314- 39143685)
between CSNK1A1 (2:150612077-150662284) and 2 (150580126-150580211) 150612077
between MGAT5B (12:4655379-4730371) and 12 (4526751-4526825) 4655379
between HTR4 (2:149731034-149912495) and 2 (149674448-149722865) 149731034
between SCGB1A1 (2:9297283-9302165) and 2 (9148560-9161905) 9297283
between USP22 (12:61271641-61308270) and 12 (61057733-61060696) 61271641
PFKP (67022655- 67082449)
between PDGFRB (2:151155756-151192647) and 2 (151102147-151147633) 151155756
between CDH4 (17:60959190-61451878) and 17 (59967165-59974706) 60959190
between PITRM1 (10:66996954-67047235) and 10 (66488391-66497844) 66996954
between RRP1B (13:206629204-206651123) and 13 (206454718-206465807) 206629204
IGHMBP2 (4171344- 4194525)
between DCTN4 (2:151681003-151783746) and 2 (151663185-151672313) 151681003
between ITGAM (3:17204610-17273613) and 3 (17136187-17169667) 17204610
between GPAT3 (8:134912491-134977388) and 8 (134138097-134144254) 134912491
between IRX2 (16:78305793-78309786) and 16 (77695071-77701236) 78305793
RNF157 (5225849- 5304458)
CD164 (75441575- 75458145)
HMGXB3 (151036191- 151102029)
between SERPINH1 (9:9783042-9794483) and 9 (9653596-9740286) 9783042
TRPC7 (138373189- 138510728)
MAP3K8 (40713847- 40742462)
AGAP1 (135441906- 135993311)
between SYNPO (2:151599597-151632099) and 2 (151489521-151522749) 151599597
TRIM26 (22757794- 22780232)
between CDH4 (17:60959190-61451878) and 17 (59967165-59974706) 60959190
between GFRA2 (14:5743584-5837454) and 14 (4346480-4404168) 5743584
between IRX1 (16:77695071-77701236) and 16 (76742236-76742325) 77695071
between ADARB2 (10:68013449-68467189) and 10 (67302626-67302732) 68013449
between CDH4 (17:60959190-61451878) and 17 (59967165-59974706) 60959190
between RASL11B (8:39703423-39708170) and 8 (39517512-39581727) 39703423
SEC16A (1262145- 1293334)
between USPL1 (11:7321202-7361571) and 11 (7001313-7064439) 7321202
between SYT12 (2:5410627-5433926) and 2 (5392547-5404339) 5410627
between CCDC14 (13:136438967-136486496) and 13 (135610058-135650603) 136438967
between TRIM44 (2:25276859-25378448) and 2 (24875380-25138873) 25276859
GAS2L1 (46449787- 46455276)
between U6 (9:16279266-16279373) and 9 (13780171-13780250) 16279266
MTUS2 (6197740- 6532924)
PTPRE (137101555- 137264238)
between ADARB2 (10:68013449-68467189) and 10 (67302626-67302732) 68013449
PDGFRB (151155756- 151192647)
THBS3 (94611593- 94623902)
FAM124A (16572302- 16658162)
PPP1R13B (2237705- 2331416)
PMM2 (33857068- 33892701)
between LEF1 (8:113825161-113944070) and 8 (113435986-113447191) 113825161
CSF1R (151102147- 151147633)
PDGFRB (151155756- 151192647)
between ssc-mir-296 (17:58970316-58970392) and 17 (58840006-58873241) 58970316
between DCUN1D2 (11:78679039-78708846) and 11 (78618713-78637478) 78679039
between CDH4 (17:60959190-61451878) and 17 (59967165-59974706) 60959190
HMGXB3 (151036191- 151102029)
PPFIBP2 (1987841- 2141398)
JAKMIP2 (148861751- 149045927)
ALDH4A1 (77374002- 77404036)
between ADARB2 (10:68013449-68467189) and 10 (67302626-67302732) 68013449
between NDST1 (2:151489521-151522749) and 2 (151430049-151433856) 151489521
RGS5 (87286953- 87342088)
TCOF1 (151368289- 151401027)
between BHLHE23 (17:62227916-62228638) and 17 (62186112-62200084) 62227916
between OTOA (3:23570382-23662480) and 3 (23255961-23366351) 23570382
GLI3 (52404072- 52697900)
between CDH4 (17:60959190-61451878) and 17 (59967165-59974706) 60959190
RRP1B (206629204- 206651123)
PDGFRB (151155756- 151192647)
between DIP2C (10:68770164-69141871) and 10 (68547319-68568713) 68770164
between ZNF777 (18:55614730-55645523) and 18 (55544886-55558816) 55614730
MIPEP (2670000- 2790727)
CBFA2T3 (779366- 853822)
between NEURL1B (16:51536573-51581126) and 16 (51458020-51461086) 51536573
between NDST1 (2:151489521-151522749) and 2 (151430049-151433856) 151489521
between NDUFV1 (2:4958522-4964216) and 2 (4941136-4948781) 4958522
WDR5 (273560283- 273578063)
between ssc-mir-9828-1 (12:58566073-58566170) and 12 (58126304-58168404) 58566073
CSNK1G1 (107690065- 107884045)
PTER (45362928- 45440215)
between TCOF1 (2:151368289-151401027) and 2 (151314507-151320814) 151368289
ZNF316 (4555440- 4568791)
TBC1D8 (53149196- 53289790)
ARID1B (9791633- 10227502)
DPP3 (5907252- 5946734)
ENPP7 (2612574- 2619519)
AEBP1 (51046899- 51056698)
between RRP1B (13:206629204-206651123) and 13 (206454718-206465807) 206629204
between SPECC1 (12:59466791-59654192) and 12 (59431513-59449672) 59466791
between SOX11 (3:129798854-129800197) and 3 (129245326-129245431) 129798854
between KCNH2 (18:6243524-6279111) and 18 (6209158-6228943) 6243524
ABCB8 (6178554- 6197226)
between U5 (1:266083684-266083797) and 1 (265948083-266028533) 266083684
between TPCN2 (2:4069280-4105042) and 2 (3621246-3633296) 4069280
USP36 (3309237- 3348525)
SDR42E1 (6387363- 6399629)
between COL18A1 (13:207940948-207982938) and 13 (207691174-207791802) 207940948
SFMBT2 (63877586- 64070770)
BEGAIN (121389563- 121434426)
between MACROH2A1 (2:137534138-137623886) and 2 (137200423-137206979) 137534138
ADARB2 (68013449- 68467189)
WDR37 (68427192- 68535143)
CBFA2T3 (779366- 853822)
between IRX4 (16:78937566-78945269) and 16 (78305793-78309786) 78937566
between AMER2 (11:3124317-3127433) and 11 (2750363-2750446) 3124317
PEPD (43177062- 43290369)
SYNPO (151599597- 151632099)
SNX29 (30584951- 31133317)
RAMP1 (137490356- 137535553)
PPARGC1B (150823373- 150919376)
between ADARB2 (10:68013449-68467189) and 10 (67302626-67302732) 68013449
CAMK1D (59204724- 59630285)
CD44 (25788703- 25884153)
SCNN1G (22977947- 23013384)
CLMP (49989767- 50093417)
GTPBP4 (68547319- 68568713)
between CDH4 (17:60959190-61451878) and 17 (59967165-59974706) 60959190
RPS6KA2 (2203606- 2522599)
METTL22 (34033261- 34055464)
TPK1 (112931795- 113305175)
between ZNF326 (4:126679581-126717815) and 4 (126067000-126067086) 126679581
ITPR3 (29835922- 29901309)
PITRM1 (66996954- 67047235)
JMJD1C (66640849- 66920324)
DGKI (11705093- 12177267)
PDGFRB (151155756- 151192647)
between PITRM1 (10:66996954-67047235) and 10 (66488391-66497844) 66996954
between MED9 (12:60906718-60933944) and 12 (60755521-60766058) 60906718
ADARB2 (68013449- 68467189)
WDR37 (68427192- 68535143)
between KLF6 (10:66488391-66497844) and 10 (65680332-65702190) 66488391
between METTL26 (3:41134246-41141353) and 3 (41123048-41127917) 41134246
between ST18 (4:77897737-78002009) and 4 (77673244-77683074) 77897737
between U6 (10:67302626-67302732) and 10 (67022655-67082449) 67302626
PCBP3 (208094877- 208259369)
between TMEM26 (14:64877935-64925505) and 14 (64326461-64465281) 64877935
between PPARGC1B (2:150823373-150919376) and 2 (150660685-150747220) 150823373
between ST3GAL1 (4:7896554-7909505) and 4 (7016774-7174985) 7896554
between MGMT (14:138499309-138771540) and 14 (137101555-137264238) 138499309
GZMH (74723954- 74727568)
TNRC6C (3847901- 3935368)
MAP6 (9810926- 9901494)
between LRP12 (4:32701835-32783390) and 4 (31606773-32094287) 32701835
TCAF1 (6567359- 6623197)
between TAS1R2 (6:77350457-77364843) and 6 (77161097-77267415) 77350457
between MROH5 (4:2282120-2343887) and 4 (1582330-1647573) 2282120
between NCF1 (3:11820266-11839354) and 3 (11671575-11811423) 11820266
between C10orf143 (14:139013253-139050019) and 14 (138819848-138935462) 139013253
between ICE1 (16:76195361-76254318) and 16 (75517023-75524758) 76195361
EEF1D (969527- 983270)
between ADSS1 (AEMK02000452.1:3008692-3027041) and AEMK02000452.1 (2901334-2913133) 3008692
PPARGC1B (150823373- 150919376)
between IL17B (2:150541180-150545367) and 2 (150526174-150537517) 150541180
PDGFRB (151155756- 151192647)
SLC26A2 (150996686- 151022148)
between SACS (11:2382906-2442316) and 11 (1554763-1582408) 2382906
between GTPBP4 (10:68547319-68568713) and 10 (68534796-68539280) 68547319
between XRCC2 (18:4808470-4835802) and 18 (3148483-4054118) 4808470
between C1QB (6:80601665-80607471) and 6 (80592473-80597452) 80601665
HS3ST3A1 (57630468- 57729589)
between ADARB2 (10:68013449-68467189) and 10 (67302626-67302732) 68013449
between MROH5 (4:2282120-2343887) and 4 (1582330-1647573) 2282120
between DACH1 (11:43764271-44187821) and 11 (42033851-42419734) 43764271
between H2BC26 (2:51687842-51694212) and 2 (51668122-51671539) 51687842
CLEC16A (31938135- 32158320)
KLF6 (66488391- 66497844)
CIB4 (112406908- 112457138)
ODAD2 (39274932- 39462846)
KATNIP (19150371- 19368223)
TCOF1 (151368289- 151401027)
VPS18 (130409123- 130420450)
DAB2IP (261659660- 261859022)
between SEPTIN9 (12:4254775-4405628) and 12 (3847901-3935368) 4254775
PTPRN2 (721131- 1389607)
CDX1 (151202777- 151216988)
between CD74 (2:151402211-151409833) and 2 (151368289-151401027) 151402211
DLGAP2 (32600234- 33267312)
between ST18 (4:77897737-78002009) and 4 (77673244-77683074) 77897737
between GTF2IRD1 (3:11538314-11654770) and 3 (11373492-11392695) 11538314
between HTR4 (2:149731034-149912495) and 2 (149674448-149722865) 149731034
DGKI (11705093- 12177267)
between SACS (11:2382906-2442316) and 11 (1554763-1582408) 2382906
DGKI (11705093- 12177267)
between SEPHS1 (10:48362463-48386431) and 10 (48177762-48262051) 48362463
between XRCC2 (18:4808470-4835802) and 18 (3148483-4054118) 4808470
HS3ST3A1 (57630468- 57729589)
between ZC3H3 (4:1010638-1089738) and 4 (995763-1000271) 1010638
SYNPO (151599597- 151632099)
ARMC9 (131928719- 132101343)
ARID3A (77431087- 77464628)
between RRP1B (13:206629204-206651123) and 13 (206454718-206465807) 206629204
between CDH4 (17:60959190-61451878) and 17 (59967165-59974706) 60959190
between SACS (11:2382906-2442316) and 11 (1554763-1582408) 2382906
MIPEP (2670000- 2790727)
SLC9A8 (51401621- 51477220)
SLC41A1 (66473341- 66499805)
between CDH11 (6:25783597-25933634) and 6 (24518615-24518701) 25783597
between ADGRD1 (14:24059019-24241176) and 14 (23516257-23594257) 24059019
DAB2IP (261659660- 261859022)
TCOF1 (151368289- 151401027)
between AMZ1 (3:1963896-1994169) and 3 (1905656-1918227) 1963896
between SCG2 (15:125419847-125426278) and 15 (124912406-124915780) 125419847
between AADACL4 (6:72635281-72650729) and 6 (72556236-72598815) 72635281
ATP8A2 (3277951- 3793881)
DRC3 (60633177- 60651849)
between IRX4 (16:78937566-78945269) and 16 (78305793-78309786) 78937566
KLC1 (2153300- 2220598)
ARSI (151314507- 151320814)
ZNF532 (161877574- 161984368)
between ADSS1 (AEMK02000452.1:3008692-3027041) and AEMK02000452.1 (2901334-2913133) 3008692
between KLF6 (10:66488391-66497844) and 10 (65680332-65702190) 66488391
USP10 (3977231- 4043533)
SNX29 (30584951- 31133317)
between MIR193B (3:28913088-28913176) and 3 (28908129-28908219) 28913088
between MGAT5B (12:4655379-4730371) and 12 (4526751-4526825) 4655379
GPR157 (69557701- 69581643)
SFMBT2 (63877586- 64070770)
between IRX1 (16:77695071-77701236) and 16 (76742236-76742325) 77695071
between IRX4 (16:78937566-78945269) and 16 (78305793-78309786) 78937566
between RASL11B (8:39703423-39708170) and 8 (39517512-39581727) 39703423
between ADARB2 (10:68013449-68467189) and 10 (67302626-67302732) 68013449
between MYC (4:12455122-12461078) and 4 (10179758-10451929) 12455122
ZC3H3 (1010638- 1089738)
PPARGC1B (150823373- 150919376)
PEPD (43177062- 43290369)
ADARB2 (68013449- 68467189)
WDR37 (68427192- 68535143)
between IRX1 (16:77695071-77701236) and 16 (76742236-76742325) 77695071
GTF2IRD1 (11538314- 11654770)
between HS3ST3A1 (12:57630468-57729589) and 12 (57206600-57238444) 57630468
between PRPSAP2 (12:60340883-60376568) and 12 (60296820-60322650) 60340883
between TGFA (3:71948137-72050474) and 3 (71730003-71840861) 71948137
between SLC9A8 (17:51401621-51477220) and 17 (51259813-51334020) 51401621
between CSNK1A1 (2:150612077-150662284) and 2 (150580126-150580211) 150612077
SH2D2A (93282413- 93293205)
between CSNK1A1 (2:150612077-150662284) and 2 (150580126-150580211) 150612077
USP31 (23035426- 23116007)
VANGL1 (104996073- 105048775)
FAM20A (11607034- 11657737)
IL6R (95322433- 95381282)
PTGER3 (141958955- 142161286)
between LAPTM4A (3:118152587-118170278) and 3 (117987557-118011884) 118152587
between GALNT17 (3:15026772-15450615) and 3 (14417501-14417611) 15026772
between RASL11B (8:39703423-39708170) and 8 (39517512-39581727) 39703423
between SMIM10L1 (5:61162905-61163111) and 5 (61092015-61096759) 61162905
PPFIBP2 (1987841- 2141398)
between SLC25A12 (15:77895938-78098383) and 15 (77803350-77860041) 77895938
PPARGC1B (150823373- 150919376)
OSBPL2 (61643377- 61685819)
between ADRA2C (8:2320226-2321608) and 8 (2125405-2145647) 2320226
between GPR55 (15:131655663-131673693) and 15 (131614743-131628619) 131655663
between GTPBP4 (10:68547319-68568713) and 10 (68534796-68539280) 68547319
between KATNAL1 (11:7001313-7064439) and 11 (6538045-6604658) 7001313
between CAMK1D (10:59204724-59630285) and 10 (59052915-59144797) 59204724
IL6R (95322433- 95381282)
PARN (28612269- 28802504)
TMEM184B (9633554- 9682115)
between TBC1D4 (11:47543815-47828208) and 11 (45985564-46459791) 47543815
between WFDC1 (6:4333731-4399237) and 6 (4237440-4313247) 4333731
TROAP (15300687- 15307679)
between GSPT1 (3:31237194-31273865) and 3 (31137682-31141735) 31237194
VPS37C (10632927- 10643539)
between RRP1B (13:206629204-206651123) and 13 (206454718-206465807) 206629204
EPHA8 (80516967- 80550588)
MAPK10 (132298299- 132776820)
between MYMK (1:273101678-273111727) and 1 (273063270-273075391) 273101678
LGALS3BP (3212432- 3222711)
VANGL1 (104996073- 105048775)
THBS3 (94611593- 94623902)
between ADARB2 (10:68013449-68467189) and 10 (67302626-67302732) 68013449
DCDC2C (131095460- 131194949)
TTLL8 (602886- 629882)
between ssc-mir-143 (2:150578738-150578817) and 2 (150541180-150545367) 150578738
between TAF4 (17:61465822-61529890) and 17 (61133869-61133975) 61465822
RADIL (3641112- 3716141)
between TMEM26 (14:64877935-64925505) and 14 (64326461-64465281) 64877935
SACS (2382906- 2442316)
MGAT5B (4655379- 4730371)
between KATNAL1 (11:7001313-7064439) and 11 (6538045-6604658) 7001313
ADARB2 (68013449- 68467189)
WDR37 (68427192- 68535143)
ADARB2 (68013449- 68467189)
WDR37 (68427192- 68535143)
between RPS6KA4 (2:7751968-7765260) and 2 (7590391-7603116) 7751968
DAB2IP (261659660- 261859022)
IMMP1L (29230210- 29307210)
PPARGC1B (150823373- 150919376)
MRPL28 (41329928- 41334451)
ADARB2 (68013449- 68467189)
TXNDC11 (31376510- 31445632)
SEPTIN9 (4254775- 4405628)
MAP3K5 (27380142- 27600493)
between CCDC42 (12:53869567-53884128) and 12 (53609757-53609863) 53869567
TCOF1 (151368289- 151401027)
between ERBB3 (5:21474475-21495038) and 5 (21431937-21433697) 21474475
USP47 (47449161- 47582819)
between RASL11B (8:39703423-39708170) and 8 (39517512-39581727) 39703423
ASMT (909908- 944290)
PEPD (43177062- 43290369)
between OSR1 (3:118757920-118765102) and 3 (118273113-118279639) 118757920
NCF4 (10874953- 10994014)
CIITA (32172214- 32230780)
CSF1R (151102147- 151147633)
MGAT5B (4655379- 4730371)
ADARB2 (68013449- 68467189)
KIF18B (18426835- 18448208)
MAP4K4 (52484274- 52649410)
between ADRA1D (17:31517021-31538362) and 17 (31208181-31217310) 31517021
CNDP2 (149565335- 149583998)
between SCRG1 (14:16634776-16664558) and 14 (16459971-16462207) 16634776
between ADARB2 (10:68013449-68467189) and 10 (67302626-67302732) 68013449
GFRA2 (5743584- 5837454)
PANK1 (101409253- 101473945)
ADARB2 (68013449- 68467189)
between PITRM1 (10:66996954-67047235) and 10 (66488391-66497844) 66996954
between ADARB1 (13:207691174-207791802) and 13 (207560990-207588501) 207691174
NALF1 (74743587- 75344229)
between OSR1 (3:118757920-118765102) and 3 (118273113-118279639) 118757920
CLEC16A (31938135- 32158320)
between LFNG (3:1810892-1820048) and 3 (1776157-1777520) 1810892
between CDX1 (2:151202777-151216988) and 2 (151155756-151192647) 151202777
SDK1 (2814547- 3324798)
PLD6 (61057733- 61060696)
CARD9 (1343214- 1351348)
between MTMR12 (16:18461129-18537908) and 16 (17848299-17872181) 18461129
between KIZ (17:28980328-29082392) and 17 (28763938-28764038) 28980328
PDE6A (150927770- 150985318)
between ZP4 (14:53577135-53584546) and 14 (51828231-51830003) 53577135
between SACS (11:2382906-2442316) and 11 (1554763-1582408) 2382906
PRKCA (12882064- 13263554)
between CSNK1A1 (2:150612077-150662284) and 2 (150580126-150580211) 150612077
between SOX9 (12:8642158-8647315) and 12 (8033088-8033194) 8642158
between SAL1 (1:253638015-253642866) and 1 (253559546-253570113) 253638015
HMCN2 (270363978- 270523262)
between AGPAT3 (13:206884538-206906353) and 13 (206722596-206735997) 206884538
between DIP2C (10:68770164-69141871) and 10 (68547319-68568713) 68770164
TBC1D22A (2528921- 2787304)
SDK1 (2814547- 3324798)
MBOAT2 (127243275- 127360057)
between SYNPO (2:151599597-151632099) and 2 (151489521-151522749) 151599597
between GYG1 (13:89221157-89259792) and 13 (89044310-89088392) 89221157
between CDH4 (17:60959190-61451878) and 17 (59967165-59974706) 60959190
THBS2 (855389- 882473)
between SYT12 (2:5410627-5433926) and 2 (5392547-5404339) 5410627
ACSM5 (25393190- 25422476)
ARHGAP17 (357448- 465583)
EPN2 (60171920- 60234278)
AEBP1 (51046899- 51056698)
between KATNAL1 (11:7001313-7064439) and 11 (6538045-6604658) 7001313
between TPCN2 (2:4069280-4105042) and 2 (3621246-3633296) 4069280
CARS1 (2119592- 2163343)
between MYLK2 (17:35499887-35513093) and 17 (35431395-35485065) 35499887
DRC3 (60633177- 60651849)
ADARB2 (68013449- 68467189)
TBC1D22A (2528921- 2787304)
BMP2K (138674823- 138790083)
PLCD3 (18281502- 18302483)
RTEL1 (62611909- 62634690)
between VPS35L (3:26039884-26122770) and 3 (26022160-26035571) 26039884
between U6 (10:5007234-5007336) and 10 (4228751-4228848) 5007234
PDE1C (40820644- 41409087)
C4A (24068019- 24083061)
DIP2C (68770164- 69141871)
between TCOF1 (2:151368289-151401027) and 2 (151314507-151320814) 151368289
between U6 (10:67302626-67302732) and 10 (67022655-67082449) 67302626
ACO2 (7008719- 7071025)
CBFA2T3 (779366- 853822)
INTS3 (95905150- 95944809)
HMGXB3 (151036191- 151102029)
VAC14 (13683801- 13791241)
between IRX4 (16:78937566-78945269) and 16 (78305793-78309786) 78937566
ADARB2 (68013449- 68467189)
between PITRM1 (10:66996954-67047235) and 10 (66488391-66497844) 66996954
GTF3C1 (19368394- 19439630)
between KCNJ2 (12:10351699-10362244) and 12 (8725335-8725413) 10351699
between PADI1 (6:75830046-75871911) and 6 (75696481-75755890) 75830046
between RRP1B (13:206629204-206651123) and 13 (206454718-206465807) 206629204
between HABP2 (14:123893996-123932961) and 14 (123389294-123389400) 123893996
between PDGFA (3:301584-321712) and 3 (206348-207945) 301584
between ALKAL2 (3:132660909-132670124) and 3 (132426431-132431678) 132660909
MTHFR (71863637- 71881820)
PRSS2 (7443327- 7446625)
between EFNB2 (11:74186640-74233354) and 11 (71327017-71348757) 74186640
between HS3ST3A1 (12:57630468-57729589) and 12 (57206600-57238444) 57630468
between SACS (11:2382906-2442316) and 11 (1554763-1582408) 2382906
between CHCHD5 (3:43908122-43915709) and 3 (43844722-43860547) 43908122
TUBB4A (72599140- 72605361)
between ICE1 (16:76195361-76254318) and 16 (75517023-75524758) 76195361
between ECM1 (4:98615778-98621836) and 4 (98577823-98589180) 98615778
between ATP8A2 (11:3277951-3793881) and 11 (3225268-3259427) 3277951
between DAAM1 (1:188335384-188511096) and 1 (187719290-187729422) 188335384
between PAX6 (2:28978287-29001200) and 2 (28696661-28709672) 28978287
TOP3A (60443677- 60468964)
ERN1 (14881923- 14963284)
DIP2C (68770164- 69141871)
between EMID1 (14:46358008-46402076) and 14 (46254326-46323354) 46358008
RADIL (3641112- 3716141)
between U6 (1:247840451-247840555) and 1 (247043622-247043725) 247840451
MAP1B (48403568- 48498885)
ALDH3A2 (59936848- 59954358)
between SYNPO (2:151599597-151632099) and 2 (151489521-151522749) 151599597
RGS12 (1963308- 2075971)
HIGD1B (18515427- 18522810)
between AMER2 (11:3124317-3127433) and 11 (2750363-2750446) 3124317
between PITX1 (2:137200423-137206979) and 2 (137139749-137175305) 137200423
between UNCX (3:804113-808187) and 3 (756429-775983) 804113
between LRRC8C (4:126957105-127037216) and 4 (126766211-126874275) 126957105
NATD1 (61366741- 61376873)
WDR37 (68427192- 68535143)
PYCR3 (959710- 964192)
between PITRM1 (10:66996954-67047235) and 10 (66488391-66497844) 66996954
between BMP6 (7:5058817-5210270) and 7 (4919351-4936036) 5058817
between U6 (11:27149887-27149995) and 11 (26498448-26498613) 27149887
CDH4 (60959190- 61451878)
between PLCH2 (6:64325952-64392068) and 6 (64301199-64311783) 64325952
between GSX2 (8:40881552-40883995) and 8 (40780889-40846577) 40881552
SHE (95284607- 95308099)
RABIF (24859385- 24867141)
between HTR4 (2:149731034-149912495) and 2 (149674448-149722865) 149731034
ESYT2 (565145- 643307)
LAMA5 (61697517- 61747955)
CDYL2 (7420790- 7604947)
ABLIM3 (150260196- 150423212)
DNAH17 (3482650- 3591132)
NCOA4 (90505110- 90531118)
between CLDN18 (13:78794580-78822796) and 13 (78620984-78622577) 78794580
between SLAMF9 (4:90535582-90538456) and 4 (90422025-90457406) 90535582
between SUPT3H (7:39751927-40161103) and 7 (39384556-39431248) 39751927
between PDE4DIP (4:100646935-100863250) and 4 (100478904-100479067) 100646935
between TMEM130 (3:5887033-5903747) and 3 (5720680-5732454) 5887033
TNK1 (52711921- 52719096)
between USP22 (12:61271641-61308270) and 12 (61057733-61060696) 61271641
PRKCA (12882064- 13263554)
NGFR (25699427- 25720356)
UTP25 (133105063- 133141217)
between VPS37C (2:10632927-10643539) and 2 (10474866-10482984) 10632927
TRRAP (5909022- 6029333)
ATP8A1 (33387627- 33638841)
NDST1 (151489521- 151522749)
HMGXB3 (151036191- 151102029)
between SPINK7 (2:149611418-149616043) and 2 (149512698-149514675) 149611418
TBC1D22A (2528921- 2787304)
PRKAR1B (343139- 425165)
LPXN (12540098- 12582752)
CBFA2T3 (779366- 853822)
between CBS (13:206205946-206230248) and 13 (206167156-206195468) 206205946
FLOT2 (45101531- 45120455)
between USPL1 (11:7321202-7361571) and 11 (7001313-7064439) 7321202
TMEM181 (8562844- 8635462)
between CCDC180 (1:239209387-239270803) and 1 (239120618-239136369) 239209387
SHISA2 (3806302- 3812170)
between CDH4 (17:60959190-61451878) and 17 (59967165-59974706) 60959190
WDR37 (68427192- 68535143)
PCNX3 (6619215- 6639953)
between WDR43 (3:110318538-110365062) and 3 (110231017-110275267) 110318538
ADARB2 (68013449- 68467189)
between PITRM1 (10:66996954-67047235) and 10 (66488391-66497844) 66996954
HPS1 (109730598- 109751985)
between OLFM1 (1:274224454-274261328) and 1 (274103877-274111970) 274224454
between WDR33 (15:59520065-59638879) and 15 (59479510-59498132) 59520065
ADARB2 (68013449- 68467189)
GMDS (752592- 1285550)
between BIRC5 (12:3747279-3755215) and 12 (3643929-3647009) 3747279
KCNJ6 (201243609- 201525820)
between FGFR1 (15:48053340-48106724) and 15 (47626110-47697603) 48053340
ADARB2 (68013449- 68467189)
PYCR3 (959710- 964192)
between LRP11 (1:16139496-16198969) and 1 (16113780-16119273) 16139496
between NKX3-1 (14:7783323-7787033) and 14 (7565604-7594057) 7783323
between C1orf100 (10:17193994-17215443) and 10 (16913025-16920586) 17193994
ADARB2 (68013449- 68467189)
WDR37 (68427192- 68535143)
KCND3 (108246237- 108621510)
SORCS2 (3207098- 3760393)
PPARGC1B (150823373- 150919376)
GRAP2 (8375762- 8445068)
MAP3K8 (40713847- 40742462)
IKBKB (11289690- 11348549)
between DNAH9 (12:56045381-56358236) and 12 (55513315-55519578) 56045381
between MAF (6:8468413-8485030) and 6 (7806444-7806541) 8468413
between CEP170B (AEMK02000452.1:3105847-3130948) and AEMK02000452.1 (3066960-3068231) 3105847
CBFA2T3 (779366- 853822)
HHAT (132347037- 132666873)
CBFA2T3 (779366- 853822)
AIRE (207148401- 207158532)
between TRIM16 (12:58926086-58939745) and 12 (58734177-58789493) 58926086
between NUPR2 (3:16806900-16807196) and 3 (16688898-16764251) 16806900
between OTOA (3:23570382-23662480) and 3 (23255961-23366351) 23570382
between RDH13 (6:59274387-59292765) and 6 (59186265-59186402) 59274387
PYCR3 (959710- 964192)
ZC3H18 (1030418- 1081538)
ZC3H3 (1010638- 1089738)
between CNDP1 (1:149521510-149562623) and 1 (148987518-148997954) 149521510
between SOX9 (12:8642158-8647315) and 12 (8033088-8033194) 8642158
SPATA2 (51489701- 51500669)
between ACAP3 (6:63579304-63593435) and 6 (63555488-63568017) 63579304
between SPAG6 (10:52494755-52571990) and 10 (52224389-52408922) 52494755
between MC4R (1:160772013-160774124) and 1 (159817159-159917145) 160772013
CDK5RAP2 (260466942- 260648161)
ZC3H3 (1010638- 1089738)
between CHI3L2 (4:109081450-109099098) and 4 (109035326-109046499) 109081450
between TMEM179 (AEMK02000452.1:2901334-2913133) and AEMK02000452.1 (2540304-2580943) 2901334
AKT1 (3039291- 3061592)
PLXNA2 (134584406- 134796063)
between UNC93A (1:1930020-1958142) and 1 (1665568-1665643) 1930020
PPARGC1B (150823373- 150919376)
GMDS (752592- 1285550)
ACO1 (33937833- 34001900)
XRCC3 (2217697- 2230321)
between LRRC8C (4:126957105-127037216) and 4 (126766211-126874275) 126957105
PIEZO1 (914709- 967111)
between PLD4 (AEMK02000452.1:3137043-3144118) and AEMK02000452.1 (3105847-3130948) 3137043
LHFPL5 (31624450- 31642268)
between ASCL2 (2:1558459-1560112) and 2 (1499620-1506170) 1558459
between PITRM1 (10:66996954-67047235) and 10 (66488391-66497844) 66996954
WDR37 (68427192- 68535143)
PTPN5 (40459049- 40521461)
between CLDN10 (11:65121607-65145072) and 11 (63825637-63826467) 65121607
between ZNF883 (1:253666591-253695401) and 1 (253638015-253642866) 253666591
NDST1 (151489521- 151522749)
TTLL1 (5793780- 5827633)
between U6 (13:184622782-184622888) and 13 (182829843-182987908) 184622782
IGHMBP2 (4171344- 4194525)
NSD2 (964893- 1018028)
SNX29 (30584951- 31133317)
between ELFN2 (5:10427019-10429478) and 5 (10319816-10344832) 10427019
between CDYL2 (6:7420790-7604947) and 6 (7227990-7254891) 7420790
TRAPPC12 (131307208- 131357994)
SNX29 (30584951- 31133317)
between ssc-mir-1 (17:61894036-61894143) and 17 (61824899-61834267) 61894036
between ULK2 (12:59806955-59878388) and 12 (59732123-59789131) 59806955
GLS2 (21806406- 21820001)
between NOL12 (5:10137362-10144140) and 5 (10038966-10041067) 10137362
SNX31 (36303284- 36388952)
HSPA12A (126851903- 127037257)
between MIPEP (11:2670000-2790727) and 11 (2543812-2640736) 2670000
between PCSK2 (17:25681197-25923004) and 17 (24882142-25186703) 25681197
KCND3 (108246237- 108621510)
HSPA12A (126851903- 127037257)
KIF1A (139610627- 139694826)
between OLFML2B (4:88522240-88560306) and 4 (88150391-88154100) 88522240
MVB12B (266933542- 267105788)
between MROH9 (9:63620228-63727022) and 9 (62101613-62499581) 63620228
DOCK9 (67764011- 68053042)
between ATP1A1 (4:104353508-104384547) and 4 (104169883-104227917) 104353508
between SSR1 (7:4652921-4685901) and 7 (4108118-4156625) 4652921
between USP22 (12:61271641-61308270) and 12 (61057733-61060696) 61271641
COL24A1 (129905327- 130242358)
LRPAP1 (2125405- 2145647)
CCDC3 (59052915- 59144797)
between GFRA2 (14:5743584-5837454) and 14 (4346480-4404168) 5743584
between ZFPM1 (6:1091259-1107096) and 6 (1030418-1081538) 1091259
between NOL4 (6:117631227-118087992) and 6 (117334259-117518026) 117631227
between MROH9 (9:63620228-63727022) and 9 (62101613-62499581) 63620228
TTLL11 (261901333- 262203978)
AGAP1 (135441906- 135993311)
between RRP1B (13:206629204-206651123) and 13 (206454718-206465807) 206629204
DNAH2 (52992843- 53086744)
between KLF6 (10:66488391-66497844) and 10 (65680332-65702190) 66488391
SLC12A7 (79357010- 79396656)
AOC1 (6309594- 6320974)
RALGDS (272776846- 272824184)
between CRELD2 (5:709045-716771) and 5 (677705-680695) 709045
between DRG2 (12:60586215-60598283) and 12 (60507667-60529733) 60586215
AOC1 (6309594- 6320974)
NFAM1 (6298573- 6336730)
between UNC5CL (7:36332201-36347175) and 7 (35742739-35742845) 36332201
RGS12 (1963308- 2075971)
PDSS1 (49068942- 49120320)
between NPR3 (16:18842039-18929805) and 16 (18758962-18779419) 18842039
between MIR365A (3:28908129-28908219) and 3 (28612269-28802504) 28908129
WDFY3 (133675345- 133937221)
between KIF22 (3:18023096-18041730) and 3 (17987242-18001711) 18023096
between GPR157 (6:69557701-69581643) and 6 (69507830-69535371) 69557701
between GLI4 (4:1215075-1235163) and 4 (1191845-1202512) 1215075
between IRF8 (6:3041645-3097406) and 6 (2592993-2597659) 3041645
ITGB5 (135467798- 135587473)
between MICALL2 (3:951327-971108) and 3 (804113-808187) 951327
between ITM2C (15:131614743-131628619) and 15 (131492578-131584962) 131614743
GMDS (752592- 1285550)
VRK1 (117942973- 118028923)
between FOXH1 (4:322838-324481) and 4 (293708-295789) 322838
between EEA1 (5:90168242-90257241) and 5 (89581090-89584581) 90168242
between FOXK1 (3:3556161-3621142) and 3 (2814547-3324798) 3556161
between ZNF326 (4:126679581-126717815) and 4 (126067000-126067086) 126679581
PLXNA2 (134584406- 134796063)
NBEA (11084992- 11722847)
ADARB2 (68013449- 68467189)
WDR37 (68427192- 68535143)
between EFNA3 (4:94710647-94719248) and 4 (94666460-94674071) 94710647
between ssc-mir-339-1 (3:666918-666997) and 3 (650704-662486) 666918
ELP4 (29004987- 29230077)
between GRHPR (1:238139794-238152382) and 1 (237820363-238068305) 238139794
LMO7 (48072159- 48133446)
between PRKG2 (8:136755469-136852906) and 8 (136568711-136595049) 136755469
between NKAIN1 (6:87772925-87825609) and 6 (87604797-87604904) 87772925
TMC5 (26210077- 26279720)
between SLC5A10 (12:60281885-60332141) and 12 (60171920-60234278) 60281885
between U6 (10:67302626-67302732) and 10 (67022655-67082449) 67302626
between TMEM165 (8:54751572-54787886) and 8 (54084178-54084292) 54751572
STRN4 (52601938- 52627902)
PPARGC1B (150823373- 150919376)
AK1 (268355033- 268365598)
ZC3H3 (1010638- 1089738)
between SKI (6:64188236-64242560) and 6 (64160768-64165101) 64188236
between SNORD116 (AEMK02000602.1:7369-7462) and AEMK02000602.1 (4812-4905) 7369
between SACS (11:2382906-2442316) and 11 (1554763-1582408) 2382906
TCF7L2 (123343412- 123546417)
SARDH (273230375- 273294621)
EPS8L2 (433649- 452630)
SNX29 (30584951- 31133317)
STX8 (54296995- 54544646)
between NXT1 (17:30338391-30341628) and 17 (30233933-30239692) 30338391
between SLC30A5 (16:47284760-47322347) and 16 (46511521-46523609) 47284760
HMGXB3 (151036191- 151102029)
SLC26A2 (150996686- 151022148)
between RASL11B (8:39703423-39708170) and 8 (39517512-39581727) 39703423
CAMK1D (59204724- 59630285)
between SOX1 (11:77986200-77987351) and 11 (77532266-77545913) 77986200
MVP (18057177- 18081155)
between XYLT1 (3:27158878-27492762) and 3 (26776780-26784124) 27158878
ADARB2 (68013449- 68467189)
WDR37 (68427192- 68535143)
between PITRM1 (10:66996954-67047235) and 10 (66488391-66497844) 66996954
between FAM3B (13:204752196-204796777) and 13 (203603753-203603846) 204752196
PDE6A (150927770- 150985318)
between LRRC8C (4:126957105-127037216) and 4 (126766211-126874275) 126957105
ADARB1 (207691174- 207791802)
SERGEF (41114178- 41356038)
between TCOF1 (2:151368289-151401027) and 2 (151314507-151320814) 151368289
MGAT5B (4655379- 4730371)
between NOTCH1 (AEMK02000682.1:1209486-1252821) and AEMK02000682.1 (1108695-1108767) 1209486
MAP3K5 (27380142- 27600493)
between U6 (8:138065470-138065574) and 8 (137618616-137878333) 138065470
SOGA1 (40020440- 40099001)
between MROH9 (9:63620228-63727022) and 9 (62101613-62499581) 63620228
PYCR3 (959710- 964192)
CDK5RAP2 (260466942- 260648161)
ZFYVE28 (1225429- 1312521)
CAMK2A (151248358- 151308706)
between COL5A1 (1:273971971-274085111) and 1 (273705505-273797620) 273971971
between CDC42 (6:80035123-80089233) and 6 (79849698-79958334) 80035123
KCNH2 (6243524- 6279111)
CAB39 (131492578- 131584962)
between HS3ST3A1 (12:57630468-57729589) and 12 (57206600-57238444) 57630468
between U6 (10:67302626-67302732) and 10 (67022655-67082449) 67302626
PPFIBP2 (1987841- 2141398)
MAPK7 (60144136- 60158739)
ADARB2 (68013449- 68467189)
MBOAT2 (127243275- 127360057)
between NELFCD (17:59129076-59141499) and 17 (58970316-58970392) 59129076
between MSMO1 (8:43726858-43744713) and 8 (43565054-43696268) 43726858
EHMT1 (252493- 390062)
between KLF6 (10:66488391-66497844) and 10 (65680332-65702190) 66488391
between IGFBP3 (18:50003022-50010690) and 18 (48997217-49192433) 50003022
ATXN10 (3637111- 3798201)
CAMTA1 (67605790- 68471920)
DIRAS2 (1964849- 1987891)
MGAT5B (4655379- 4730371)
KNOP1 (26022160- 26035571)
INTS3 (95905150- 95944809)
between PITRM1 (10:66996954-67047235) and 10 (66488391-66497844) 66996954
PRKCA (12882064- 13263554)
between SYT1 (5:101871314-102215581) and 5 (101693246-101797838) 101871314
ADARB2 (68013449- 68467189)
between PITRM1 (10:66996954-67047235) and 10 (66488391-66497844) 66996954
between FGFR1 (15:48053340-48106724) and 15 (47626110-47697603) 48053340
CDH4 (60959190- 61451878)
between USP22 (12:61271641-61308270) and 12 (61057733-61060696) 61271641
between GPS2 (12:52664875-52667610) and 12 (52635385-52641651) 52664875
PYCR3 (959710- 964192)
between U6 (9:137214501-137214607) and 9 (136714285-136714392) 137214501
ZNHIT6 (130298280- 130386955)
SLC25A16 (71610475- 71651102)
MSI2 (33537196- 33975548)
ADARB2 (68013449- 68467189)
between PLCH2 (6:64325952-64392068) and 6 (64301199-64311783) 64325952
PPARGC1B (150823373- 150919376)
ABLIM2 (2916775- 3054969)
TMEM184B (9633554- 9682115)
CBFA2T3 (779366- 853822)
ADARB2 (68013449- 68467189)
WDR37 (68427192- 68535143)
AUTS2 (13565281- 14794365)
between RASL11B (8:39703423-39708170) and 8 (39517512-39581727) 39703423
between ELFN1 (3:1188155-1190641) and 3 (1065312-1065382) 1188155
TSC2 (39898925- 39937371)
MGAM (7871532- 7970169)
SCN4A (15002175- 15047582)
NGLY1 (12616567- 12685823)
between KCNJ2 (12:10351699-10362244) and 12 (8725335-8725413) 10351699
between HPX (9:3288172-3297047) and 9 (3272798-3282366) 3288172
between ADRA2C (8:2320226-2321608) and 8 (2125405-2145647) 2320226
CIT (33009877- 33196286)
IQANK1 (852250- 866201)
between TOLLIP (2:851512-864483) and 2 (689364-710330) 851512
between GTDC1 (15:7757935-8051594) and 15 (4173805-4259706) 7757935
IGDCC3 (163348819- 163391869)
ARHGAP23 (23590578- 23667926)
PAX7 (77161097- 77267415)
EPHA8 (80516967- 80550588)
NOTCH1 (1209486- 1252821)
between C1QC (6:80592473-80597452) and 6 (80586280-80589204) 80592473
between MROH9 (9:63620228-63727022) and 9 (62101613-62499581) 63620228
TNRC18 (3902005- 3993819)
ERN2 (22510558- 22537868)
between LRFN2 (7:35723797-35914467) and 7 (35287365-35320931) 35723797
between NDRG1 (4:8014446-8069335) and 4 (7896554-7909505) 8014446
between TRIM34 (9:4174294-4183440) and 9 (4082655-4083563) 4174294
between VWA5B1 (6:78552307-78609274) and 6 (78456983-78465771) 78552307
MYOCD (56931317- 57029258)
LNX2 (4960239- 5043045)
PEPD (43177062- 43290369)
between CDH15 (6:636377-652165) and 6 (455851-612868) 636377
between XYLT2 (12:26640899-26663520) and 12 (26452882-26472864) 26640899
ADARB2 (68013449- 68467189)
between FAM20C (3:163421-200459) and 3 (0-0) 163421
PYCR3 (959710- 964192)
DPYSL2 (10427957- 10545704)
between MROH2A (15:134053685-134103631) and 15 (133870834-133952863) 134053685
ADARB2 (68013449- 68467189)
between DUSP8 (2:1008761-1022460) and 2 (958904-971402) 1008761
PPP6R3 (4394675- 4523411)
RGS6 (95365939- 95930034)
PPP1R12A (101490341- 101639429)
ASMT (909908- 944290)
SYNPO2 (104677583- 104873791)
between ssc-mir-4338 (6:169655019-169655096) and 6 (169152179-169154551) 169655019
SNX29 (30584951- 31133317)
between MROH5 (4:2282120-2343887) and 4 (1582330-1647573) 2282120
between EMP1 (5:59244691-59268025) and 5 (58480528-58927558) 59244691
between MICALL2 (3:951327-971108) and 3 (804113-808187) 951327
between MMUT (7:43597246-43624671) and 7 (42570094-42770225) 43597246
DUSP5 (120906343- 120919384)
between WFDC1 (6:4333731-4399237) and 6 (4237440-4313247) 4333731
ANTXR1 (73157747- 73398379)
between THNSL2 (3:57799026-57823440) and 3 (57586485-57590344) 57799026
SEPTIN9 (4254775- 4405628)
between DIP2C (10:68770164-69141871) and 10 (68547319-68568713) 68770164
CDK5RAP2 (260466942- 260648161)
between RORB (1:227574648-227772671) and 1 (226414306-226432279) 227574648
APCDD1L (58659642- 58708463)
IGHMBP2 (4171344- 4194525)
BEND7 (48177762- 48262051)
between CAMK1D (10:59204724-59630285) and 10 (59052915-59144797) 59204724
SPARC (71357586- 71381161)
between MYOCD (12:56931317-57029258) and 12 (56640047-56640156) 56931317
between EPHA1 (18:6843299-6860989) and 18 (6807649-6808593) 6843299
C7orf50 (650704- 662486)
between MICALL2 (3:951327-971108) and 3 (804113-808187) 951327
DAB2IP (261659660- 261859022)
between LRP11 (1:16139496-16198969) and 1 (16113780-16119273) 16139496
GMDS (752592- 1285550)
between AMER2 (11:3124317-3127433) and 11 (2750363-2750446) 3124317
ARHGEF37 (150660685- 150747220)
between CEP170B (AEMK02000452.1:3105847-3130948) and AEMK02000452.1 (3066960-3068231) 3105847
between GTF2F2 (11:21983832-22144954) and 11 (21932497-21932624) 21983832
ARHGAP12 (42454646- 42577345)

## Sheet: Het v Auto Heart FDR < 0.05
Supplementary Table S10F. DNA methylation analyses to identify significantly differentially methylated sites in heart tissue between heterologous and autologous suppplemented offspring (FDR < 0.05). Rose indicates presence of methylation within one region more than once.
between MROH9 (9:63620228-63727022) and 9 (62101613-62499581) 63620228
ACVR2A (4173805- 4259706)
SEPTIN9 (4254775- 4405628)
between SCGB1A1 (2:9297283-9302165) and 2 (9148560-9161905) 9297283
FLOT2 (45101531- 45120455)
DPP6 (3148483- 4054118)
between U6 (16:76742236-76742325) and 16 (76326721-76491003) 76742236
SNX29 (30584951- 31133317)
between HMGXB3 (2:151036191-151102029) and 2 (150996686-151022148) 151036191
between IRX1 (16:77695071-77701236) and 16 (76742236-76742325) 77695071
between ARHGAP12 (10:42454646-42577345) and 10 (42013084-42214205) 42454646
between NMUR1 (15:132217223-132228645) and 15 (132170036-132170105) 132217223
SEPTIN9 (4254775- 4405628)
between IRX1 (16:77695071-77701236) and 16 (76742236-76742325) 77695071
PDE1C (40820644- 41409087)
between CLDN10 (11:65121607-65145072) and 11 (63825637-63826467) 65121607
between AJAP1 (6:65847984-65951738) and 6 (65468483-65468562) 65847984
between PITRM1 (10:66996954-67047235) and 10 (66488391-66497844) 66996954
between ZNF326 (4:126679581-126717815) and 4 (126067000-126067086) 126679581
PRKCA (12882064- 13263554)
FBXO38 (149674448- 149722865)
CD74 (151402211- 151409833)
between IRX1 (16:77695071-77701236) and 16 (76742236-76742325) 77695071
ANXA6 (71857258- 71913723)
DAB2IP (261659660- 261859022)
BTBD9 (33720014- 34124458)
between CDH4 (17:60959190-61451878) and 17 (59967165-59974706) 60959190
SEPTIN9 (4254775- 4405628)
between KHDRBS3 (4:6282076-6446389) and 4 (4373953-4658013) 6282076
ADARB2 (68013449- 68467189)
between EFNB2 (11:74186640-74233354) and 11 (71327017-71348757) 74186640
ENPP7 (2612574- 2619519)
between IRX4 (16:78937566-78945269) and 16 (78305793-78309786) 78937566
between PITRM1 (10:66996954-67047235) and 10 (66488391-66497844) 66996954
PDGFRB (151155756- 151192647)
RADIL (3641112- 3716141)
PEPD (43177062- 43290369)
MGAT5B (4655379- 4730371)
SNX27 (97525181- 97620788)
between CDC42EP4 (12:7638085-7660186) and 12 (6884902-6898764) 7638085
between HMGXB3 (2:151036191-151102029) and 2 (150996686-151022148) 151036191
between SACS (11:2382906-2442316) and 11 (1554763-1582408) 2382906
TCAF1 (6567359- 6623197)
ADARB2 (68013449- 68467189)
WDR37 (68427192- 68535143)
SCNN1G (22977947- 23013384)
NALF1 (74743587- 75344229)
ZC3H3 (1010638- 1089738)
TRMO (239768179- 239805143)
between GSX2 (8:40881552-40883995) and 8 (40780889-40846577) 40881552
between RMI2 (3:31808015-31814843) and 3 (31448340-31448603) 31808015
PAX7 (77161097- 77267415)
between MED9 (12:60906718-60933944) and 12 (60755521-60766058) 60906718
SNX29 (30584951- 31133317)
PDE6A (150927770- 150985318)
PKD1L2 (7066912- 7166458)
USP31 (23035426- 23116007)
TCOF1 (151368289- 151401027)
between CDH15 (6:636377-652165) and 6 (455851-612868) 636377
between DIP2C (10:68770164-69141871) and 10 (68547319-68568713) 68770164
DRC3 (60633177- 60651849)
between ssc-mir-9815 (1:1013707-1013802) and 1 (855389-882473) 1013707
between HACE1 (1:70993342-71105012) and 1 (68057538-68679256) 70993342
between CPT1A (2:4233099-4293911) and 2 (4171344-4194525) 4233099
between GTPBP4 (10:68547319-68568713) and 10 (68534796-68539280) 68547319
between TRIM16 (12:58926086-58939745) and 12 (58734177-58789493) 58926086
FRMD3 (31341128- 31748439)
GTPBP4 (68547319- 68568713)
DENND4B (95748140- 95761519)
SORCS2 (3207098- 3760393)
ABLIM2 (2916775- 3054969)
LAMA5 (61697517- 61747955)
between NDUFA10 (15:138986421-139031897) and 15 (138381635-138614301) 138986421
between CRABP2 (4:93388092-93394155) and 4 (93366241-93372454) 93388092
OSBPL2 (61643377- 61685819)
between TAFA5 (5:1414144-1569846) and 5 (770654-808006) 1414144
between DAAM1 (1:188335384-188511096) and 1 (187719290-187729422) 188335384
between SYNPO (2:151599597-151632099) and 2 (151489521-151522749) 151599597
ADARB2 (68013449- 68467189)
between ADARB2 (10:68013449-68467189) and 10 (67302626-67302732) 68013449
between GPS2 (12:52664875-52667610) and 12 (52635385-52641651) 52664875
TECTA (48211798- 48286274)
between KLF6 (10:66488391-66497844) and 10 (65680332-65702190) 66488391
UTP25 (133105063- 133141217)
between TAS2R41 (18:6780808-6781731) and 18 (6567359-6623197) 6780808
SNX29 (30584951- 31133317)
PDE6A (150927770- 150985318)
between CDC42EP4 (12:7638085-7660186) and 12 (6884902-6898764) 7638085
MVB12B (266933542- 267105788)
BEND7 (48177762- 48262051)
between DNMT3A (3:113528926-113603087) and 3 (113044836-113180742) 113528926
TNS1 (119951091- 120164713)
CSF1R (151102147- 151147633)
TOP1MT (1148890- 1188130)
DHRS7B (61320730- 61350219)
PDGFRB (151155756- 151192647)
TAF4 (61465822- 61529890)
CRISPLD2 (3881725- 3944583)
between DIP2C (10:68770164-69141871) and 10 (68547319-68568713) 68770164
CBFA2T3 (779366- 853822)
UBE3C (1542163- 1653982)
between ZNF326 (4:126679581-126717815) and 4 (126067000-126067086) 126679581
DIP2C (68770164- 69141871)
TCAF1 (6567359- 6623197)
PTPRN2 (721131- 1389607)
HMGXB3 (151036191- 151102029)
ADARB2 (68013449- 68467189)
between GTF3A (11:4857023-4869272) and 11 (4746403-4748893) 4857023
MGMT (138499309- 138771540)
MTARC1 (10190835- 10216175)
between GTDC1 (15:7757935-8051594) and 15 (4173805-4259706) 7757935
between IRX1 (16:77695071-77701236) and 16 (76742236-76742325) 77695071
CAMK2A (151248358- 151308706)
USP31 (23035426- 23116007)
between U6 (6:1320277-1320383) and 6 (1091259-1107096) 1320277
SLC12A9 (8697439- 8712918)
between CDH4 (17:60959190-61451878) and 17 (59967165-59974706) 60959190
EEF1D (969527- 983270)
between U6 (11:27149887-27149995) and 11 (26498448-26498613) 27149887
between PITRM1 (10:66996954-67047235) and 10 (66488391-66497844) 66996954
between MICALL2 (3:951327-971108) and 3 (804113-808187) 951327
between DIP2C (10:68770164-69141871) and 10 (68547319-68568713) 68770164
ADA (47044497- 47072245)
TUT1 (9148560- 9161905)
between CDX1 (2:151202777-151216988) and 2 (151155756-151192647) 151202777
MIPEP (2670000- 2790727)
between METTL9 (3:23670063-23722198) and 3 (23570382-23662480) 23670063
between IRX1 (16:77695071-77701236) and 16 (76742236-76742325) 77695071
SMURF1 (6037741- 6142575)
between PITRM1 (10:66996954-67047235) and 10 (66488391-66497844) 66996954
between TPCN2 (2:4069280-4105042) and 2 (3621246-3633296) 4069280
between TMEM26 (14:64877935-64925505) and 14 (64326461-64465281) 64877935
AMPD3 (49028923- 49083590)
between FRK (1:81605700-81714250) and 1 (79955657-80136352) 81605700
between CHRNA3 (7:47361899-47384303) and 7 (46860770-46932926) 47361899
PLCD3 (18281502- 18302483)
WDR37 (68427192- 68535143)
DISP3 (71583818- 71640940)
between HMGXB3 (2:151036191-151102029) and 2 (150996686-151022148) 151036191
MTHFR (71863637- 71881820)
between TRMO (1:239768179-239805143) and 1 (239727855-239728976) 239768179
IGHMBP2 (4171344- 4194525)
FHOD3 (120036845- 120586816)
MAP3K8 (40713847- 40742462)
AGAP1 (135441906- 135993311)
between OSR1 (3:118757920-118765102) and 3 (118273113-118279639) 118757920
NBEA (11084992- 11722847)
between KATNAL1 (11:7001313-7064439) and 11 (6538045-6604658) 7001313
ADARB2 (68013449- 68467189)
KCNJ6 (201243609- 201525820)
between FRK (1:81605700-81714250) and 1 (79955657-80136352) 81605700
TELO2 (40362208- 40383279)
CDS1 (133959247- 134041258)
between FAM3B (13:204752196-204796777) and 13 (203603753-203603846) 204752196
PPARGC1B (150823373- 150919376)
NR3C1 (144822939- 144956451)
ADARB2 (68013449- 68467189)
between SCGB1A1 (2:9297283-9302165) and 2 (9148560-9161905) 9297283
DISP3 (71583818- 71640940)
CDH5 (27108597- 27142177)
between ELFN2 (5:10427019-10429478) and 5 (10319816-10344832) 10427019
CD164 (75441575- 75458145)
between SNAI1 (17:51546477-51552499) and 17 (51524205-51524330) 51546477
between ssc-mir-143 (2:150578738-150578817) and 2 (150541180-150545367) 150578738
DHX8 (19549286- 19582154)
ADARB2 (68013449- 68467189)
AGAP1 (135441906- 135993311)
CD44 (25788703- 25884153)
between TBC1D4 (11:47543815-47828208) and 11 (45985564-46459791) 47543815
UBQLN4 (93976451- 93994828)
between PPP3R1 (3:74000517-74068172) and 3 (73939481-73943131) 74000517
GLI3 (52404072- 52697900)
between HTR4 (2:149731034-149912495) and 2 (149674448-149722865) 149731034
between DRG2 (12:60586215-60598283) and 12 (60507667-60529733) 60586215
between USP22 (12:61271641-61308270) and 12 (61057733-61060696) 61271641
between U6 (10:67302626-67302732) and 10 (67022655-67082449) 67302626
between PPARGC1B (2:150823373-150919376) and 2 (150660685-150747220) 150823373
USP15 (26964553- 27097444)
between TAFA5 (5:1414144-1569846) and 5 (770654-808006) 1414144
between IRX4 (16:78937566-78945269) and 16 (78305793-78309786) 78937566
between ZC3H6 (3:44085397-44148494) and 3 (43950002-43975683) 44085397
between TCOF1 (2:151368289-151401027) and 2 (151314507-151320814) 151368289
between TCOF1 (2:151368289-151401027) and 2 (151314507-151320814) 151368289
RGS5 (87286953- 87342088)
DGKI (11705093- 12177267)
MAPK13 (31880638- 31889455)
UBAC2 (68145101- 68319939)
COL24A1 (129905327- 130242358)
SH2D2A (93282413- 93293205)
between PPARGC1B (2:150823373-150919376) and 2 (150660685-150747220) 150823373
between GSPT1 (3:31237194-31273865) and 3 (31137682-31141735) 31237194
between CDH4 (17:60959190-61451878) and 17 (59967165-59974706) 60959190
CLEC16A (31938135- 32158320)
between RCC1L (3:11915600-11948715) and 3 (11820266-11839354) 11915600
between RRP1B (13:206629204-206651123) and 13 (206454718-206465807) 206629204
between PLD6 (12:61057733-61060696) and 12 (61031157-61045392) 61057733
ANXA13 (15707607- 15766629)
SNX29 (30584951- 31133317)
between IRX1 (16:77695071-77701236) and 16 (76742236-76742325) 77695071
CSF1R (151102147- 151147633)
SEPTIN9 (4254775- 4405628)
PHACTR3 (59625982- 59862928)
between ZDBF2 (15:109578473-109589813) and 15 (109467080-109521100) 109578473
between ST3GAL1 (4:7896554-7909505) and 4 (7016774-7174985) 7896554
between CCN2 (1:31674394-31677691) and 1 (31282506-31367779) 31674394
between LRRC8C (4:126957105-127037216) and 4 (126766211-126874275) 126957105
PRKAR1B (343139- 425165)
between XRCC2 (18:4808470-4835802) and 18 (3148483-4054118) 4808470
FLCN (61031157- 61045392)
between DIP2C (10:68770164-69141871) and 10 (68547319-68568713) 68770164
NAA60 (38763447- 38781988)
MAPK7 (60144136- 60158739)
between CHCHD5 (3:43908122-43915709) and 3 (43844722-43860547) 43908122
ADCYAP1R1 (41917428- 41972301)
between GTF3A (11:4857023-4869272) and 11 (4746403-4748893) 4857023
between CDH4 (17:60959190-61451878) and 17 (59967165-59974706) 60959190
SLC26A2 (150996686- 151022148)
between CDC73 (10:575075-667432) and 10 (0-0) 575075
TOP1MT (1148890- 1188130)
between U6 (6:16352666-16352770) and 6 (15698199-15863270) 16352666
between WDR33 (15:59520065-59638879) and 15 (59479510-59498132) 59520065
NPR3 (18842039- 18929805)
MGAT5B (4655379- 4730371)
between U6 (13:184687224-184687325) and 13 (184622782-184622888) 184687224
between MROH5 (4:2282120-2343887) and 4 (1582330-1647573) 2282120
between MGAT5B (12:4655379-4730371) and 12 (4526751-4526825) 4655379
between LGSN (1:82360774-82387717) and 1 (82149968-82154057) 82360774
ICE1 (76195361- 76254318)
SAP30BP (5695257- 5732220)
RPTOR (1709128- 1991574)
PPP1R12B (24465041- 24637358)
between RRP1B (13:206629204-206651123) and 13 (206454718-206465807) 206629204
CDH4 (60959190- 61451878)
SYNPO (151599597- 151632099)
between KATNAL1 (11:7001313-7064439) and 11 (6538045-6604658) 7001313
between U6 (10:67302626-67302732) and 10 (67022655-67082449) 67302626
between LRATD1 (3:122716040-122731791) and 3 (121882744-122242326) 122716040
between SACS (11:2382906-2442316) and 11 (1554763-1582408) 2382906
ECT2L (25566954- 25644277)
between RRP1B (13:206629204-206651123) and 13 (206454718-206465807) 206629204
PRKCA (12882064- 13263554)
between AWN (14:132240887-132248033) and 14 (132041934-132103595) 132240887
between HABP2 (14:123893996-123932961) and 14 (123389294-123389400) 123893996
ADARB2 (68013449- 68467189)
CARD11 (2145178- 2266355)
LDB2 (11641064- 12037265)
between LEF1 (8:113825161-113944070) and 8 (113435986-113447191) 113825161
TCF7L2 (123343412- 123546417)
between PITRM1 (10:66996954-67047235) and 10 (66488391-66497844) 66996954
between TMEM182 (3:51400171-51496293) and 3 (49806161-49807666) 51400171
PARN (28612269- 28802504)
between CDH4 (17:60959190-61451878) and 17 (59967165-59974706) 60959190
CBFA2T3 (779366- 853822)
PPL (37460303- 37511875)
between GTPBP4 (10:68547319-68568713) and 10 (68534796-68539280) 68547319
between PLCG1 (17:43810048-43844554) and 17 (43404927-43411739) 43810048
between IRX4 (16:78937566-78945269) and 16 (78305793-78309786) 78937566
between MROH5 (4:2282120-2343887) and 4 (1582330-1647573) 2282120
between DIP2C (10:68770164-69141871) and 10 (68547319-68568713) 68770164
between SIK1 (13:206454718-206465807) and 13 (206293849-206297015) 206454718
between RRP1B (13:206629204-206651123) and 13 (206454718-206465807) 206629204
GZMH (74723954- 74727568)
GTF3C1 (19368394- 19439630)
PMM2 (33857068- 33892701)
ARMC9 (131928719- 132101343)
RPTOR (1709128- 1991574)
between STOX1 (14:71928399-71985233) and 14 (71862649-71862713) 71928399
between RPS6KA4 (2:7751968-7765260) and 2 (7590391-7603116) 7751968
ERN2 (22510558- 22537868)
CLEC16A (31938135- 32158320)
SERGEF (41114178- 41356038)
between BUD13 (9:44078195-44165249) and 9 (43221474-43221852) 44078195
between AMER2 (11:3124317-3127433) and 11 (2750363-2750446) 3124317
ADARB2 (68013449- 68467189)
PLK1 (22537831- 22552380)
GTPBP4 (68547319- 68568713)
MBOAT2 (127243275- 127360057)
TDRD7 (239271916- 239368550)
between U6 (11:27149887-27149995) and 11 (26498448-26498613) 27149887
between TRPC7 (2:138373189-138510728) and 2 (138352232-138353842) 138373189
RALGDS (272776846- 272824184)
SGF29 (18354799- 18387856)
between MPPED1 (5:5417833-5486726) and 5 (5131252-5156894) 5417833
between XRCC2 (18:4808470-4835802) and 18 (3148483-4054118) 4808470
ADARB2 (68013449- 68467189)
WDR37 (68427192- 68535143)
between ACOT6 (7:96984716-96992873) and 7 (96823130-96827719) 96984716
between PDE6A (2:150927770-150985318) and 2 (150825865-150825944) 150927770
PDGFRB (151155756- 151192647)
between IRX1 (16:77695071-77701236) and 16 (76742236-76742325) 77695071
between MROH9 (9:63620228-63727022) and 9 (62101613-62499581) 63620228
between STX18 (8:5890765-6004399) and 8 (5628380-5632607) 5890765
between ssc-mir-296 (17:58970316-58970392) and 17 (58840006-58873241) 58970316
UNKL (40445034- 40513047)
between RRP1B (13:206629204-206651123) and 13 (206454718-206465807) 206629204
HMGXB3 (151036191- 151102029)
MTHFR (71863637- 71881820)
PITRM1 (66996954- 67047235)
LRP5 (4533614- 4653944)
between U6 (3:13383092-13383200) and 3 (11956300-12039978) 13383092
HMGXB3 (151036191- 151102029)
HDAC4 (138381635- 138614301)
between LOXL2 (14:7435867-7540704) and 14 (7390061-7403654) 7435867
EPHB2 (80650740- 80843567)
between MROH9 (9:63620228-63727022) and 9 (62101613-62499581) 63620228
between PLXNA2 (9:134584406-134796063) and 9 (133920789-133920895) 134584406
PKNOX2 (52349714- 52610680)
PPARGC1B (150823373- 150919376)
between HS3ST2 (3:23255961-23366351) and 3 (23035426-23116007) 23255961
between CHMP7 (14:7390061-7403654) and 14 (7222981-7254780) 7390061
ADARB2 (68013449- 68467189)
between UFM1 (11:13765497-13774294) and 11 (13298992-13517502) 13765497
between URB1 (13:195974790-196047863) and 13 (195911299-195928292) 195974790
CBFA2T3 (779366- 853822)
between DRG2 (12:60586215-60598283) and 12 (60507667-60529733) 60586215
SMYD2 (129263526- 129316349)
between BUD13 (9:44078195-44165249) and 9 (43221474-43221852) 44078195
between ssc-mir-143 (2:150578738-150578817) and 2 (150541180-150545367) 150578738
between CDH4 (17:60959190-61451878) and 17 (59967165-59974706) 60959190
NALF1 (74743587- 75344229)
JAKMIP2 (148861751- 149045927)
between XRCC2 (18:4808470-4835802) and 18 (3148483-4054118) 4808470
KCND3 (108246237- 108621510)
between ZDBF2 (15:109578473-109589813) and 15 (109467080-109521100) 109578473
DEGS2 (121058105- 121076328)
between ssc-mir-9790 (5:12028518-12028611) and 5 (11779727-11779861) 12028518
between MORF4L1 (7:48050045-48075795) and 7 (47929033-47994453) 48050045
between TAFA5 (5:1414144-1569846) and 5 (770654-808006) 1414144
ADCYAP1R1 (41917428- 41972301)
TCOF1 (151368289- 151401027)
PDGFRB (151155756- 151192647)
between THNSL2 (3:57799026-57823440) and 3 (57586485-57590344) 57799026
MGAT5B (4655379- 4730371)
SNX29 (30584951- 31133317)
between IRX1 (16:77695071-77701236) and 16 (76742236-76742325) 77695071
COL9A3 (62074855- 62093703)
CBFA2T3 (779366- 853822)
MOXD1 (31282506- 31367779)
ZNF423 (34932597- 35299688)
between MROH5 (4:2282120-2343887) and 4 (1582330-1647573) 2282120
KSR1 (43985732- 44135833)
between PITRM1 (10:66996954-67047235) and 10 (66488391-66497844) 66996954
DIP2C (68770164- 69141871)
between IGHMBP2 (2:4171344-4194525) and 2 (4123829-4132938) 4171344
between ADRA2C (8:2320226-2321608) and 8 (2125405-2145647) 2320226
between KATNAL1 (11:7001313-7064439) and 11 (6538045-6604658) 7001313
GTF2IRD1 (11538314- 11654770)
between ZNF326 (4:126679581-126717815) and 4 (126067000-126067086) 126679581
CPNE5 (32409688- 32508380)
between RRP1B (13:206629204-206651123) and 13 (206454718-206465807) 206629204
between SETD3 (7:120412545-120486686) and 7 (120205008-120295936) 120412545
MIPEP (2670000- 2790727)
between MROH9 (9:63620228-63727022) and 9 (62101613-62499581) 63620228
between GTF2F2 (11:21983832-22144954) and 11 (21932497-21932624) 21983832
TMEM181 (8562844- 8635462)
between CCR6 (1:2018608-2019821) and 1 (2003172-2008112) 2018608
between FOXK1 (3:3556161-3621142) and 3 (2814547-3324798) 3556161
USP36 (3309237- 3348525)
TOP1MT (1148890- 1188130)
between SBDS (3:16161580-16169453) and 3 (15026772-15450615) 16161580
PRKCA (12882064- 13263554)
between GPER1 (3:712160-715980) and 3 (666918-666997) 712160
PEPD (43177062- 43290369)
DNAH17 (3482650- 3591132)
ADARB2 (68013449- 68467189)
HDAC4 (138381635- 138614301)
HS3ST3A1 (57630468- 57729589)
PACRG (4967224- 5465064)
RHPN1 (1123105- 1132966)
between SBDS (3:16161580-16169453) and 3 (15026772-15450615) 16161580
ATP8A2 (3277951- 3793881)
MOXD1 (31282506- 31367779)
CDX1 (151202777- 151216988)
ACACB (41621574- 41739916)
between OPA3 (6:51917379-51964488) and 6 (51872812-51886724) 51917379
between SH3TC2 (2:150183485-150247637) and 2 (150033579-150040731) 150183485
between IRX1 (16:77695071-77701236) and 16 (76742236-76742325) 77695071
between EPS8L3 (4:110311519-110326994) and 4 (110178475-110197900) 110311519
PCP4 (203412479- 203479209)
between CATSPER3 (2:137139749-137175305) and 2 (137060893-137080106) 137139749
VANGL1 (104996073- 105048775)
between DRG2 (12:60586215-60598283) and 12 (60507667-60529733) 60586215
ADARB2 (68013449- 68467189)
between MROH5 (4:2282120-2343887) and 4 (1582330-1647573) 2282120
NGLY1 (12616567- 12685823)
NCF1 (11820266- 11839354)
between MROH9 (9:63620228-63727022) and 9 (62101613-62499581) 63620228
TRAF3 (1512633- 1627278)
ACSM5 (25393190- 25422476)
UBFD1 (22639983- 22655283)
ADARB2 (68013449- 68467189)
between U6 (6:1320277-1320383) and 6 (1091259-1107096) 1320277
RASSF4 (91103526- 91125360)
DEPP1 (91114441- 91122191)
CBFA2T3 (779366- 853822)
ZC3H3 (1010638- 1089738)
MOXD1 (31282506- 31367779)
PDE6A (150927770- 150985318)
ANKRD11 (455851- 612868)
between ZNF618 (1:254477872-254672964) and 1 (254135495-254135571) 254477872
MOXD1 (31282506- 31367779)
between U6 (10:67302626-67302732) and 10 (67022655-67082449) 67302626
SNX29 (30584951- 31133317)
between BTNL2 (7:24790614-24807432) and 7 (24231293-24256281) 24790614
GLS2 (21806406- 21820001)
between OLFM1 (1:274224454-274261328) and 1 (274103877-274111970) 274224454
CD74 (151402211- 151409833)
between NOL12 (5:10137362-10144140) and 5 (10038966-10041067) 10137362
PRSS22 (39365803- 39380476)
METTL22 (34033261- 34055464)
TOM1L2 (60652189- 60729259)
IGHMBP2 (4171344- 4194525)
SLC22A12 (7558535- 7565751)
CSF1R (151102147- 151147633)
GRK2 (5209439- 5227758)
between WAPL (14:87492458-87588543) and 14 (86539916-87227133) 87492458
WDR37 (68427192- 68535143)
between CDH4 (17:60959190-61451878) and 17 (59967165-59974706) 60959190
between XRCC2 (18:4808470-4835802) and 18 (3148483-4054118) 4808470
between NOM1 (18:1747223-1761859) and 18 (1725244-1730878) 1747223
PDE6A (150927770- 150985318)
TOP1MT (1148890- 1188130)
between VPS13A (1:230069368-230331200) and 1 (229429066-229468268) 230069368
between SYT10 (5:40872283-40934326) and 5 (39735257-39735363) 40872283
SLIT1 (108446004- 108624302)
between RALA (18:54550238-54588980) and 18 (54494709-54494815) 54550238
EBNA1BP2 (168049758- 168061013)
between SALL1 (6:33732025-33748704) and 6 (32494236-32609926) 33732025
between MROH5 (4:2282120-2343887) and 4 (1582330-1647573) 2282120
between CDH4 (17:60959190-61451878) and 17 (59967165-59974706) 60959190
between PITRM1 (10:66996954-67047235) and 10 (66488391-66497844) 66996954
between DUSP10 (10:10866448-10905857) and 10 (10264244-10269879) 10866448
between TMEM179 (AEMK02000452.1:2901334-2913133) and AEMK02000452.1 (2540304-2580943) 2901334
ACSL1 (45866857- 45963729)
IFITM10 (1166971- 1183315)
between KAZN (6:74236437-74378956) and 6 (73118177-73239423) 74236437
TAF4 (61465822- 61529890)
HIGD1B (18515427- 18522810)
between WASF3 (11:4261177-4366253) and 11 (4054442-4161481) 4261177
PFKM (78476123- 78526997)
SEPTIN9 (4254775- 4405628)
between RHPN1 (4:1123105-1132966) and 4 (1091263-1092818) 1123105
TRRAP (5909022- 6029333)
PSMD3 (22344751- 22360545)
SHB (238681194- 238826429)
between HDHD5 (5:69500285-69512611) and 5 (69461290-69480112) 69500285
between LRRC8D (4:126766211-126874275) and 4 (126679581-126717815) 126766211
RPS6KA2 (2203606- 2522599)
between PSD2 (2:141595464-141658713) and 2 (141480397-141514322) 141595464
ADARB2 (68013449- 68467189)
PDE6A (150927770- 150985318)
RCAN2 (40980527- 41282835)
between LY6E (4:1337196-1340786) and 4 (1296032-1299886) 1337196
between IRX1 (16:77695071-77701236) and 16 (76742236-76742325) 77695071
between USP36 (12:3309237-3348525) and 12 (3212432-3222711) 3309237
between EN2 (18:2782831-2788165) and 18 (2545994-2555484) 2782831
between MTUS2 (11:6197740-6532924) and 11 (6024749-6024908) 6197740
ADARB2 (68013449- 68467189)
between IRX4 (16:78937566-78945269) and 16 (78305793-78309786) 78937566
between SH3RF2 (2:147290579-147413143) and 2 (147221320-147221426) 147290579
ZNHIT6 (130298280- 130386955)
between MLYCD (6:4681664-4698661) and 6 (4642764-4653487) 4681664
CLOCK (54793342- 54877777)
between SMIM28 (1:26029987-26042862) and 1 (25991388-25991508) 26029987
between AKR1B1 (18:14684036-14752310) and 18 (14556832-14593252) 14684036
between LAPTM4A (3:118152587-118170278) and 3 (117987557-118011884) 118152587
between TMEM130 (3:5887033-5903747) and 3 (5720680-5732454) 5887033
ANXA6 (71857258- 71913723)
between ECM1 (4:98615778-98621836) and 4 (98577823-98589180) 98615778
LPIN1 (124940561- 125074122)
between SYT10 (5:40872283-40934326) and 5 (39735257-39735363) 40872283
JMJD6 (4809118- 4818043)
EVI5 (124395315- 124600581)
SND1 (20261476- 20653590)
AFAP1L1 (150445126- 150510002)
between PLXNA2 (9:134584406-134796063) and 9 (133920789-133920895) 134584406
PPP1R7 (139917257- 139941251)
FBLIM1 (74929932- 74966942)
IGHMBP2 (4171344- 4194525)
between TAFA5 (5:1414144-1569846) and 5 (770654-808006) 1414144
ARHGEF37 (150660685- 150747220)
KCNIP1 (53267523- 53653730)
ATXN7L2 (110637237- 110646041)
between GIPC2 (6:135077638-135217785) and 6 (134727343-134777072) 135077638
TTLL11 (261901333- 262203978)
between IFITM10 (2:1166971-1183315) and 2 (1008761-1022460) 1166971
between NT5M (12:60979499-60994582) and 12 (60922474-60924250) 60979499
between SBDS (3:16161580-16169453) and 3 (15026772-15450615) 16161580
UBE3C (1542163- 1653982)
GTPBP4 (68547319- 68568713)
MBP (147590865- 147685290)
between POMP (11:5953743-5974060) and 11 (5621212-5795264) 5953743
between ZC3H7A (3:31332511-31372799) and 3 (31278852-31293246) 31332511
between CRABP2 (4:93388092-93394155) and 4 (93366241-93372454) 93388092
KCND3 (108246237- 108621510)
PLEKHG5 (67321534- 67362838)
SPECC1 (59466791- 59654192)
IRAG1 (48745371- 48930883)
ADARB2 (68013449- 68467189)
WDR37 (68427192- 68535143)
VWF (64519186- 65002452)
between KIZ (17:28980328-29082392) and 17 (28763938-28764038) 28980328
BIN1 (25328674- 25383652)
between PITRM1 (10:66996954-67047235) and 10 (66488391-66497844) 66996954
between ACTG1 (12:1313641-1323217) and 12 (1300055-1309778) 1313641
CAMTA1 (67605790- 68471920)
ZC3H3 (1010638- 1089738)
WWOX (8910138- 9871053)
SHE (95284607- 95308099)
between MYC (4:12455122-12461078) and 4 (10179758-10451929) 12455122
between AXIN2 (12:12311298-12343200) and 12 (12015321-12087976) 12311298
between SLC25A12 (15:77895938-78098383) and 15 (77803350-77860041) 77895938
C16orf74 (3166929- 3217327)
between GPC1 (15:139457669-139484670) and 15 (139268929-139277541) 139457669
between KLF6 (10:66488391-66497844) and 10 (65680332-65702190) 66488391
NTMT1 (269819753- 269828831)
between SACS (11:2382906-2442316) and 11 (1554763-1582408) 2382906
between DACT2 (1:1413935-1424271) and 1 (1193167-1332694) 1413935
between ARL5B (10:55675138-55700305) and 10 (54785314-55380957) 55675138
between GPC1 (15:139457669-139484670) and 15 (139268929-139277541) 139457669
between NDUFA10 (15:138986421-139031897) and 15 (138381635-138614301) 138986421
between WFDC1 (6:4333731-4399237) and 6 (4237440-4313247) 4333731
COL4A2 (76997516- 77161614)
between ZC3H3 (4:1010638-1089738) and 4 (995763-1000271) 1010638
between TMCC3 (5:88438365-88682319) and 5 (88231274-88277997) 88438365
between PLXNA2 (9:134584406-134796063) and 9 (133920789-133920895) 134584406
between TMPRSS13 (9:45241008-45258034) and 9 (44785701-45147140) 45241008
between ADRA2C (8:2320226-2321608) and 8 (2125405-2145647) 2320226
S100A6 (96098525- 96099684)
between SYT10 (5:40872283-40934326) and 5 (39735257-39735363) 40872283
PTPN5 (40459049- 40521461)
between NPTX2 (3:5720680-5732454) and 3 (5472315-5567876) 5720680
between MAPRE2 (6:118943422-118987169) and 6 (118333733-118753512) 118943422
KCND3 (108246237- 108621510)
DHRS7B (61320730- 61350219)
between LRRC8C (4:126957105-127037216) and 4 (126766211-126874275) 126957105
between DNMT3L (13:207119051-207132538) and 13 (207042952-207056770) 207119051
CROCC2 (139766414- 139811999)
between CBFA2T3 (6:779366-853822) and 6 (663123-709186) 779366
LHFPL3 (104275423- 104827405)
COL27A1 (254770093- 254923823)
between GFRA2 (14:5743584-5837454) and 14 (4346480-4404168) 5743584
CBFA2T3 (779366- 853822)
between U6 (2:37318399-37318502) and 2 (37171412-37255489) 37318399
between NDUFA10 (15:138986421-139031897) and 15 (138381635-138614301) 138986421
between SOX9 (12:8642158-8647315) and 12 (8033088-8033194) 8642158
AGAP3 (6081681- 6145522)
between FGF3 (2:3489009-3497533) and 2 (3202166-3373411) 3489009
between CCDC171 (1:206792212-207142837) and 1 (205925091-206372121) 206792212
between IRF8 (6:3041645-3097406) and 6 (2592993-2597659) 3041645
between CD6 (2:10738471-10785516) and 2 (10648974-10673919) 10738471
between GPR153 (6:67138961-67145516) and 6 (67133482-67135292) 67138961
CSNK1G1 (107690065- 107884045)
between NCKAP5 (15:18801095-19521418) and 15 (17544806-17918555) 18801095
between LRRC8C (4:126957105-127037216) and 4 (126766211-126874275) 126957105
NDST1 (151489521- 151522749)
SMYD2 (129263526- 129316349)
EBPL (18040011- 18072633)
ADARB2 (68013449- 68467189)
MAG (44794204- 44809926)
SDR42E1 (6387363- 6399629)
between SYNPO (2:151599597-151632099) and 2 (151489521-151522749) 151599597
between C1orf94 (6:90440734-90483003) and 6 (90135806-90136396) 90440734
SNX29 (30584951- 31133317)
HDAC4 (138381635- 138614301)
between MED9 (12:60906718-60933944) and 12 (60755521-60766058) 60906718
between MTPN (18:13330029-13395460) and 18 (12568196-12568276) 13330029
between LRFN2 (7:35723797-35914467) and 7 (35287365-35320931) 35723797
between U6 (3:30541646-30541750) and 3 (30362646-30489143) 30541646
NCF1 (11820266- 11839354)
between FCAR (6:59074996-59084788) and 6 (58871665-58891519) 59074996
MICU2 (1421171- 1500396)
between SIRPB2 (17:33858320-33860953) and 17 (33505079-33521532) 33858320
between TAFA5 (5:1414144-1569846) and 5 (770654-808006) 1414144
CARS1 (2119592- 2163343)
between MYT1L (3:132125508-132294013) and 3 (131360883-131435579) 132125508
DOCK1 (136257807- 136741882)
between DIP2C (10:68770164-69141871) and 10 (68547319-68568713) 68770164
ELP4 (29004987- 29230077)
EHBP1L1 (6662463- 6678888)
between TCF7 (2:136422940-136457910) and 2 (136316954-136317060) 136422940
between NRN1 (7:3682571-3691349) and 7 (3262396-3557407) 3682571
between CDH4 (17:60959190-61451878) and 17 (59967165-59974706) 60959190
TBC1D10A (47269092- 47301753)
MTHFD1L (15140899- 15329986)
KCND3 (108246237- 108621510)
GID4 (60601003- 60617454)
ENPP7 (2612574- 2619519)
MFAP4 (60137566- 60144207)
CLMP (49989767- 50093417)
PEPD (43177062- 43290369)
between NIPAL3 (6:82111626-82167383) and 6 (82052686-82109731) 82111626
NOCT (87885420- 87909241)
between AGPAT3 (13:206884538-206906353) and 13 (206722596-206735997) 206884538
SMOC2 (1193167- 1332694)
DCLRE1B (106646011- 106656452)
between MYC (4:12455122-12461078) and 4 (10179758-10451929) 12455122
between COG3 (11:21759180-21826913) and 11 (21612493-21622446) 21759180
between CDC42 (6:80035123-80089233) and 6 (79849698-79958334) 80035123
KDM4A (167597956- 167642333)
between NDUFS6 (16:78993913-79000006) and 16 (78937566-78945269) 78993913
between C10orf90 (14:135719351-135953846) and 14 (135617244-135617350) 135719351
PFKP (67022655- 67082449)
between NOL12 (5:10137362-10144140) and 5 (10038966-10041067) 10137362
DENND4B (95748140- 95761519)
between SEPTIN9 (12:4254775-4405628) and 12 (3847901-3935368) 4254775
ZC3H3 (1010638- 1089738)
CNDP2 (149565335- 149583998)
between PADI1 (6:75830046-75871911) and 6 (75696481-75755890) 75830046
between CST9L (17:30451597-30454777) and 17 (30414051-30417127) 30451597
MCOLN3 (130838291- 130865904)
IFT140 (40309635- 40372135)
between MAP2K3 (12:61396369-61417321) and 12 (61366741-61376873) 61396369
between TXNRD1 (5:80172260-80236219) and 5 (79788572-80067795) 80172260
ZNHIT6 (130298280- 130386955)
MTUS2 (6197740- 6532924)
KATNIP (19150371- 19368223)
between SHB (1:238681194-238826429) and 1 (238567611-238633462) 238681194
between STOX1 (14:71928399-71985233) and 14 (71862649-71862713) 71928399
between OSR1 (3:118757920-118765102) and 3 (118273113-118279639) 118757920
MGMT (138499309- 138771540)
TXNDC15 (137060893- 137080106)
between GPR20 (4:2404291-2408812) and 4 (2345118-2364672) 2404291
between ssc-mir-4338 (6:169655019-169655096) and 6 (169152179-169154551) 169655019
between CDC73 (10:575075-667432) and 10 (0-0) 575075
ADARB2 (68013449- 68467189)
WDR37 (68427192- 68535143)
between LRRC8C (4:126957105-127037216) and 4 (126766211-126874275) 126957105
TPCN2 (4069280- 4105042)
between PHF21B (5:4291396-4386247) and 5 (4197544-4219230) 4291396
between U6 (10:67302626-67302732) and 10 (67022655-67082449) 67302626
between SYT10 (5:40872283-40934326) and 5 (39735257-39735363) 40872283
SND1 (20261476- 20653590)
between MROH9 (9:63620228-63727022) and 9 (62101613-62499581) 63620228
between STK32B (8:5056817-5418329) and 8 (4893217-5023644) 5056817
DMBX1 (164970176- 164991968)
between MYC (4:12455122-12461078) and 4 (10179758-10451929) 12455122

## Sheet: Het v Auto Liver FDR < 0.05 
Supplementary Table S10G. DNA methylation analyses to identify significantly differentially methylated sites in liver tissue between heterologous and autologous suppplemented offspring (FDR < 0.05). Rose indicates presence of methylation within one region more than once.
between MROH9 (9:63620228-63727022) and 9 (62101613-62499581) 63620228
EARS2 (22657766- 22684241)
IQCK (25897555- 26022064)
between SCGB1A1 (2:9297283-9302165) and 2 (9148560-9161905) 9297283
EARS2 (22657766- 22684241)
DNAH17 (3482650- 3591132)
ACVR2A (4173805- 4259706)
between FOXK1 (3:3556161-3621142) and 3 (2814547-3324798) 3556161
VWF (64519186- 65002452)
ZC3H3 (1010638- 1089738)
PDGFRB (151155756- 151192647)
ADARB2 (68013449- 68467189)
WDR37 (68427192- 68535143)
SEPTIN9 (4254775- 4405628)
between PITRM1 (10:66996954-67047235) and 10 (66488391-66497844) 66996954
SEPTIN9 (4254775- 4405628)
between GTPBP4 (10:68547319-68568713) and 10 (68534796-68539280) 68547319
SLC7A1 (6538045- 6604658)
CACNB2 (44421485- 44886425)
between GTPBP4 (10:68547319-68568713) and 10 (68534796-68539280) 68547319
PRKAR1B (343139- 425165)
PPARGC1B (150823373- 150919376)
CD74 (151402211- 151409833)
RNLS (100317625- 100605063)
between ADGRD1 (14:24059019-24241176) and 14 (23516257-23594257) 24059019
WDR37 (68427192- 68535143)
USP12 (4612277- 4689432)
HMGXB3 (151036191- 151102029)
between ADGRD1 (14:24059019-24241176) and 14 (23516257-23594257) 24059019
RADIL (3641112- 3716141)
between U6 (9:133920789-133920895) and 9 (133517078-133517146) 133920789
between TBC1D4 (11:47543815-47828208) and 11 (45985564-46459791) 47543815
between FRMD1 (1:1507627-1521666) and 1 (1432043-1432183) 1507627
PDGFRB (151155756- 151192647)
KATNIP (19150371- 19368223)
HMGXB3 (151036191- 151102029)
SACS (2382906- 2442316)
TOP3A (60443677- 60468964)
between U6 (3:13383092-13383200) and 3 (11956300-12039978) 13383092
between DIP2C (10:68770164-69141871) and 10 (68547319-68568713) 68770164
between UBE2V1 (17:51629964-51666701) and 17 (51546477-51552499) 51629964
DIP2C (68770164- 69141871)
between TAS2R41 (18:6780808-6781731) and 18 (6567359-6623197) 6780808
SDR42E1 (6387363- 6399629)
between FOXK1 (3:3556161-3621142) and 3 (2814547-3324798) 3556161
between RRP1B (13:206629204-206651123) and 13 (206454718-206465807) 206629204
ADARB2 (68013449- 68467189)
between GTF3A (11:4857023-4869272) and 11 (4746403-4748893) 4857023
between SACS (11:2382906-2442316) and 11 (1554763-1582408) 2382906
between XRCC2 (18:4808470-4835802) and 18 (3148483-4054118) 4808470
CCAR1 (71827530- 71894754)
between CDH4 (17:60959190-61451878) and 17 (59967165-59974706) 60959190
PDE6A (150927770- 150985318)
IFT88 (943469- 1025613)
USP36 (3309237- 3348525)
PDGFRB (151155756- 151192647)
between NDUFA10 (15:138986421-139031897) and 15 (138381635-138614301) 138986421
SH2D2A (93282413- 93293205)
GRK2 (5209439- 5227758)
between DNMT3A (3:113528926-113603087) and 3 (113044836-113180742) 113528926
between XRCC2 (18:4808470-4835802) and 18 (3148483-4054118) 4808470
between TAFA5 (5:1414144-1569846) and 5 (770654-808006) 1414144
RAPGEF4 (78773266- 79095040)
PJA2 (114319991- 114558272)
RADIL (3641112- 3716141)
between PITRM1 (10:66996954-67047235) and 10 (66488391-66497844) 66996954
between CPT1A (2:4233099-4293911) and 2 (4171344-4194525) 4233099
between HMGXB3 (2:151036191-151102029) and 2 (150996686-151022148) 151036191
HMGXB3 (151036191- 151102029)
PDE6A (150927770- 150985318)
CACNA1A (65514509- 65871182)
SLC7A1 (6538045- 6604658)
EPHA8 (80516967- 80550588)
SEC14L5 (37397120- 37443234)
JMJD1C (66640849- 66920324)
PFKP (67022655- 67082449)
SYT13 (17120634- 17166990)
ADARB2 (68013449- 68467189)
between SIRT1 (14:71091167-71123297) and 14 (71005056-71041040) 71091167
PARN (28612269- 28802504)
MAPK13 (31880638- 31889455)
between APP (13:189435094-189716056) and 13 (189289996-189327497) 189435094
MVB12B (266933542- 267105788)
TRMO (239768179- 239805143)
ZC3H3 (1010638- 1089738)
LHFPL5 (31624450- 31642268)
SLC44A3 (122517468- 122621503)
MIPEP (2670000- 2790727)
UBQLN4 (93976451- 93994828)
CBFA2T3 (779366- 853822)
PDGFRB (151155756- 151192647)
between U6 (9:16279266-16279373) and 9 (13780171-13780250) 16279266
between UNC93A (1:1930020-1958142) and 1 (1665568-1665643) 1930020
ATP8A2 (3277951- 3793881)
PDE6A (150927770- 150985318)
between IRX1 (16:77695071-77701236) and 16 (76742236-76742325) 77695071
GID4 (60601003- 60617454)
SLC12A9 (8697439- 8712918)
PDE6A (150927770- 150985318)
between PITRM1 (10:66996954-67047235) and 10 (66488391-66497844) 66996954
WASF3 (4261177- 4366253)
S100A6 (96098525- 96099684)
ADARB2 (68013449- 68467189)
between MGAT5B (12:4655379-4730371) and 12 (4526751-4526825) 4655379
SHE (95284607- 95308099)
between WDR33 (15:59520065-59638879) and 15 (59479510-59498132) 59520065
ADARB2 (68013449- 68467189)
PPARGC1B (150823373- 150919376)
HSPA12A (126851903- 127037257)
TRBV19 (7538530- 7552113)
TCOF1 (151368289- 151401027)
GTPBP4 (68547319- 68568713)
CD74 (151402211- 151409833)
TCOF1 (151368289- 151401027)
SHB (238681194- 238826429)
SUN1 (486021- 530869)
TRIM26 (22757794- 22780232)
between CDX1 (2:151202777-151216988) and 2 (151155756-151192647) 151202777
ADARB2 (68013449- 68467189)
between DIP2C (10:68770164-69141871) and 10 (68547319-68568713) 68770164
between HACE1 (1:70993342-71105012) and 1 (68057538-68679256) 70993342
between ADARB2 (10:68013449-68467189) and 10 (67302626-67302732) 68013449
PLEKHG1 (15341638- 15587590)
between XRCC2 (18:4808470-4835802) and 18 (3148483-4054118) 4808470
between GSPT1 (3:31237194-31273865) and 3 (31137682-31141735) 31237194
TUT1 (9148560- 9161905)
between CDC42EP4 (12:7638085-7660186) and 12 (6884902-6898764) 7638085
WDR37 (68427192- 68535143)
TELO2 (40362208- 40383279)
TRPC7 (138373189- 138510728)
between PHACTR1 (7:9105874-9666881) and 7 (8751695-8758348) 9105874
PPARGC1B (150823373- 150919376)
ULK2 (59806955- 59878388)
PDGFRB (151155756- 151192647)
VANGL1 (104996073- 105048775)
between CDC73 (10:575075-667432) and 10 (0-0) 575075
between U6 (10:67302626-67302732) and 10 (67022655-67082449) 67302626
PPARGC1B (150823373- 150919376)
between CCN2 (1:31674394-31677691) and 1 (31282506-31367779) 31674394
TMEM104 (6403492- 6459532)
between RCC1L (3:11915600-11948715) and 3 (11820266-11839354) 11915600
between RRP1B (13:206629204-206651123) and 13 (206454718-206465807) 206629204
BMP6 (5058817- 5210270)
KLF6 (66488391- 66497844)
between CCDC42 (12:53869567-53884128) and 12 (53609757-53609863) 53869567
between GTF2IRD1 (3:11538314-11654770) and 3 (11373492-11392695) 11538314
MFSD11 (4774678- 4801456)
between VPS35L (3:26039884-26122770) and 3 (26022160-26035571) 26039884
ACAP1 (52685045- 52697459)
between U6 (9:133920789-133920895) and 9 (133517078-133517146) 133920789
SCNN1G (22977947- 23013384)
between PIM3 (5:677705-680695) and 5 (602886-629882) 677705
DLGAP2 (32600234- 33267312)
between HMGXB3 (2:151036191-151102029) and 2 (150996686-151022148) 151036191
PPARGC1B (150823373- 150919376)
DPP6 (3148483- 4054118)
MSI2 (33537196- 33975548)
MTHFR (71863637- 71881820)
SMURF1 (6037741- 6142575)
EARS2 (22657766- 22684241)
PLCD3 (18281502- 18302483)
between CDC42EP4 (12:7638085-7660186) and 12 (6884902-6898764) 7638085
between RGS17 (1:13340355-13442039) and 1 (12528672-12702443) 13340355
IGHMBP2 (4171344- 4194525)
PPARGC1B (150823373- 150919376)
between COL5A1 (1:273971971-274085111) and 1 (273705505-273797620) 273971971
between PITRM1 (10:66996954-67047235) and 10 (66488391-66497844) 66996954
DAB2IP (261659660- 261859022)
WDR37 (68427192- 68535143)
between MICALL2 (3:951327-971108) and 3 (804113-808187) 951327
between GFRA2 (14:5743584-5837454) and 14 (4346480-4404168) 5743584
DIP2C (68770164- 69141871)
WDR37 (68427192- 68535143)
USP31 (23035426- 23116007)
CDX1 (151202777- 151216988)
ZC3H3 (1010638- 1089738)
between ZNF333 (2:64585109-64607783) and 2 (62601758-62623371) 64585109
HSPG2 (79849698- 79958334)
between DYNC1LI2 (6:27416477-27446360) and 6 (27320364-27391471) 27416477
between ADARB2 (10:68013449-68467189) and 10 (67302626-67302732) 68013449
CAMK1D (59204724- 59630285)
DIP2C (68770164- 69141871)
ADARB2 (68013449- 68467189)
WDR37 (68427192- 68535143)
between AMER2 (11:3124317-3127433) and 11 (2750363-2750446) 3124317
between GPR157 (6:69557701-69581643) and 6 (69507830-69535371) 69557701
between GTF2H5 (1:8917240-8934983) and 1 (8562844-8635462) 8917240
MGMT (138499309- 138771540)
MAPK7 (60144136- 60158739)
between RCC1L (3:11915600-11948715) and 3 (11820266-11839354) 11915600
KIAA1958 (253202368- 253351695)
between FGFR1 (15:48053340-48106724) and 15 (47626110-47697603) 48053340
between EFNB2 (11:74186640-74233354) and 11 (71327017-71348757) 74186640
TCOF1 (151368289- 151401027)
between CD74 (2:151402211-151409833) and 2 (151368289-151401027) 151402211
ESYT2 (565145- 643307)
between PADI1 (6:75830046-75871911) and 6 (75696481-75755890) 75830046
between MYC (4:12455122-12461078) and 4 (10179758-10451929) 12455122
LUZP1 (80973261- 81066262)
between SYT12 (2:5410627-5433926) and 2 (5392547-5404339) 5410627
PDE6A (150927770- 150985318)
between PITRM1 (10:66996954-67047235) and 10 (66488391-66497844) 66996954
CHIA (109035326- 109046499)
CCAR1 (71827530- 71894754)
FLCN (61031157- 61045392)
CFAP418 (41373740- 41394680)
CAMK1D (59204724- 59630285)
between DNMT3A (3:113528926-113603087) and 3 (113044836-113180742) 113528926
BEGAIN (121389563- 121434426)
KCNJ6 (201243609- 201525820)
CDH4 (60959190- 61451878)
between XRCC2 (18:4808470-4835802) and 18 (3148483-4054118) 4808470
DGKI (11705093- 12177267)
PKD1L2 (7066912- 7166458)
between CDH4 (17:60959190-61451878) and 17 (59967165-59974706) 60959190
SNX27 (97525181- 97620788)
PITRM1 (66996954- 67047235)
between NALF1 (11:74743587-75344229) and 11 (74450092-74450198) 74743587
between ADSS1 (AEMK02000452.1:3008692-3027041) and AEMK02000452.1 (2901334-2913133) 3008692
AK1 (268355033- 268365598)
between PDGFRB (2:151155756-151192647) and 2 (151102147-151147633) 151155756
TCOF1 (151368289- 151401027)
FBXO38 (149674448- 149722865)
between TAFA5 (5:1414144-1569846) and 5 (770654-808006) 1414144
TTLL1 (5793780- 5827633)
between CDC42EP4 (12:7638085-7660186) and 12 (6884902-6898764) 7638085
KEL (7259144- 7279328)
IRAG1 (48745371- 48930883)
COL24A1 (129905327- 130242358)
SDK1 (2814547- 3324798)
TMEM11 (61350803- 61366655)
between CDH11 (6:25783597-25933634) and 6 (24518615-24518701) 25783597
between UBE2V2 (4:79621349-79652471) and 4 (79378796-79389520) 79621349
DHRS7B (61320730- 61350219)
between SLC25A12 (15:77895938-78098383) and 15 (77803350-77860041) 77895938
CRISPLD2 (3881725- 3944583)
between KATNAL1 (11:7001313-7064439) and 11 (6538045-6604658) 7001313
CD164 (75441575- 75458145)
between U6 (8:55124255-55124354) and 8 (54952339-54978551) 55124255
PITRM1 (66996954- 67047235)
CIT (33009877- 33196286)
between TCOF1 (2:151368289-151401027) and 2 (151314507-151320814) 151368289
between SYT10 (5:40872283-40934326) and 5 (39735257-39735363) 40872283
PLCG2 (6433153- 6603060)
between STOX1 (14:71928399-71985233) and 14 (71862649-71862713) 71928399
between U6 (3:30541646-30541750) and 3 (30362646-30489143) 30541646
SLC26A2 (150996686- 151022148)
between SYNPO (2:151599597-151632099) and 2 (151489521-151522749) 151599597
between XRCC2 (18:4808470-4835802) and 18 (3148483-4054118) 4808470
between CDH4 (17:60959190-61451878) and 17 (59967165-59974706) 60959190
between RRP1B (13:206629204-206651123) and 13 (206454718-206465807) 206629204
INPP5D (133501092- 133626644)
MYO18B (43468514- 43687727)
SDK1 (2814547- 3324798)
PMP22 (58679775- 58707925)
SLC7A1 (6538045- 6604658)
GSDMD (995763- 1000271)
between IRX2 (16:78305793-78309786) and 16 (77695071-77701236) 78305793
between MEX3A (4:93949459-93955640) and 4 (93899019-93926320) 93949459
VWF (64519186- 65002452)
GABRR1 (57222585- 57254990)
between USP36 (12:3309237-3348525) and 12 (3212432-3222711) 3309237
CBFA2T3 (779366- 853822)
MGAT5B (4655379- 4730371)
USP47 (47449161- 47582819)
SDR42E1 (6387363- 6399629)
between MED9 (12:60906718-60933944) and 12 (60755521-60766058) 60906718
CBFA2T3 (779366- 853822)
DAB2IP (261659660- 261859022)
CLMN (116476791- 116590265)
between MROH5 (4:2282120-2343887) and 4 (1582330-1647573) 2282120
SNX29 (30584951- 31133317)
MAP3K8 (40713847- 40742462)
between PITRM1 (10:66996954-67047235) and 10 (66488391-66497844) 66996954
CAMK1D (59204724- 59630285)
between XRCC2 (18:4808470-4835802) and 18 (3148483-4054118) 4808470
between SBDS (3:16161580-16169453) and 3 (15026772-15450615) 16161580
between SERPINH1 (9:9783042-9794483) and 9 (9653596-9740286) 9783042
GTPBP4 (68547319- 68568713)
between U6 (8:55124255-55124354) and 8 (54952339-54978551) 55124255
NAV2 (39266926- 40078124)
MIPEP (2670000- 2790727)
CBFA2T3 (779366- 853822)
PPARGC1B (150823373- 150919376)
CD44 (25788703- 25884153)
HS3ST3A1 (57630468- 57729589)
between C3orf80 (13:99925375-99928684) and 13 (99733394-99741078) 99925375
CDK5RAP2 (260466942- 260648161)
CLMN (116476791- 116590265)
between PYROXD2 (14:109704136-109728874) and 14 (109571947-109589160) 109704136
between TPCN2 (2:4069280-4105042) and 2 (3621246-3633296) 4069280
between SOX9 (12:8642158-8647315) and 12 (8033088-8033194) 8642158
between NDUFA10 (15:138986421-139031897) and 15 (138381635-138614301) 138986421
ASMT (909908- 944290)
between Y_RNA (AEMK02000698.1:1678531-1678629) and AEMK02000698.1 (0-0) 1678531
SDK1 (2814547- 3324798)
between IRX4 (16:78937566-78945269) and 16 (78305793-78309786) 78937566
PPARGC1B (150823373- 150919376)
RPS14 (151430049- 151433856)
between CCDC14 (13:136438967-136486496) and 13 (135610058-135650603) 136438967
FLI1 (55612901- 55749778)
ADARB2 (68013449- 68467189)
between RRP1B (13:206629204-206651123) and 13 (206454718-206465807) 206629204
MIPEP (2670000- 2790727)
UXS1 (48870948- 48940721)
PKNOX2 (52349714- 52610680)
SMAD5 (138287710- 138344762)
KIF16B (24882142- 25186703)
HMGXB3 (151036191- 151102029)
DIP2C (68770164- 69141871)
CMIP (6654411- 6881813)
SNX29 (30584951- 31133317)
PDE6A (150927770- 150985318)
between UBE2V1 (17:51629964-51666701) and 17 (51546477-51552499) 51629964
GPC6 (62438453- 63560897)
between RRP1B (13:206629204-206651123) and 13 (206454718-206465807) 206629204
DENND4B (95748140- 95761519)
TAF4 (61465822- 61529890)
between AADACL4 (6:72635281-72650729) and 6 (72556236-72598815) 72635281
between KHDRBS3 (4:6282076-6446389) and 4 (4373953-4658013) 6282076
RXRA (273705505- 273797620)
PPFIBP2 (1987841- 2141398)
between NRBP2 (4:800063-807174) and 4 (689034-753696) 800063
between IRX4 (16:78937566-78945269) and 16 (78305793-78309786) 78937566
SNX29 (30584951- 31133317)
CFAP418 (41373740- 41394680)
GTF2IRD1 (11538314- 11654770)
between U6 (10:67302626-67302732) and 10 (67022655-67082449) 67302626
DIP2C (68770164- 69141871)
between CDH4 (17:60959190-61451878) and 17 (59967165-59974706) 60959190
between U6 (1:247840451-247840555) and 1 (247043622-247043725) 247840451
DNAI7 (48555688- 48651365)
USP15 (26964553- 27097444)
between ssc-mir-9815 (1:1013707-1013802) and 1 (855389-882473) 1013707
TRIM63 (83492633- 83507502)
SYNPO (151599597- 151632099)
between RRP1B (13:206629204-206651123) and 13 (206454718-206465807) 206629204
between SHISAL1 (5:4771417-4849326) and 5 (4649183-4655205) 4771417
between MTPN (18:13330029-13395460) and 18 (12568196-12568276) 13330029
MIPEP (2670000- 2790727)
NPR3 (18842039- 18929805)
TSC2 (39898925- 39937371)
between U5 (1:266083684-266083797) and 1 (265948083-266028533) 266083684
DNA2 (71552121- 71610740)
PPFIBP2 (1987841- 2141398)
CAMK2A (151248358- 151308706)
PDGFRB (151155756- 151192647)
between HS3ST2 (3:23255961-23366351) and 3 (23035426-23116007) 23255961
ADARB2 (68013449- 68467189)
between TRMO (1:239768179-239805143) and 1 (239727855-239728976) 239768179
SNX29 (30584951- 31133317)
PPP2R2B (147937442- 148411731)
SLC5A10 (60281885- 60332141)
FAM83G (60296820- 60322650)
VANGL1 (104996073- 105048775)
ADARB2 (68013449- 68467189)
WDR37 (68427192- 68535143)
between ZC3H6 (3:44085397-44148494) and 3 (43950002-43975683) 44085397
RRP1B (206629204- 206651123)
between TRIM44 (2:25276859-25378448) and 2 (24875380-25138873) 25276859
DIP2C (68770164- 69141871)
NALF1 (74743587- 75344229)
CSF1R (151102147- 151147633)
between CATSPER3 (2:137139749-137175305) and 2 (137060893-137080106) 137139749
SMURF1 (6037741- 6142575)
TGFBR3 (125110072- 125316796)
between CBX4 (12:2521027-2527241) and 12 (2341957-2384025) 2521027
PEPD (43177062- 43290369)
between PITRM1 (10:66996954-67047235) and 10 (66488391-66497844) 66996954
between PITRM1 (10:66996954-67047235) and 10 (66488391-66497844) 66996954
between U6 (9:133920789-133920895) and 9 (133517078-133517146) 133920789
between IRX1 (16:77695071-77701236) and 16 (76742236-76742325) 77695071
between DNMT3A (3:113528926-113603087) and 3 (113044836-113180742) 113528926
ZC3H18 (1030418- 1081538)
ZC3H7B (7148627- 7201059)
between TSHZ3 (6:41345470-41423700) and 6 (40292951-40615673) 41345470
CA6 (69447439- 69468821)
KCNH1 (131960480- 132334953)
RXRA (273705505- 273797620)
between KLF6 (10:66488391-66497844) and 10 (65680332-65702190) 66488391
between ZNF326 (4:126679581-126717815) and 4 (126067000-126067086) 126679581
SLC7A1 (6538045- 6604658)
between TAS2R1 (16:72720854-72721753) and 16 (72223534-72242064) 72720854
between XRCC2 (18:4808470-4835802) and 18 (3148483-4054118) 4808470
MAP3K5 (27380142- 27600493)
FSTL4 (135488563- 136096787)
PTER (45362928- 45440215)
KCNH2 (6243524- 6279111)
between ELFN2 (5:10427019-10429478) and 5 (10319816-10344832) 10427019
ENTREP3 (94575793- 94581585)
ADA (47044497- 47072245)
between IPO5 (11:67004109-67060551) and 11 (66679253-66720045) 67004109
between ssc-mir-9815 (1:1013707-1013802) and 1 (855389-882473) 1013707
between GTPBP4 (10:68547319-68568713) and 10 (68534796-68539280) 68547319
between GPR55 (15:131655663-131673693) and 15 (131614743-131628619) 131655663
between ssc-mir-296 (17:58970316-58970392) and 17 (58840006-58873241) 58970316
PITRM1 (66996954- 67047235)
TENT4A (75217219- 75258556)
EBNA1BP2 (168049758- 168061013)
ARID1B (9791633- 10227502)
DCST1 (94748429- 94768452)
BEND7 (48177762- 48262051)
between MROH9 (9:63620228-63727022) and 9 (62101613-62499581) 63620228
between IRX1 (16:77695071-77701236) and 16 (76742236-76742325) 77695071
between ST3GAL1 (4:7896554-7909505) and 4 (7016774-7174985) 7896554
between TENT4A (16:75217219-75258556) and 16 (74305736-74524295) 75217219
ENPP7 (2612574- 2619519)
NMNAT2 (124498109- 124696194)
CDH12 (9985126- 10384663)
between USP22 (12:61271641-61308270) and 12 (61057733-61060696) 61271641
CDK5RAP2 (260466942- 260648161)
XXYLT1 (132066884- 132269965)
MIPEP (2670000- 2790727)
RGS5 (87286953- 87342088)
between ADARB2 (10:68013449-68467189) and 10 (67302626-67302732) 68013449
SH3PXD2A (114519928- 114777238)
between ADARB2 (10:68013449-68467189) and 10 (67302626-67302732) 68013449
between SIK1 (13:206454718-206465807) and 13 (206293849-206297015) 206454718
ADARB2 (68013449- 68467189)
CLEC16A (31938135- 32158320)
between U6 (16:76742236-76742325) and 16 (76326721-76491003) 76742236
ADARB2 (68013449- 68467189)
NDC1 (158458840- 158514785)
SORCS2 (3207098- 3760393)
between CBLB (13:153395978-153700056) and 13 (152158280-152159257) 153395978
FRMD3 (31341128- 31748439)
SPECC1 (59466791- 59654192)
between FOXK1 (3:3556161-3621142) and 3 (2814547-3324798) 3556161
AGK (8263896- 8368972)
INTS3 (95905150- 95944809)
PRDM16 (64704920- 65012570)
between SCGB1A1 (2:9297283-9302165) and 2 (9148560-9161905) 9297283
CAMK2A (151248358- 151308706)
TENT4A (75217219- 75258556)
between VPS35L (3:26039884-26122770) and 3 (26022160-26035571) 26039884
between SYNPO (2:151599597-151632099) and 2 (151489521-151522749) 151599597
TMEM181 (8562844- 8635462)
ADARB2 (68013449- 68467189)
MGAT5B (4655379- 4730371)
CD44 (25788703- 25884153)
NSMCE1 (19609881- 19649867)
between SEPTIN9 (12:4254775-4405628) and 12 (3847901-3935368) 4254775
ADARB2 (68013449- 68467189)
WDR37 (68427192- 68535143)
ULK2 (59806955- 59878388)
RIMS4 (47167305- 47235386)
between ADARB2 (10:68013449-68467189) and 10 (67302626-67302732) 68013449
NPR3 (18842039- 18929805)
between PPP1R3D (17:59964585-59967113) and 17 (59875993-59955209) 59964585
between AFAP1L1 (2:150445126-150510002) and 2 (150260196-150423212) 150445126
THBS2 (855389- 882473)
MBOAT2 (127243275- 127360057)
ZC3H13 (21298855- 21387968)
between HABP2 (14:123893996-123932961) and 14 (123389294-123389400) 123893996
between ZNF326 (4:126679581-126717815) and 4 (126067000-126067086) 126679581
DNAJB6 (1444739- 1499887)
ADARB2 (68013449- 68467189)
PHACTR3 (59625982- 59862928)
ATP8A1 (33387627- 33638841)
TTLL11 (261901333- 262203978)
DHX8 (19549286- 19582154)
MIPEP (2670000- 2790727)
between CDH4 (17:60959190-61451878) and 17 (59967165-59974706) 60959190
between SCLY (15:137637128-137674735) and 15 (137490356-137535553) 137637128
between DKK3 (2:47385192-47444660) and 2 (46839485-47028963) 47385192
KCNN3 (94915965- 95113275)
MVP (18057177- 18081155)
between ssc-mir-9815 (1:1013707-1013802) and 1 (855389-882473) 1013707
FANCA (253207- 300152)
between TENT4A (16:75217219-75258556) and 16 (74305736-74524295) 75217219
between NDUFV1 (2:4958522-4964216) and 2 (4941136-4948781) 4958522
between SACS (11:2382906-2442316) and 11 (1554763-1582408) 2382906
between IRX1 (16:77695071-77701236) and 16 (76742236-76742325) 77695071
TENT4A (75217219- 75258556)
SPOCK1 (139018179- 139522593)
between FAM83H (4:892041-907517) and 4 (852250-866201) 892041
DYNC2I1 (508276- 553968)
between SHH (18:2545994-2555484) and 18 (1795497-1934947) 2545994
BTBD9 (33720014- 34124458)
between CDH9 (16:13944245-14076030) and 16 (12413883-12413989) 13944245
NR3C1 (144822939- 144956451)
between PDGFRB (2:151155756-151192647) and 2 (151102147-151147633) 151155756
between SYT1 (5:101871314-102215581) and 5 (101693246-101797838) 101871314
LHPP (133864048- 133999172)
USP10 (3977231- 4043533)
between GPR157 (6:69557701-69581643) and 6 (69507830-69535371) 69557701
CYTH1 (3356245- 3432641)
between U6 (14:1857573-1857674) and 14 (1165982-1167529) 1857573
TCF7L2 (123343412- 123546417)
between PITRM1 (10:66996954-67047235) and 10 (66488391-66497844) 66996954
CARS1 (2119592- 2163343)
IGHMBP2 (4171344- 4194525)
between IRX4 (16:78937566-78945269) and 16 (78305793-78309786) 78937566
DRC3 (60633177- 60651849)
between U6 (10:67302626-67302732) and 10 (67022655-67082449) 67302626
between NAA20 (17:28070175-28083650) and 17 (27887609-27887715) 28070175
between CATSPER3 (2:137139749-137175305) and 2 (137060893-137080106) 137139749
between GIPC2 (6:135077638-135217785) and 6 (134727343-134777072) 135077638
CHIA (109035326- 109046499)
between TAFA5 (5:1414144-1569846) and 5 (770654-808006) 1414144
DNAH17 (3482650- 3591132)
between ADARB1 (13:207691174-207791802) and 13 (207560990-207588501) 207691174
MIPEP (2670000- 2790727)
between PPARGC1B (2:150823373-150919376) and 2 (150660685-150747220) 150823373
MIPEP (2670000- 2790727)
GTPBP4 (68547319- 68568713)
between U6 (10:67302626-67302732) and 10 (67022655-67082449) 67302626
CDH5 (27108597- 27142177)
TRPC7 (138373189- 138510728)
TPK1 (112931795- 113305175)
PITRM1 (66996954- 67047235)
between STOX1 (14:71928399-71985233) and 14 (71862649-71862713) 71928399
BTBD9 (33720014- 34124458)
between SETD3 (7:120412545-120486686) and 7 (120205008-120295936) 120412545
between MYMK (1:273101678-273111727) and 1 (273063270-273075391) 273101678
between FZD10 (14:24920679-24922424) and 14 (24729113-24760320) 24920679
between U6 (3:13383092-13383200) and 3 (11956300-12039978) 13383092
between AMER2 (11:3124317-3127433) and 11 (2750363-2750446) 3124317
DENND4B (95748140- 95761519)
between PTMA (15:132355655-132361435) and 15 (132217223-132228645) 132355655
LUZP1 (80973261- 81066262)
between NOL12 (5:10137362-10144140) and 5 (10038966-10041067) 10137362
SLIT1 (108446004- 108624302)
RCAN2 (40980527- 41282835)
OVOL2 (26417795- 26451928)
between SYNPO (2:151599597-151632099) and 2 (151489521-151522749) 151599597
between TUB (9:1183822-1206274) and 9 (1134923-1181273) 1183822
between TBC1D22A (5:2528921-2787304) and 5 (1414144-1569846) 2528921
ABLIM2 (2916775- 3054969)
between ADARB2 (10:68013449-68467189) and 10 (67302626-67302732) 68013449
LIMD1 (28730278- 28811615)
ADGRF3 (112671204- 112705296)
ADGRB1 (1582330- 1647573)
HSPG2 (79849698- 79958334)
CACNG5 (13288544- 13328017)
between TAF4 (17:61465822-61529890) and 17 (61133869-61133975) 61465822
SYT9 (2191765- 2391921)
SLC7A1 (6538045- 6604658)
SENP7 (157521784- 157672814)
between U5 (1:266083684-266083797) and 1 (265948083-266028533) 266083684
NDUFA8 (262236482- 262264097)
MORN5 (262258298- 262295533)
COL24A1 (129905327- 130242358)
between ssc-mir-378b (1:254135495-254135571) and 1 (254033385-254035978) 254135495
between RIMKLA (6:168916725-168950046) and 6 (168877249-168902741) 168916725
between KCNJ2 (12:10351699-10362244) and 12 (8725335-8725413) 10351699
WDR37 (68427192- 68535143)
between LNX2 (11:4960239-5043045) and 11 (4866023-4879933) 4960239
between LRRC8C (4:126957105-127037216) and 4 (126766211-126874275) 126957105
CDH5 (27108597- 27142177)
between RHPN1 (4:1123105-1132966) and 4 (1091263-1092818) 1123105
between TENT4A (16:75217219-75258556) and 16 (74305736-74524295) 75217219
between HACE1 (1:70993342-71105012) and 1 (68057538-68679256) 70993342
between AAR2 (17:39498730-39522695) and 17 (39255773-39309436) 39498730
between ssc-mir-143 (2:150578738-150578817) and 2 (150541180-150545367) 150578738
between DIP2C (10:68770164-69141871) and 10 (68547319-68568713) 68770164
between SMIM28 (1:26029987-26042862) and 1 (25991388-25991508) 26029987
between KCNA6 (5:65657225-65658835) and 5 (65561962-65565116) 65657225
AFF1 (131728873- 131924819)
CTSK (98391428- 98404961)
between BCAS1 (17:54920712-55039346) and 17 (54605943-54648736) 54920712
ABCB8 (6178554- 6197226)
between MROH9 (9:63620228-63727022) and 9 (62101613-62499581) 63620228
SLC24A3 (27270093- 27780526)
between SYNPO (2:151599597-151632099) and 2 (151489521-151522749) 151599597
between SYT10 (5:40872283-40934326) and 5 (39735257-39735363) 40872283
between KHDRBS3 (4:6282076-6446389) and 4 (4373953-4658013) 6282076
RALGDS (272776846- 272824184)
between MGMT (14:138499309-138771540) and 14 (137101555-137264238) 138499309
ACSF3 (663123- 709186)
between SPESP1 (1:166818037-166841693) and 1 (166465953-166608363) 166818037
between SOX1 (11:77986200-77987351) and 11 (77532266-77545913) 77986200
NRG2 (141662369- 141824727)
between OPA3 (6:51917379-51964488) and 6 (51872812-51886724) 51917379
IQANK1 (852250- 866201)
between ZC3H7A (3:31332511-31372799) and 3 (31278852-31293246) 31332511
HMGXB3 (151036191- 151102029)
between CDH4 (17:60959190-61451878) and 17 (59967165-59974706) 60959190
WDR45B (522829- 549156)
CAB39 (131492578- 131584962)
between U6 (11:27149887-27149995) and 11 (26498448-26498613) 27149887
between ssc-mir-9809 (X:113472239-113472331) and X (112593301-112604814) 113472239
SEPTIN2 (140024049- 140058289)
ADARB2 (68013449- 68467189)
between TMEM176A (18:6337837-6342555) and 18 (6309594-6320974) 6337837
between ARHGAP12 (10:42454646-42577345) and 10 (42013084-42214205) 42454646
RASSF4 (91103526- 91125360)
DEPP1 (91114441- 91122191)
BRD3 (273502320- 273534361)
between IRX1 (16:77695071-77701236) and 16 (76742236-76742325) 77695071
between SPSB1 (6:69720806-69791119) and 6 (69666601-69700298) 69720806
PRKCA (12882064- 13263554)
between MYC (4:12455122-12461078) and 4 (10179758-10451929) 12455122
between MYMK (1:273101678-273111727) and 1 (273063270-273075391) 273101678
CSF1R (151102147- 151147633)
between NDUFA10 (15:138986421-139031897) and 15 (138381635-138614301) 138986421
PIGL (59201556- 59256829)
between IRX1 (16:77695071-77701236) and 16 (76742236-76742325) 77695071
between TRMU (5:3208118-3224366) and 5 (2980351-3203381) 3208118
AGXT2 (20576659- 20617011)
CLEC16A (31938135- 32158320)
CRISPLD2 (3881725- 3944583)
PPARGC1B (150823373- 150919376)
between NAA20 (17:28070175-28083650) and 17 (27887609-27887715) 28070175
CBFA2T3 (779366- 853822)
between CDH4 (17:60959190-61451878) and 17 (59967165-59974706) 60959190
between SYT1 (5:101871314-102215581) and 5 (101693246-101797838) 101871314
between XRCC2 (18:4808470-4835802) and 18 (3148483-4054118) 4808470
KAT14 (26485157- 26521525)
FARS2 (3262396- 3557407)
CENPN (7227990- 7254891)
CCDC3 (59052915- 59144797)
PPARGC1B (150823373- 150919376)
CSF1R (151102147- 151147633)
TTYH2 (6838425- 6881472)
KCND3 (108246237- 108621510)
between NAA20 (17:28070175-28083650) and 17 (27887609-27887715) 28070175
ADARB2 (68013449- 68467189)
ASMT (909908- 944290)
VAV2 (273303144- 273476207)
GSG1L (18904270- 19142549)
MOB3B (38438346- 38680995)
INTS3 (95905150- 95944809)
DHRS7B (61320730- 61350219)
between GSX2 (8:40881552-40883995) and 8 (40780889-40846577) 40881552
TBC1D8 (53149196- 53289790)
PTPRN2 (721131- 1389607)
HSPA12A (126851903- 127037257)
NALF1 (74743587- 75344229)
between KATNAL1 (11:7001313-7064439) and 11 (6538045-6604658) 7001313
MVP (18057177- 18081155)
between ZHX3 (17:43848352-43962992) and 17 (43810048-43844554) 43848352
C10orf90 (135719351- 135953846)
between PITRM1 (10:66996954-67047235) and 10 (66488391-66497844) 66996954
between PRKG2 (8:136755469-136852906) and 8 (136568711-136595049) 136755469
between ADARB2 (10:68013449-68467189) and 10 (67302626-67302732) 68013449
between EFNA3 (4:94710647-94719248) and 4 (94666460-94674071) 94710647
CMIP (6654411- 6881813)
CMIP (6654411- 6881813)
between LRP12 (4:32701835-32783390) and 4 (31606773-32094287) 32701835
ADARB2 (68013449- 68467189)
WDR37 (68427192- 68535143)
JAKMIP2 (148861751- 149045927)
NUDT12 (109045592- 109059616)
between IRX1 (16:77695071-77701236) and 16 (76742236-76742325) 77695071
SLC12A9 (8697439- 8712918)
between ADARB2 (10:68013449-68467189) and 10 (67302626-67302732) 68013449
PRORP (64620517- 64762428)
between MROH5 (4:2282120-2343887) and 4 (1582330-1647573) 2282120
between U6 (2:136316954-136317060) and 2 (136286508-136299127) 136316954
TXNDC11 (31376510- 31445632)
between RPS21 (17:61763574-61764832) and 17 (61697517-61747955) 61763574
ZNF618 (254477872- 254672964)
between PFKL (13:207167281-207191671) and 13 (207148401-207158532) 207167281
between MROH9 (9:63620228-63727022) and 9 (62101613-62499581) 63620228
PPFIBP2 (1987841- 2141398)
SEZ6 (45178313- 45203216)
KSR1 (43985732- 44135833)
between MGAT5B (12:4655379-4730371) and 12 (4526751-4526825) 4655379
MIPEP (2670000- 2790727)
between FOXA2 (17:29997401-30001707) and 17 (29422129-29431990) 29997401
MTUS2 (6197740- 6532924)
ADARB2 (68013449- 68467189)
TMEM42 (28045397- 28054891)
between USP36 (12:3309237-3348525) and 12 (3212432-3222711) 3309237
between TMEM26 (14:64877935-64925505) and 14 (64326461-64465281) 64877935
between TPT1 (11:21929221-21932691) and 11 (21848941-21865590) 21929221
between ZBP1 (17:57973096-57986136) and 17 (57930432-57936522) 57973096
between SAR1B (2:136843955-136874213) and 2 (136788372-136832001) 136843955
MIPEP (2670000- 2790727)
WWOX (8910138- 9871053)
between PABPN1L (6:858888-861604) and 6 (779366-853822) 858888
between RIMKLA (6:168916725-168950046) and 6 (168877249-168902741) 168916725
between PITRM1 (10:66996954-67047235) and 10 (66488391-66497844) 66996954
ZMYM2 (661351- 731029)
FADS2 (9629423- 9735576)
between NEUROG1 (2:137765942-137766682) and 2 (137672407-137678612) 137765942
between OSR1 (3:118757920-118765102) and 3 (118273113-118279639) 118757920
between EPS8L3 (4:110311519-110326994) and 4 (110178475-110197900) 110311519
between PAG6 (2:10379084-10386868) and 2 (10244187-10252680) 10379084
between IRX1 (16:77695071-77701236) and 16 (76742236-76742325) 77695071
between SACS (11:2382906-2442316) and 11 (1554763-1582408) 2382906
ADAP2 (42817669- 42849922)
PLK1 (22537831- 22552380)
between ADM (2:49229223-49231866) and 2 (49028923-49083590) 49229223
between LOXL2 (14:7435867-7540704) and 14 (7390061-7403654) 7435867
between CDH4 (17:60959190-61451878) and 17 (59967165-59974706) 60959190
between SAAL1 (2:41028693-41056420) and 2 (40906806-40941944) 41028693
SLC24A3 (27270093- 27780526)
VANGL1 (104996073- 105048775)
AFF1 (131728873- 131924819)
PPARGC1B (150823373- 150919376)
between TAPT1 (8:11365432-11416488) and 8 (11215663-11317312) 11365432
SLIT1 (108446004- 108624302)
MGMT (138499309- 138771540)
AIF1L (271072734- 271102803)
HIPK2 (9861792- 10135065)
FLCN (61031157- 61045392)
TRRAP (5909022- 6029333)
between DIP2C (10:68770164-69141871) and 10 (68547319-68568713) 68770164
TGFBR3 (125110072- 125316796)
ADARB2 (68013449- 68467189)
between MACROH2A1 (2:137534138-137623886) and 2 (137200423-137206979) 137534138
between NPR3 (16:18842039-18929805) and 16 (18758962-18779419) 18842039
between CAMK1D (10:59204724-59630285) and 10 (59052915-59144797) 59204724
ADARB2 (68013449- 68467189)
between KLF6 (10:66488391-66497844) and 10 (65680332-65702190) 66488391
between ZNF212 (18:55528138-55541841) and 18 (55301624-55466628) 55528138
ENTPD6 (30908252- 30934083)
between HDAC4 (15:138381635-138614301) and 15 (138228807-138229289) 138381635
between SEPTIN9 (12:4254775-4405628) and 12 (3847901-3935368) 4254775
VPS35L (26039884- 26122770)
between ADGRD1 (14:24059019-24241176) and 14 (23516257-23594257) 24059019
MORN4 (108987752- 108999598)
between FAM20C (3:163421-200459) and 3 (0-0) 163421
ADARB2 (68013449- 68467189)
between NDUFA10 (15:138986421-139031897) and 15 (138381635-138614301) 138986421
between KLF6 (10:66488391-66497844) and 10 (65680332-65702190) 66488391
between CDC42EP4 (12:7638085-7660186) and 12 (6884902-6898764) 7638085
between ACOT6 (7:96984716-96992873) and 7 (96823130-96827719) 96984716
between SBDS (3:16161580-16169453) and 3 (15026772-15450615) 16161580
HMGXB3 (151036191- 151102029)
ALOX5 (90859016- 90907094)
AFAP1L1 (150445126- 150510002)
CAMK1D (59204724- 59630285)
ACO1 (33937833- 34001900)
ADARB2 (68013449- 68467189)
WDR37 (68427192- 68535143)
FOXK2 (560852- 615739)
DNAH2 (52992843- 53086744)
KCNIP4 (15211917- 16346786)
between TRPC7 (2:138373189-138510728) and 2 (138352232-138353842) 138373189
DENND2B (665282- 703382)
between NHLH1 (4:90109057-90109458) and 4 (90051277-90080635) 90109057
CDC42BPG (7328156- 7347451)
between ZP4 (14:53577135-53584546) and 14 (51828231-51830003) 53577135
between WFDC1 (6:4333731-4399237) and 6 (4237440-4313247) 4333731
between TAS2R41 (18:6780808-6781731) and 18 (6567359-6623197) 6780808
MAPK7 (60144136- 60158739)
between CRELD2 (5:709045-716771) and 5 (677705-680695) 709045
CLMP (49989767- 50093417)
between DACT2 (1:1413935-1424271) and 1 (1193167-1332694) 1413935
VAC14 (13683801- 13791241)
CBFA2T3 (779366- 853822)
between TERT (16:79258591-79276421) and 16 (79237061-79248500) 79258591
TRAPPC9 (3065234- 3533669)
SNAPC4 (1321812- 1341554)
ZNF532 (161877574- 161984368)
ADARB2 (68013449- 68467189)
WDR37 (68427192- 68535143)
between ATP11A (11:78293469-78402083) and 11 (78190729-78232252) 78293469
GRHL2 (35371136- 35564919)
AFF1 (131728873- 131924819)
ANXA13 (15707607- 15766629)
between RTN4 (3:86180022-86252126) and 3 (85992634-86046908) 86180022
AUTS2 (13565281- 14794365)
between GALNT17 (3:15026772-15450615) and 3 (14417501-14417611) 15026772
PHACTR1 (9105874- 9666881)
EARS2 (22657766- 22684241)
ADARB2 (68013449- 68467189)
SNX29 (30584951- 31133317)
between IL1RAPL2 (X:85347857-86463507) and X (84937209-84962406) 85347857
TCOF1 (151368289- 151401027)
between C2orf49 (3:49454562-49465447) and 3 (49063991-49198664) 49454562
ARHGEF37 (150660685- 150747220)
between KATNAL1 (11:7001313-7064439) and 11 (6538045-6604658) 7001313
between KATNAL1 (11:7001313-7064439) and 11 (6538045-6604658) 7001313
TENT4A (75217219- 75258556)
PC (5518517- 5587797)
SLC39A4 (372660- 378516)
SNX29 (30584951- 31133317)
between RAG1 (2:24561156-24573851) and 2 (24547644-24558403) 24561156
TBL2 (10876973- 10892404)
between CLDN10 (11:65121607-65145072) and 11 (63825637-63826467) 65121607
between SHH (18:2545994-2555484) and 18 (1795497-1934947) 2545994
between PCED1B (5:77781719-77795179) and 5 (77642195-77645753) 77781719
USP31 (23035426- 23116007)
PTPRN (121329287- 121349168)
between MAP3K8 (10:40713847-40742462) and 10 (40053355-40060319) 40713847
PHKG1 (16822043- 16834329)
ARMC9 (131928719- 132101343)
NAV2 (39266926- 40078124)
RADIL (3641112- 3716141)
NDUFA8 (262236482- 262264097)
MORN5 (262258298- 262295533)
HS3ST4 (20544232- 21056195)
between GPC1 (15:139457669-139484670) and 15 (139268929-139277541) 139457669
NFIA (150835494- 151426749)
AFF1 (131728873- 131924819)
AGAP1 (135441906- 135993311)
MTUS2 (6197740- 6532924)
between EXOC5 (1:186377458-186529728) and 1 (186028579-186038229) 186377458
ADARB2 (68013449- 68467189)
WDR37 (68427192- 68535143)
GATA3 (63367663- 63388859)
ZC3H3 (1010638- 1089738)
between FOXH1 (4:322838-324481) and 4 (293708-295789) 322838
FBLN5 (113423632- 113512198)
between CYP4V2 (15:47046269-47068304) and 15 (46969006-46979291) 47046269
TAFA5 (1414144- 1569846)
ADAP1 (547364- 615471)
LHPP (133864048- 133999172)
between ZNF532 (1:161877574-161984368) and 1 (161754505-161769526) 161877574
between SERPINH1 (9:9783042-9794483) and 9 (9653596-9740286) 9783042
between ADARB2 (10:68013449-68467189) and 10 (67302626-67302732) 68013449
AATF (38461830- 38564306)
between NPTX2 (3:5720680-5732454) and 3 (5472315-5567876) 5720680
GAS6 (78848797- 78881284)
SPPL2B (76230061- 76247051)
between CDC42EP4 (12:7638085-7660186) and 12 (6884902-6898764) 7638085
MTUS2 (6197740- 6532924)
IGHMBP2 (4171344- 4194525)
between IRX1 (16:77695071-77701236) and 16 (76742236-76742325) 77695071
GPSM1 (1356029- 1383443)
CRCT1 (96861733- 96862061)
between IFITM10 (2:1166971-1183315) and 2 (1008761-1022460) 1166971
CSF1R (151102147- 151147633)
KHDRBS3 (6282076- 6446389)
PPARGC1B (150823373- 150919376)
between U5 (1:266083684-266083797) and 1 (265948083-266028533) 266083684
SDC3 (87495045- 87507235)
CDH4 (60959190- 61451878)
CRELD2 (709045- 716771)
ADARB2 (68013449- 68467189)
between DAAM1 (1:188335384-188511096) and 1 (187719290-187729422) 188335384
GREB1 (125099935- 125171036)
between LEF1 (8:113825161-113944070) and 8 (113435986-113447191) 113825161
between SFT2D1 (1:2576729-2593506) and 1 (2203606-2522599) 2576729
between SMARCD3 (18:5958506-5989114) and 18 (5899568-5928884) 5958506
ATP8A2 (3277951- 3793881)
HDAC4 (138381635- 138614301)
between BTNL2 (7:24790614-24807432) and 7 (24231293-24256281) 24790614
between DCUN1D2 (11:78679039-78708846) and 11 (78618713-78637478) 78679039
PLCL2 (3992835- 4201569)
RABIF (24859385- 24867141)
between PCSK2 (17:25681197-25923004) and 17 (24882142-25186703) 25681197
between OLIG3 (1:26800671-26801489) and 1 (26473938-26489822) 26800671
between SLC5A10 (12:60281885-60332141) and 12 (60171920-60234278) 60281885
LY6L (1296032- 1299886)
COL24A1 (129905327- 130242358)
between PIGG (8:20646-43330) and 8 (0-0) 20646
POP7 (8605018- 8610218)
between LRRC8C (4:126957105-127037216) and 4 (126766211-126874275) 126957105
BCL11B (120205008- 120295936)
between PDE2A (9:7136644-7227964) and 9 (6836390-6981892) 7136644
between SNORA70 (6:1739823-1739957) and 6 (1617653-1677127) 1739823
between VOPP1 (18:48607919-48693815) and 18 (48550944-48593455) 48607919
between VPS26C (13:200869167-200926108) and 13 (200707866-200812436) 200869167
between CDH4 (17:60959190-61451878) and 17 (59967165-59974706) 60959190
PDE6A (150927770- 150985318)
between OVCH2 (9:1936953-1951889) and 9 (1291661-1297972) 1936953
ADARB2 (68013449- 68467189)
WDR37 (68427192- 68535143)
SND1 (20261476- 20653590)
MCOLN3 (130838291- 130865904)
LYNX1 (1450147- 1455889)
ARHGAP44 (57049895- 57206889)
between CDH20 (1:159817159-159917145) and 1 (159530623-159601981) 159817159
between RBAK (3:4422784-4439945) and 3 (4158450-4329378) 4422784
KCNT2 (2096385- 2435863)
KMT2C (4993227- 5278723)
WDFY1 (125669842- 125720158)
between COPS8 (15:136828217-136838053) and 15 (136370530-136382553) 136828217
between CFAP46 (14:140916092-141002708) and 14 (140897874-140899155) 140916092
between TAFA5 (5:1414144-1569846) and 5 (770654-808006) 1414144
between USP22 (12:61271641-61308270) and 12 (61057733-61060696) 61271641
ELFN2 (10427019- 10429478)
between DBH (1:273204175-273225552) and 1 (273156751-273186756) 273204175
between ZBP1 (17:57973096-57986136) and 17 (57930432-57936522) 57973096
between IRX1 (16:77695071-77701236) and 16 (76742236-76742325) 77695071
between COL18A1 (13:207940948-207982938) and 13 (207691174-207791802) 207940948
between IRX4 (16:78937566-78945269) and 16 (78305793-78309786) 78937566
NYAP2 (127033422- 127293495)
PSMD3 (22344751- 22360545)
AFDN (1570272- 1698694)
between CDH4 (17:60959190-61451878) and 17 (59967165-59974706) 60959190
between CDH4 (17:60959190-61451878) and 17 (59967165-59974706) 60959190
between IRS2 (11:76626179-76653881) and 11 (75599598-75633041) 76626179
BRSK2 (896585- 953108)
PTPN5 (40459049- 40521461)
INPP5A (140736734- 140895937)
CARD11 (2145178- 2266355)
PRDM16 (64704920- 65012570)
between NTMT1 (1:269819753-269828831) and 1 (269454099-269455310) 269819753
PMP22 (58679775- 58707925)
between PITRM1 (10:66996954-67047235) and 10 (66488391-66497844) 66996954
between MTUS2 (11:6197740-6532924) and 11 (6024749-6024908) 6197740
WDR86 (5865730- 5888590)
CDC42BPG (7328156- 7347451)
NR4A1 (17385390- 17408511)
ZNF696 (1191845- 1202512)
MROH1 (507228- 577132)
DNAH17 (3482650- 3591132)
between MALT1 (1:162076955-162144880) and 1 (161877574-161984368) 162076955
MROH5 (2282120- 2343887)
between CDH4 (17:60959190-61451878) and 17 (59967165-59974706) 60959190
between NPPC (15:132506474-132509673) and 15 (132427173-132450689) 132506474
TTC12 (40988920- 41046900)
RHPN1 (1123105- 1132966)
KCNN3 (94915965- 95113275)
between NCF1 (3:11820266-11839354) and 3 (11671575-11811423) 11820266
between C1QL1 (12:18409992-18417759) and 12 (18344084-18363713) 18409992
between ssc-mir-143 (2:150578738-150578817) and 2 (150541180-150545367) 150578738
NRP2 (108974816- 109092305)
RRP1 (206722596- 206735997)
between THNSL2 (3:57799026-57823440) and 3 (57586485-57590344) 57799026
between DRG2 (12:60586215-60598283) and 12 (60507667-60529733) 60586215
between CDH4 (17:60959190-61451878) and 17 (59967165-59974706) 60959190
DPP3 (5907252- 5946734)
between U6 (10:65337524-65337627) and 10 (65275532-65303223) 65337524
SGF29 (18354799- 18387856)
TCOF1 (151368289- 151401027)
SNX27 (97525181- 97620788)
between EGLN3 (7:65805522-65833529) and 7 (65302858-65326728) 65805522
between TAFA5 (5:1414144-1569846) and 5 (770654-808006) 1414144
between MIR193B (3:28913088-28913176) and 3 (28908129-28908219) 28913088
PRSS2 (7443327- 7446625)
between ADARB2 (10:68013449-68467189) and 10 (67302626-67302732) 68013449
between TMEM130 (3:5887033-5903747) and 3 (5720680-5732454) 5887033
TNS3 (48997217- 49192433)
between CDH4 (17:60959190-61451878) and 17 (59967165-59974706) 60959190
DSCAML1 (44785701- 45147140)
GTF2IRD1 (11538314- 11654770)
between PSP-II (14:132274241-132281728) and 14 (132240887-132248033) 132274241
between THBS2 (1:855389-882473) and 1 (578480-653704) 855389
between MIR1251 (5:86211691-86211774) and 5 (86141185-86141284) 86211691
TXNDC15 (137060893- 137080106)
CCDC85C (120514491- 120597318)
RBFOX1 (34939573- 37300810)
between NRXN1 (3:89803519-90382034) and 3 (87405978-87416260) 89803519
DCLK1 (11815357- 12158826)
between U5 (1:266083684-266083797) and 1 (265948083-266028533) 266083684
TAFA5 (1414144- 1569846)
CNGA3 (55874250- 55922979)
between SYT10 (5:40872283-40934326) and 5 (39735257-39735363) 40872283
MEF2A (138341158- 138511314)
ADARB1 (207691174- 207791802)
RBM17 (64885870- 64908963)
between RPS21 (17:61763574-61764832) and 17 (61697517-61747955) 61763574
between PITRM1 (10:66996954-67047235) and 10 (66488391-66497844) 66996954
between C20orf85 (17:58373175-58383131) and 17 (57999287-58054118) 58373175
between CYP3A29 (3:6738486-6778944) and 3 (6569304-6579150) 6738486
between RPS9 (6:55920934-55927280) and 6 (55719729-55725458) 55920934
between GTF2I (3:11671575-11811423) and 3 (11538314-11654770) 11671575
SNX29 (30584951- 31133317)
between KCNA2 (4:109557973-109560998) and 4 (109495350-109497116) 109557973
FOXK2 (560852- 615739)
between SHISA2 (11:3806302-3812170) and 11 (3277951-3793881) 3806302
between ELFN2 (5:10427019-10429478) and 5 (10319816-10344832) 10427019
between KLF6 (10:66488391-66497844) and 10 (65680332-65702190) 66488391
RGS12 (1963308- 2075971)
ANXA6 (71857258- 71913723)
EPHB2 (80650740- 80843567)
between EDEM3 (9:125908864-125983029) and 9 (125649836-125649935) 125908864
GTF3C1 (19368394- 19439630)
between ssc-mir-9789 (3:81769739-81769817) and 3 (81196294-81296382) 81769739
between ssc-mir-9828-1 (12:58566073-58566170) and 12 (58126304-58168404) 58566073
between RPS21 (17:61763574-61764832) and 17 (61697517-61747955) 61763574
PPP6R3 (4394675- 4523411)
between TBC1D22A (5:2528921-2787304) and 5 (1414144-1569846) 2528921
between FOXK1 (3:3556161-3621142) and 3 (2814547-3324798) 3556161
SNX29 (30584951- 31133317)
LMTK2 (5322255- 5409171)
between CELSR1 (5:2980351-3203381) and 5 (2873428-2947785) 2980351
NDST1 (151489521- 151522749)
between ssc-mir-9815 (1:1013707-1013802) and 1 (855389-882473) 1013707
CCNY (57929244- 58086872)
between ssc-mir-365-2 (12:43324728-43324809) and 12 (43091176-43097994) 43324728
between CD248 (2:6070910-6073509) and 2 (6046098-6053667) 6070910
DNAJB6 (1444739- 1499887)
between SLC12A7 (16:79357010-79396656) and 16 (79293943-79310922) 79357010
SMURF1 (6037741- 6142575)
between RHPN1 (4:1123105-1132966) and 4 (1091263-1092818) 1123105
ANTXR1 (73157747- 73398379)
EPHB2 (80650740- 80843567)
between DIPK2A (13:84634777-84657371) and 13 (84107986-84108093) 84634777
SOHLH2 (12203104- 12255536)
FLOT2 (45101531- 45120455)
between DIP2C (10:68770164-69141871) and 10 (68547319-68568713) 68770164
CPE (43565054- 43696268)
between MBOAT2 (3:127243275-127360057) and 3 (126920978-127082932) 127243275
between LONRF2 (3:53941485-53981662) and 3 (53862618-53898103) 53941485
ODAD2 (39274932- 39462846)
LHPP (133864048- 133999172)
HSD17B2 (6292707- 6360633)
CUX1 (9317140- 9669998)
MAP3K5 (27380142- 27600493)
between XRCC2 (18:4808470-4835802) and 18 (3148483-4054118) 4808470
between SYT8 (2:1247878-1250437) and 2 (1188549-1197643) 1247878
between SNORD102 (11:4734565-4734635) and 11 (4612277-4689432) 4734565
DNAJC5 (62754802- 62780468)
between SOX1 (11:77986200-77987351) and 11 (77532266-77545913) 77986200
DSCAML1 (44785701- 45147140)
GPR173 (45883767- 45908537)
CMIP (6654411- 6881813)
CDH11 (25783597- 25933634)
ADAP2 (42817669- 42849922)
SARDH (273230375- 273294621)
between SPINK5 (2:149309540-149382282) and 2 (149141959-149151433) 149309540
between MAP3K8 (10:40713847-40742462) and 10 (40053355-40060319) 40713847
ESPNL (137675710- 137706662)
between ssc-mir-29b-2 (9:135019075-135019164) and 9 (134913121-134937762) 135019075
BTBD19 (166520244- 166526858)
SCD5 (135507296- 135634021)
MAGI2 (100847013- 102170004)
GTF2IRD1 (11538314- 11654770)
between PHACTR3 (17:59625982-59862928) and 17 (59277483-59383850) 59625982
DYNC2I1 (508276- 553968)
SLC24A3 (27270093- 27780526)
BOP1 (475426- 507138)
between NCF1 (3:11820266-11839354) and 3 (11671575-11811423) 11820266
between CAMK1D (10:59204724-59630285) and 10 (59052915-59144797) 59204724
CRYL1 (845475- 931648)
between SLC5A10 (12:60281885-60332141) and 12 (60171920-60234278) 60281885
CCDC57 (819886- 917477)
between SLC22A12 (2:7558535-7565751) and 2 (7422846-7440404) 7558535
HMGXB3 (151036191- 151102029)
MIPEP (2670000- 2790727)
between ST6GALNAC1 (12:4890406-4909351) and 12 (4809118-4818043) 4890406
between RALA (18:54550238-54588980) and 18 (54494709-54494815) 54550238
between GLI3 (18:52404072-52697900) and 18 (51924280-51928145) 52404072
MIPEP (2670000- 2790727)
between MAP3K14 (12:18142952-18182928) and 12 (18037138-18082348) 18142952
between FRK (1:81605700-81714250) and 1 (79955657-80136352) 81605700
between KCTD12 (11:49025131-49031309) and 11 (48072159-48133446) 49025131
PLAAT5 (8479315- 8500019)
RCC1L (11915600- 11948715)
between DCC (1:101846100-103083096) and 1 (100676660-100699403) 101846100
between SEPTIN9 (12:4254775-4405628) and 12 (3847901-3935368) 4254775
ASIC3 (6172471- 6180440)
between CX3CR1 (13:23944369-23957486) and 13 (23867474-23876852) 23944369
FGF16 (61552460- 61561954)
TAFA5 (1414144- 1569846)
MLPH (137174009- 137219713)
between SHH (18:2545994-2555484) and 18 (1795497-1934947) 2545994
LIMCH1 (32433318- 32792546)
THSD4 (168751582- 169323977)
CDH4 (60959190- 61451878)
between IRS2 (11:76626179-76653881) and 11 (75599598-75633041) 76626179
SUGCT (53639872- 54283251)
between MICALL2 (3:951327-971108) and 3 (804113-808187) 951327
between MSTO1 (4:94248230-94253034) and 4 (94139347-94163049) 94248230
between ZBP1 (17:57973096-57986136) and 17 (57930432-57936522) 57973096
between VOPP1 (18:48607919-48693815) and 18 (48550944-48593455) 48607919
between U6 (6:1320277-1320383) and 6 (1091259-1107096) 1320277
between LRFN2 (7:35723797-35914467) and 7 (35287365-35320931) 35723797
between RHPN1 (4:1123105-1132966) and 4 (1091263-1092818) 1123105
between SNORA70 (6:1739823-1739957) and 6 (1617653-1677127) 1739823
CLEC16A (31938135- 32158320)
between IRS2 (11:76626179-76653881) and 11 (75599598-75633041) 76626179
LIG1 (53620483- 53686562)
between CDH4 (17:60959190-61451878) and 17 (59967165-59974706) 60959190
TRAPPC9 (3065234- 3533669)
between CDC42 (6:80035123-80089233) and 6 (79849698-79958334) 80035123
between ELFN1 (3:1188155-1190641) and 3 (1065312-1065382) 1188155
between TMPRSS13 (9:45241008-45258034) and 9 (44785701-45147140) 45241008
between C14orf28 (1:175145913-175156606) and 1 (171906198-172177720) 175145913
UMODL1 (205425454- 205491629)
between MGMT (14:138499309-138771540) and 14 (137101555-137264238) 138499309
COL24A1 (129905327- 130242358)
CTNNA3 (69195961- 70938204)
SND1 (20261476- 20653590)
between SCART1 (14:141445314-141457631) and 14 (141386868-141387314) 141445314
between WASF3 (11:4261177-4366253) and 11 (4054442-4161481) 4261177
SEPTIN2 (140024049- 140058289)
TNS1 (119951091- 120164713)
between SFT2D1 (1:2576729-2593506) and 1 (2203606-2522599) 2576729
between LMO1 (9:1076938-1082974) and 9 (786650-936723) 1076938
between PPP3R1 (3:74000517-74068172) and 3 (73939481-73943131) 74000517
AFF1 (131728873- 131924819)
B3GNTL1 (259916- 326417)
CFAP46 (140916092- 141002708)
between LRRC8D (4:126766211-126874275) and 4 (126679581-126717815) 126766211
SAG (133705008- 133741798)
between CDKN3 (1:183792688-183809174) and 1 (183416146-183422637) 183792688
between CDC42EP4 (12:7638085-7660186) and 12 (6884902-6898764) 7638085
CLASRP (51480525- 51503883)
RFX2 (72950056- 73051180)
between SOX1 (11:77986200-77987351) and 11 (77532266-77545913) 77986200
GLI3 (52404072- 52697900)
LNX2 (4960239- 5043045)
between DIP2C (10:68770164-69141871) and 10 (68547319-68568713) 68770164
WWOX (8910138- 9871053)
between DNMT3A (3:113528926-113603087) and 3 (113044836-113180742) 113528926
ETV4 (19531603- 19548301)
CNTNAP4 (11317848- 11589300)
between KCNA2 (4:109557973-109560998) and 4 (109495350-109497116) 109557973
KCNJ6 (201243609- 201525820)
BEGAIN (121389563- 121434426)
CROCC2 (139766414- 139811999)
LAMA5 (61697517- 61747955)
between NHS (X:14097006-14206568) and X (13412838-13658902) 14097006
RUNX2 (40106532- 40460687)
between PARD3 (10:56967434-57600456) and 10 (56280665-56430777) 56967434
AIRE (207148401- 207158532)
between MED27 (1:271724910-271928367) and 1 (271494248-271600920) 271724910
between PPARGC1B (2:150823373-150919376) and 2 (150660685-150747220) 150823373
ABLIM3 (150260196- 150423212)
between GKAP1 (10:31141847-31246286) and 10 (31026144-31114503) 31141847
between SLC25A6 (AEMK02000569.1:792563-796798) and AEMK02000569.1 (90844-158184) 792563
ARHGAP17 (357448- 465583)
between U6 (17:57544648-57544746) and 17 (57164404-57174107) 57544648
CAMK2A (151248358- 151308706)
LRP4 (15616131- 15672874)
CAMK2A (151248358- 151308706)
between CIBAR2 (6:3710213-3720198) and 6 (3246764-3349122) 3710213
APOA1 (44216392- 44218713)
between TAFA5 (5:1414144-1569846) and 5 (770654-808006) 1414144
between ECM1 (4:98615778-98621836) and 4 (98577823-98589180) 98615778
ADARB2 (68013449- 68467189)
AQP1 (42063485- 42076746)
between UBFD1 (3:22639983-22655283) and 3 (22619492-22635288) 22639983
CIITA (32172214- 32230780)
between LGALS4 (6:47616984-47625679) and 6 (47565440-47578994) 47616984
EGFL8 (24201632- 24204971)
between KAZN (6:74236437-74378956) and 6 (73118177-73239423) 74236437
between OSR1 (3:118757920-118765102) and 3 (118273113-118279639) 118757920
SDHC (89130379- 89169118)
VPS18 (130409123- 130420450)
TRPC7 (138373189- 138510728)
between CD300C (12:6632136-6635986) and 12 (6484535-6494047) 6632136
between DIP2C (10:68770164-69141871) and 10 (68547319-68568713) 68770164
MCRIP2 (41123048- 41127917)
between DIP2C (10:68770164-69141871) and 10 (68547319-68568713) 68770164
between TWIST2 (15:138228807-138229289) and 15 (137931774-137952046) 138228807
between TCOF1 (2:151368289-151401027) and 2 (151314507-151320814) 151368289
MAGI2 (100847013- 102170004)
between CABLES1 (6:108116444-108227744) and 6 (107924002-108022669) 108116444
between TMEM179 (AEMK02000452.1:2901334-2913133) and AEMK02000452.1 (2540304-2580943) 2901334
between PITRM1 (10:66996954-67047235) and 10 (66488391-66497844) 66996954
between ADARB2 (10:68013449-68467189) and 10 (67302626-67302732) 68013449
ATP8A2 (3277951- 3793881)
TRABD2B (163624072- 163837863)
between SLC41A1 (9:66473341-66499805) and 9 (66448953-66458724) 66473341
VAV2 (273303144- 273476207)
MLC1 (571963- 591822)
EPRS1 (9579304- 9648414)
MAD1L1 (1236076- 1559041)
between KLF5 (11:45369810-45388314) and 11 (45234930-45235068) 45369810
LIN54 (135330919- 135398263)
between GBA3 (8:16897288-17044570) and 8 (16666606-16787296) 16897288
between IRF8 (6:3041645-3097406) and 6 (2592993-2597659) 3041645
between SERPINH1 (9:9783042-9794483) and 9 (9653596-9740286) 9783042
between PRKG2 (8:136755469-136852906) and 8 (136568711-136595049) 136755469
between SYT10 (5:40872283-40934326) and 5 (39735257-39735363) 40872283
SERGEF (41114178- 41356038)
KCNQ1 (1675360- 1989111)
LRP2BP (46383432- 46445643)
between EPHA4 (15:123352816-123503126) and 15 (122061852-122061956) 123352816
between TCOF1 (2:151368289-151401027) and 2 (151314507-151320814) 151368289
TBC1D1 (29370481- 29590571)
CDYL2 (7420790- 7604947)
between LRRC8C (4:126957105-127037216) and 4 (126766211-126874275) 126957105
between ADSS1 (AEMK02000452.1:3008692-3027041) and AEMK02000452.1 (2901334-2913133) 3008692
SLC16A3 (796883- 803555)
between RAMP3 (18:50319797-50366739) and 18 (50051364-50143628) 50319797
between VOPP1 (18:48607919-48693815) and 18 (48550944-48593455) 48607919
between ADARB2 (10:68013449-68467189) and 10 (67302626-67302732) 68013449
between CCR2 (13:29285012-29376343) and 13 (29227222-29233960) 29285012
AGAP1 (135441906- 135993311)
PITRM1 (66996954- 67047235)
between FOXL1 (6:2542675-2543691) and 6 (1949276-1995462) 2542675
between FHDC1 (8:76106192-76143682) and 8 (75771048-75890357) 76106192
EPHA1 (6843299- 6860989)
ADARB2 (68013449- 68467189)
between U1 (16:68111076-68111221) and 16 (66452178-66887924) 68111076
between POLR2F (5:9855983-9917726) and 5 (9808451-9825539) 9855983
OSBPL2 (61643377- 61685819)
between HABP2 (14:123893996-123932961) and 14 (123389294-123389400) 123893996
between TARS1 (16:19455092-19486732) and 16 (18842039-18929805) 19455092
between SCAF8 (1:12040485-12122337) and 1 (11648508-11759348) 12040485
between MYC (4:12455122-12461078) and 4 (10179758-10451929) 12455122
between COL4A1 (11:76858356-76997322) and 11 (76626179-76653881) 76858356
STX8 (54296995- 54544646)
between TCOF1 (2:151368289-151401027) and 2 (151314507-151320814) 151368289
OSBPL2 (61643377- 61685819)
between C1orf100 (10:17193994-17215443) and 10 (16913025-16920586) 17193994
RALGPS1 (267480750- 267770440)
ADCYAP1R1 (41917428- 41972301)
between MAP3K8 (10:40713847-40742462) and 10 (40053355-40060319) 40713847
between CDH9 (16:13944245-14076030) and 16 (12413883-12413989) 13944245
SLC26A2 (150996686- 151022148)
between TRAPPC14 (3:8158070-8162425) and 3 (8031835-8033484) 8158070
RALGPS1 (267480750- 267770440)
between NDUFS6 (16:78993913-79000006) and 16 (78937566-78945269) 78993913
between SYNPO (2:151599597-151632099) and 2 (151489521-151522749) 151599597
between KCNJ2 (12:10351699-10362244) and 12 (8725335-8725413) 10351699
NID1 (55239577- 55390782)
PARVB (4906685- 5015441)
SHANK2 (2864331- 3015314)
between GFRA2 (14:5743584-5837454) and 14 (4346480-4404168) 5743584
PLXNA2 (134584406- 134796063)
between SHH (18:2545994-2555484) and 18 (1795497-1934947) 2545994
between ZNF383 (6:46235208-46256083) and 6 (46172564-46190785) 46235208
between KCNQ2 (17:62459281-62506424) and 17 (62423878-62435728) 62459281
between HS3ST3A1 (12:57630468-57729589) and 12 (57206600-57238444) 57630468
between ssc-mir-9816 (AEMK02000489.1:29515-29597) and AEMK02000489.1 (10649-10723) 29515
between SYT10 (5:40872283-40934326) and 5 (39735257-39735363) 40872283
WDR45B (522829- 549156)
CLUH (48733505- 48764748)
between SYT10 (5:40872283-40934326) and 5 (39735257-39735363) 40872283
between PRPF4B (7:2382495-2412908) and 7 (2309088-2310080) 2382495
PARVB (4906685- 5015441)
CTIF (98133342- 98456433)
between EGLN3 (7:65805522-65833529) and 7 (65302858-65326728) 65805522
KCNQ1 (1675360- 1989111)
between GTSF1 (5:19645135-19661599) and 5 (19586746-19610362) 19645135
ISLR (59349675- 59352839)
between CFAP45 (4:90593858-90627800) and 4 (90544238-90564165) 90593858
between INO80D (15:109307166-109376463) and 15 (108974816-109092305) 109307166
between MAP3K8 (10:40713847-40742462) and 10 (40053355-40060319) 40713847
between SLC45A4 (4:2472259-2518885) and 4 (2404291-2408812) 2472259
between TRIM40 (7:22702938-22717545) and 7 (22649671-22649768) 22702938
between SLC5A10 (12:60281885-60332141) and 12 (60171920-60234278) 60281885
SNED1 (139821062- 139881095)
between CALCRL (15:92233841-92332386) and 15 (91840944-91864332) 92233841
between TMEM165 (8:54751572-54787886) and 8 (54084178-54084292) 54751572
GFRA1 (126277875- 126499465)
SEC31B (111588091- 111624073)
PRKCA (12882064- 13263554)
TENT4A (75217219- 75258556)
between RPS14 (2:151430049-151433856) and 2 (151402211-151409833) 151430049
between CADM1 (9:42644429-42985017) and 9 (41977971-41989257) 42644429
PIM2 (42993551- 42998573)
SPTBN2 (5695836- 5739415)
between KATNAL1 (11:7001313-7064439) and 11 (6538045-6604658) 7001313
ASPG (2502401- 2524409)
CPNE2 (19046795- 19096107)
WNT11 (10413263- 10435100)
between HAAO (3:97580851-97595021) and 3 (97502463-97502543) 97580851
between MROH5 (4:2282120-2343887) and 4 (1582330-1647573) 2282120
between MGMT (14:138499309-138771540) and 14 (137101555-137264238) 138499309
CMIP (6654411- 6881813)
between SCAF8 (1:12040485-12122337) and 1 (11648508-11759348) 12040485
FLOT2 (45101531- 45120455)
between HMGXB3 (2:151036191-151102029) and 2 (150996686-151022148) 151036191
KSR1 (43985732- 44135833)
between BIRC5 (12:3747279-3755215) and 12 (3643929-3647009) 3747279
KCNH2 (6243524- 6279111)
ADARB2 (68013449- 68467189)
between AGAP2 (5:23017176-23033517) and 5 (22957875-23004458) 23017176
COL24A1 (129905327- 130242358)
NCF4 (10874953- 10994014)
between ZNF135 (6:62754353-62768964) and 6 (62695610-62719642) 62754353
ZP3 (9934761- 9944941)
PLEKHG1 (15341638- 15587590)
between TRIM16 (12:58926086-58939745) and 12 (58734177-58789493) 58926086
between PITRM1 (10:66996954-67047235) and 10 (66488391-66497844) 66996954
NACC2 (1557763- 1622545)
CRISPLD2 (3881725- 3944583)
SYNPO (151599597- 151632099)
CACNG5 (13288544- 13328017)
between CLSTN2 (13:80789195-81450657) and 13 (80527805-80527909) 80789195
STK32C (140512451- 140591686)
PDGFRB (151155756- 151192647)
ADARB2 (68013449- 68467189)
between NCF1 (3:11820266-11839354) and 3 (11671575-11811423) 11820266
between PXDC1 (7:2231293-2248863) and 7 (1988696-2131908) 2231293
between CHD6 (17:44048098-44265431) and 17 (44006840-44013508) 44048098
between DRG2 (12:60586215-60598283) and 12 (60507667-60529733) 60586215
between U6 (3:13383092-13383200) and 3 (11956300-12039978) 13383092
GSE1 (3246764- 3349122)
ABCA4 (123202753- 123331144)
FGFR2 (131181713- 131289425)
NFATC2 (52743568- 52906821)
PDGFRB (151155756- 151192647)
CDK5RAP2 (260466942- 260648161)
between LHX1 (12:38450708-38456139) and 12 (38124400-38144083) 38450708
TRAF3IP1 (137863609- 137912477)
JAZF1 (44488511- 44827091)
GRAMD4 (2873428- 2947785)
TMC5 (26210077- 26279720)
PTDSS1 (40297879- 40376076)
ZDHHC14 (9350332- 9619725)
between NDST1 (2:151489521-151522749) and 2 (151430049-151433856) 151489521
between FOXK1 (3:3556161-3621142) and 3 (2814547-3324798) 3556161
between DDAH1 (4:130579729-130617531) and 4 (130392407-130395150) 130579729
between C10orf143 (14:139013253-139050019) and 14 (138819848-138935462) 139013253
between FANCC (10:26796572-27061801) and 10 (26627425-26703223) 26796572
between TOLLIP (2:851512-864483) and 2 (689364-710330) 851512
MSANTD1 (1938673- 1945343)
ST18 (77897737- 78002009)
CACNA1A (65514509- 65871182)
AGAP3 (6081681- 6145522)
between IRX1 (16:77695071-77701236) and 16 (76742236-76742325) 77695071
PLEKHG5 (67321534- 67362838)
ECT2L (25566954- 25644277)
ZNF831 (59277483- 59383850)
PLD5 (15420608- 15723479)
ENPP7 (2612574- 2619519)
between OTP (2:86528348-86537527) and 2 (85952405-85952542) 86528348
between NDST1 (2:151489521-151522749) and 2 (151430049-151433856) 151489521
PAX5 (237575061- 237785413)
between PLCG1 (17:43810048-43844554) and 17 (43404927-43411739) 43810048
between CYP4A24 (6:164496928-164695871) and 6 (164283366-164295290) 164496928
GCGR (1146069- 1157234)
PRKN (5465312- 6730872)
CREBBP (38388547- 38530224)
CDX1 (151202777- 151216988)
CPT1A (4233099- 4293911)
DIP2C (68770164- 69141871)
between SYNPO (2:151599597-151632099) and 2 (151489521-151522749) 151599597
GRTP1 (78618713- 78637478)
between CHMP7 (14:7390061-7403654) and 14 (7222981-7254780) 7390061
between FRMD1 (1:1507627-1521666) and 1 (1432043-1432183) 1507627
IQANK1 (852250- 866201)
PPFIBP2 (1987841- 2141398)
FBN2 (131152127- 131370881)
ADARB2 (68013449- 68467189)
TAFA5 (1414144- 1569846)
DGKI (11705093- 12177267)
between NEK6 (1:265078435-265176903) and 1 (264900591-264920890) 265078435
between GSX2 (8:40881552-40883995) and 8 (40780889-40846577) 40881552
THBD (30217303- 30224099)
between C1QL3 (10:45359461-45368803) and 10 (45113950-45114041) 45359461
PDE4A (69225708- 69266702)
between PSP-II (14:132274241-132281728) and 14 (132240887-132248033) 132274241
between C1orf94 (6:90440734-90483003) and 6 (90135806-90136396) 90440734
ZNF664 (29031605- 29068864)
MAP6 (9810926- 9901494)
AATK (1593020- 1607685)
between MROH5 (4:2282120-2343887) and 4 (1582330-1647573) 2282120
RGCC (25478879- 25496519)
between MED9 (12:60906718-60933944) and 12 (60755521-60766058) 60906718
between IRS2 (11:76626179-76653881) and 11 (75599598-75633041) 76626179
between NCF1 (3:11820266-11839354) and 3 (11671575-11811423) 11820266
between JUN (6:153685682-153687636) and 6 (152754924-153213127) 153685682
between U6 (7:46837057-46837157) and 7 (46767498-46791037) 46837057
between SOX8 (3:40825157-40830736) and 3 (40756457-40762895) 40825157
ATP2A1 (18545071- 18568310)
SLC41A3 (53672130- 53748727)
CRISPLD2 (3881725- 3944583)
between TFEC (18:30122494-30175484) and 18 (29895882-29936233) 30122494
between TMEM130 (3:5887033-5903747) and 3 (5720680-5732454) 5887033
PITRM1 (66996954- 67047235)
between CLDN10 (11:65121607-65145072) and 11 (63825637-63826467) 65121607
between MGAM2 (18:7767698-7858337) and 18 (7715879-7723937) 7767698
between ZIC3 (X:112593301-112604814) and X (112108889-112113652) 112593301
between EDN2 (6:169744568-169758283) and 6 (169655019-169655096) 169744568
between MATN1 (6:87341472-87351501) and 6 (86137737-86228145) 87341472
EVI5L (71332650- 71365836)
PACRG (4967224- 5465064)
between COG3 (11:21759180-21826913) and 11 (21612493-21622446) 21759180
SLIT1 (108446004- 108624302)
between TRIM36 (2:119306665-119352465) and 2 (118439403-118882295) 119306665
between GAS2L1 (14:46449787-46455276) and 14 (46408649-46439453) 46449787
between ELFN2 (5:10427019-10429478) and 5 (10319816-10344832) 10427019
between LMO1 (9:1076938-1082974) and 9 (786650-936723) 1076938
between ssc-mir-30d (4:6948669-6948747) and 4 (6282076-6446389) 6948669
between U5 (1:266083684-266083797) and 1 (265948083-266028533) 266083684
GGA3 (6055696- 6074478)
between PCBP3 (13:208094877-208259369) and 13 (207940948-207982938) 208094877
ADAMTS17 (138619706- 139015473)
between NKX6-3 (17:10743318-10747384) and 17 (10691751-10725024) 10743318
between KCNK5 (7:34617956-34656697) and 7 (34549426-34555568) 34617956
between ZNF212 (18:55528138-55541841) and 18 (55301624-55466628) 55528138
between PDE6A (2:150927770-150985318) and 2 (150825865-150825944) 150927770
between IRX2 (16:78305793-78309786) and 16 (77695071-77701236) 78305793
between CNTN6 (13:57719846-58014970) and 13 (56908650-56908751) 57719846
between NBEA (11:11084992-11722847) and 11 (10146531-10165172) 11084992
PIGL (59201556- 59256829)
between STX18 (8:5890765-6004399) and 8 (5628380-5632607) 5890765
LSP1 (1262079- 1295887)
COL13A1 (72787303- 72953095)
between RRP1B (13:206629204-206651123) and 13 (206454718-206465807) 206629204
between U1 (3:65293301-65293464) and 3 (63587499-63590405) 65293301
between CDYL2 (6:7420790-7604947) and 6 (7227990-7254891) 7420790
between U6 (3:13383092-13383200) and 3 (11956300-12039978) 13383092
PRKCA (12882064- 13263554)
between MGMT (14:138499309-138771540) and 14 (137101555-137264238) 138499309
TENT4A (75217219- 75258556)
PFKP (67022655- 67082449)
between SH3TC2 (2:150183485-150247637) and 2 (150033579-150040731) 150183485
SBF2 (49242734- 49698478)
ARHGEF11 (93046770- 93160084)
KCNQ3 (8669121- 8970342)
CDH4 (60959190- 61451878)
MYO15B (5770142- 5804410)
ARHGAP12 (42454646- 42577345)
between SLC25A10 (12:1189903-1197301) and 12 (1146069-1157234) 1189903
KCNT1 (1760426- 1822341)
between CIBAR2 (6:3710213-3720198) and 6 (3246764-3349122) 3710213
between SYT10 (5:40872283-40934326) and 5 (39735257-39735363) 40872283
between ZNF592 (7:52731224-52793927) and 7 (52667362-52718757) 52731224
STK26 (108178698- 108239042)
between SERPINH1 (9:9783042-9794483) and 9 (9653596-9740286) 9783042
between OLIG1 (13:196644059-196646403) and 13 (196599822-196600793) 196644059
SLC6A7 (151223028- 151241976)
between ISCU (14:42216111-42222711) and 14 (42062893-42145123) 42216111
between VPS18 (1:130409123-130420450) and 1 (130376721-130386411) 130409123
DOCK1 (136257807- 136741882)
PLEKHA7 (42081541- 42311548)
between RPS5 (6:62967994-62974350) and 6 (62894704-62905838) 62967994
EHBP1L1 (6662463- 6678888)
ATP6V0A4 (10919422- 10966410)
between PTGS1 (1:262456155-262483035) and 1 (262353032-262418243) 262456155
JARID2 (11359230- 11601401)
between NRIP3 (9:462643-484344) and 9 (268211-357324) 462643
between SPPL3 (14:40699937-40822761) and 14 (40642881-40659081) 40699937
DAGLA (9802012- 9863865)
between DICER1 (7:116365802-116411224) and 7 (116098327-116101338) 116365802
between NKAIN4 (17:62356422-62380859) and 17 (62329302-62341413) 62356422
CAPN2 (19758757- 19820246)
between HABP2 (14:123893996-123932961) and 14 (123389294-123389400) 123893996
PIGU (37942707- 38081392)
SNX9 (9130338- 9239029)
COL24A1 (129905327- 130242358)
ITGA5 (19586746- 19610362)
WDR25 (121238268- 121384292)
PMEPA1 (57999287- 58054118)
ZNHIT6 (130298280- 130386955)
between MYT1L (3:132125508-132294013) and 3 (131360883-131435579) 132125508
between NMUR1 (15:132217223-132228645) and 15 (132170036-132170105) 132217223
between NADSYN1 (2:2334799-2372361) and 2 (2201385-2261927) 2334799
between DIAPH3 (11:32492740-32994844) and 11 (30511275-30611727) 32492740
MIPEP (2670000- 2790727)
between EPHA8 (6:80516967-80550588) and 6 (80450052-80485378) 80516967
MTUS2 (6197740- 6532924)
CDH4 (60959190- 61451878)
between ZER1 (1:269090159-269108256) and 1 (269081272-269084840) 269090159
between NPTX1 (12:2036810-2046193) and 12 (1709128-1991574) 2036810
between KCNT2 (AEMK02000698.1:2096385-2435863) and AEMK02000698.1 (2071687-2071793) 2096385
DOCK3 (33152428- 33657131)
PCK1 (57930432- 57936522)
LGALS3BP (3212432- 3222711)
SLC4A3 (121630316- 121643539)
between TBX5 (14:37774171-37825401) and 14 (37582822-37596766) 37774171
between MICALL2 (3:951327-971108) and 3 (804113-808187) 951327
VPS35L (26039884- 26122770)
CAMK2A (151248358- 151308706)
PRKG1 (97558533- 98793010)
ST18 (77897737- 78002009)
between RPS14 (2:151430049-151433856) and 2 (151402211-151409833) 151430049
KCNQ2 (62459281- 62506424)
between SHISAL1 (5:4771417-4849326) and 5 (4649183-4655205) 4771417
between U6 (1:29364499-29364604) and 1 (29060701-29083143) 29364499
NUDCD3 (50759221- 50830332)
SLC5A10 (60281885- 60332141)
FAM83G (60296820- 60322650)
SCUBE1 (5561505- 5692328)
between C1orf100 (10:17193994-17215443) and 10 (16913025-16920586) 17193994
between SETX (1:272095358-272170747) and 1 (272012112-272077018) 272095358
IQCA1 (136152982- 136321605)
MIPEP (2670000- 2790727)
ZNF71 (60857442- 60881008)
PPFIA3 (54313981- 54337338)
TRRAP (5909022- 6029333)
between TCERG1L (14:139774199-139954817) and 14 (139072575-139111249) 139774199
ABR (46709880- 46895808)
between NDUFA10 (15:138986421-139031897) and 15 (138381635-138614301) 138986421
DDX52 (39072314- 39143685)
between TAFA5 (5:1414144-1569846) and 5 (770654-808006) 1414144
PHF10 (556911- 576708)
between OR51S1 (9:5306609-5307580) and 9 (5247145-5248128) 5306609
INPP5A (140736734- 140895937)
SPECC1L (49333009- 49463963)
SLC6A6 (70094079- 70173582)
between ZFP64 (17:53426541-53460095) and 17 (53084310-53103190) 53426541
between NPHP4 (6:66815281-66928146) and 6 (65847984-65951738) 66815281
ZSWIM5 (166138170- 166325988)
KCNT1 (1760426- 1822341)
between PITRM1 (10:66996954-67047235) and 10 (66488391-66497844) 66996954
PPARGC1B (150823373- 150919376)
PARK7 (68629214- 68645516)
between ADARB2 (10:68013449-68467189) and 10 (67302626-67302732) 68013449
TMEM130 (5887033- 5903747)
between PARP11 (5:66443494-66483626) and 5 (66087379-66114571) 66443494
MIPEP (2670000- 2790727)
between LECT2 (2:138109351-138124464) and 2 (138048943-138052588) 138109351
between KLF6 (10:66488391-66497844) and 10 (65680332-65702190) 66488391
PRKCA (12882064- 13263554)
between MED9 (12:60906718-60933944) and 12 (60755521-60766058) 60906718
between U6 (12:56640047-56640156) and 12 (56464848-56464927) 56640047
between U6 (10:67302626-67302732) and 10 (67022655-67082449) 67302626
between GEMIN7 (6:51507437-51520954) and 6 (51480525-51503883) 51507437
DNMT3A (113528926- 113603087)
TTBK1 (38276126- 38319485)
between ZNF26 (14:22593642-22608916) and 14 (22555334-22579549) 22593642
PRDM16 (64704920- 65012570)
between MROH5 (4:2282120-2343887) and 4 (1582330-1647573) 2282120
COL9A3 (62074855- 62093703)
ACOT9 (19834614- 19864660)
PYCR3 (959710- 964192)
CASKIN1 (39794293- 39811009)
UPK3A (4109938- 4119289)
between TMEM170A (6:12195137-12215744) and 6 (12140687-12164140) 12195137

## Sheet: Het v Auto Tissues
Supplementary Table S10H. DNA methylation analyses to identify significantly differentially methylated sites in all tissue between heterologous and autologous supplemented offspring (FDR < 0.05). Rose indicates presence of methylation within one region more than once; yellow more than two times and green more than three times.
Brain	Heart	Liver
DNAH17 (3482650- 3591132)	between MROH9 (9:63620228-63727022) and 9 (62101613-62499581) 63620228	between MROH9 (9:63620228-63727022) and 9 (62101613-62499581) 63620228
between FRMD1 (1:1507627-1521666) and 1 (1432043-1432183) 1507627	ACVR2A (4173805- 4259706)	EARS2 (22657766- 22684241)
TCF7L2 (123343412- 123546417)	SEPTIN9 (4254775- 4405628)	IQCK (25897555- 26022064)
between SCGB1A1 (2:9297283-9302165) and 2 (9148560-9161905) 9297283	between SCGB1A1 (2:9297283-9302165) and 2 (9148560-9161905) 9297283	between SCGB1A1 (2:9297283-9302165) and 2 (9148560-9161905) 9297283
between FOXK1 (3:3556161-3621142) and 3 (2814547-3324798) 3556161	FLOT2 (45101531- 45120455)	EARS2 (22657766- 22684241)
EARS2 (22657766- 22684241)	DPP6 (3148483- 4054118)	DNAH17 (3482650- 3591132)
ACVR2A (4173805- 4259706)	between U6 (16:76742236-76742325) and 16 (76326721-76491003) 76742236	ACVR2A (4173805- 4259706)
between CHMP7 (14:7390061-7403654) and 14 (7222981-7254780) 7390061	SNX29 (30584951- 31133317)	between FOXK1 (3:3556161-3621142) and 3 (2814547-3324798) 3556161
between MGME1 (17:26369875-26395192) and 17 (26157372-26157476) 26369875	between HMGXB3 (2:151036191-151102029) and 2 (150996686-151022148) 151036191	VWF (64519186- 65002452)
between FOXK1 (3:3556161-3621142) and 3 (2814547-3324798) 3556161	between IRX1 (16:77695071-77701236) and 16 (76742236-76742325) 77695071	ZC3H3 (1010638- 1089738)
IQCK (25897555- 26022064)	between ARHGAP12 (10:42454646-42577345) and 10 (42013084-42214205) 42454646	PDGFRB (151155756- 151192647)
LUZP1 (80973261- 81066262)	between NMUR1 (15:132217223-132228645) and 15 (132170036-132170105) 132217223	ADARB2 (68013449- 68467189)
SLC12A9 (8697439- 8712918)	SEPTIN9 (4254775- 4405628)	WDR37 (68427192- 68535143)
between IRX1 (16:77695071-77701236) and 16 (76742236-76742325) 77695071	between IRX1 (16:77695071-77701236) and 16 (76742236-76742325) 77695071	SEPTIN9 (4254775- 4405628)
between FOXK1 (3:3556161-3621142) and 3 (2814547-3324798) 3556161	PDE1C (40820644- 41409087)	between PITRM1 (10:66996954-67047235) and 10 (66488391-66497844) 66996954
between HACE1 (1:70993342-71105012) and 1 (68057538-68679256) 70993342	between CLDN10 (11:65121607-65145072) and 11 (63825637-63826467) 65121607	SEPTIN9 (4254775- 4405628)
FHOD3 (120036845- 120586816)	between AJAP1 (6:65847984-65951738) and 6 (65468483-65468562) 65847984	between GTPBP4 (10:68547319-68568713) and 10 (68534796-68539280) 68547319
MGMT (138499309- 138771540)	between PITRM1 (10:66996954-67047235) and 10 (66488391-66497844) 66996954	SLC7A1 (6538045- 6604658)
PFKP (67022655- 67082449)	between ZNF326 (4:126679581-126717815) and 4 (126067000-126067086) 126679581	CACNB2 (44421485- 44886425)
MIPEP (2670000- 2790727)	PRKCA (12882064- 13263554)	between GTPBP4 (10:68547319-68568713) and 10 (68534796-68539280) 68547319
between DIP2C (10:68770164-69141871) and 10 (68547319-68568713) 68770164	FBXO38 (149674448- 149722865)	PRKAR1B (343139- 425165)
MGAT5B (4655379- 4730371)	CD74 (151402211- 151409833)	PPARGC1B (150823373- 150919376)
between IRX1 (16:77695071-77701236) and 16 (76742236-76742325) 77695071	between IRX1 (16:77695071-77701236) and 16 (76742236-76742325) 77695071	CD74 (151402211- 151409833)
between PITRM1 (10:66996954-67047235) and 10 (66488391-66497844) 66996954	ANXA6 (71857258- 71913723)	RNLS (100317625- 100605063)
between U6 (16:76742236-76742325) and 16 (76326721-76491003) 76742236	DAB2IP (261659660- 261859022)	between ADGRD1 (14:24059019-24241176) and 14 (23516257-23594257) 24059019
FLOT2 (45101531- 45120455)	BTBD9 (33720014- 34124458)	WDR37 (68427192- 68535143)
between NRXN1 (3:89803519-90382034) and 3 (87405978-87416260) 89803519	between CDH4 (17:60959190-61451878) and 17 (59967165-59974706) 60959190	USP12 (4612277- 4689432)
HMGXB3 (151036191- 151102029)	SEPTIN9 (4254775- 4405628)	HMGXB3 (151036191- 151102029)
between IRX1 (16:77695071-77701236) and 16 (76742236-76742325) 77695071	between KHDRBS3 (4:6282076-6446389) and 4 (4373953-4658013) 6282076	between ADGRD1 (14:24059019-24241176) and 14 (23516257-23594257) 24059019
WDR37 (68427192- 68535143)	ADARB2 (68013449- 68467189)	RADIL (3641112- 3716141)
KCNH1 (131960480- 132334953)	between EFNB2 (11:74186640-74233354) and 11 (71327017-71348757) 74186640	between U6 (9:133920789-133920895) and 9 (133517078-133517146) 133920789
ENPP7 (2612574- 2619519)	ENPP7 (2612574- 2619519)	between TBC1D4 (11:47543815-47828208) and 11 (45985564-46459791) 47543815
UBQLN4 (93976451- 93994828)	between IRX4 (16:78937566-78945269) and 16 (78305793-78309786) 78937566	between FRMD1 (1:1507627-1521666) and 1 (1432043-1432183) 1507627
WDR37 (68427192- 68535143)	between PITRM1 (10:66996954-67047235) and 10 (66488391-66497844) 66996954	PDGFRB (151155756- 151192647)
PACRG (4967224- 5465064)	PDGFRB (151155756- 151192647)	KATNIP (19150371- 19368223)
TCOF1 (151368289- 151401027)	RADIL (3641112- 3716141)	HMGXB3 (151036191- 151102029)
MIPEP (2670000- 2790727)	PEPD (43177062- 43290369)	SACS (2382906- 2442316)
between ADGRD1 (14:24059019-24241176) and 14 (23516257-23594257) 24059019	MGAT5B (4655379- 4730371)	TOP3A (60443677- 60468964)
S100A6 (96098525- 96099684)	SNX27 (97525181- 97620788)	between U6 (3:13383092-13383200) and 3 (11956300-12039978) 13383092
TTLL1 (5793780- 5827633)	between CDC42EP4 (12:7638085-7660186) and 12 (6884902-6898764) 7638085	between DIP2C (10:68770164-69141871) and 10 (68547319-68568713) 68770164
PKD1L2 (7066912- 7166458)	between HMGXB3 (2:151036191-151102029) and 2 (150996686-151022148) 151036191	between UBE2V1 (17:51629964-51666701) and 17 (51546477-51552499) 51629964
GTPBP4 (68547319- 68568713)	between SACS (11:2382906-2442316) and 11 (1554763-1582408) 2382906	DIP2C (68770164- 69141871)
ADARB2 (68013449- 68467189)	TCAF1 (6567359- 6623197)	between TAS2R41 (18:6780808-6781731) and 18 (6567359-6623197) 6780808
GRK2 (5209439- 5227758)	ADARB2 (68013449- 68467189)	SDR42E1 (6387363- 6399629)
between GSX2 (8:40881552-40883995) and 8 (40780889-40846577) 40881552	WDR37 (68427192- 68535143)	between FOXK1 (3:3556161-3621142) and 3 (2814547-3324798) 3556161
MFSD11 (4774678- 4801456)	SCNN1G (22977947- 23013384)	between RRP1B (13:206629204-206651123) and 13 (206454718-206465807) 206629204
FBXO38 (149674448- 149722865)	NALF1 (74743587- 75344229)	ADARB2 (68013449- 68467189)
MAGI2 (100847013- 102170004)	ZC3H3 (1010638- 1089738)	between GTF3A (11:4857023-4869272) and 11 (4746403-4748893) 4857023
PLCG2 (6433153- 6603060)	TRMO (239768179- 239805143)	between SACS (11:2382906-2442316) and 11 (1554763-1582408) 2382906
between IRX1 (16:77695071-77701236) and 16 (76742236-76742325) 77695071	between GSX2 (8:40881552-40883995) and 8 (40780889-40846577) 40881552	between XRCC2 (18:4808470-4835802) and 18 (3148483-4054118) 4808470
DPP6 (3148483- 4054118)	between RMI2 (3:31808015-31814843) and 3 (31448340-31448603) 31808015	CCAR1 (71827530- 71894754)
FADS2 (9629423- 9735576)	PAX7 (77161097- 77267415)	between CDH4 (17:60959190-61451878) and 17 (59967165-59974706) 60959190
DIP2C (68770164- 69141871)	between MED9 (12:60906718-60933944) and 12 (60755521-60766058) 60906718	PDE6A (150927770- 150985318)
WDR37 (68427192- 68535143)	SNX29 (30584951- 31133317)	IFT88 (943469- 1025613)
between SACS (11:2382906-2442316) and 11 (1554763-1582408) 2382906	PDE6A (150927770- 150985318)	USP36 (3309237- 3348525)
between KHDRBS3 (4:6282076-6446389) and 4 (4373953-4658013) 6282076	PKD1L2 (7066912- 7166458)	PDGFRB (151155756- 151192647)
between SEPTIN9 (12:4254775-4405628) and 12 (3847901-3935368) 4254775	USP31 (23035426- 23116007)	between NDUFA10 (15:138986421-139031897) and 15 (138381635-138614301) 138986421
between VPS35L (3:26039884-26122770) and 3 (26022160-26035571) 26039884	TCOF1 (151368289- 151401027)	SH2D2A (93282413- 93293205)
between PITRM1 (10:66996954-67047235) and 10 (66488391-66497844) 66996954	between CDH15 (6:636377-652165) and 6 (455851-612868) 636377	GRK2 (5209439- 5227758)
PDE6A (150927770- 150985318)	between DIP2C (10:68770164-69141871) and 10 (68547319-68568713) 68770164	between DNMT3A (3:113528926-113603087) and 3 (113044836-113180742) 113528926
GTPBP4 (68547319- 68568713)	DRC3 (60633177- 60651849)	between XRCC2 (18:4808470-4835802) and 18 (3148483-4054118) 4808470
PDE6A (150927770- 150985318)	between ssc-mir-9815 (1:1013707-1013802) and 1 (855389-882473) 1013707	between TAFA5 (5:1414144-1569846) and 5 (770654-808006) 1414144
ENTREP3 (94575793- 94581585)	between HACE1 (1:70993342-71105012) and 1 (68057538-68679256) 70993342	RAPGEF4 (78773266- 79095040)
SEPTIN9 (4254775- 4405628)	between CPT1A (2:4233099-4293911) and 2 (4171344-4194525) 4233099	PJA2 (114319991- 114558272)
HMGXB3 (151036191- 151102029)	between GTPBP4 (10:68547319-68568713) and 10 (68534796-68539280) 68547319	RADIL (3641112- 3716141)
between ssc-mir-30d (4:6948669-6948747) and 4 (6282076-6446389) 6948669	between TRIM16 (12:58926086-58939745) and 12 (58734177-58789493) 58926086	between PITRM1 (10:66996954-67047235) and 10 (66488391-66497844) 66996954
WASF3 (4261177- 4366253)	FRMD3 (31341128- 31748439)	between CPT1A (2:4233099-4293911) and 2 (4171344-4194525) 4233099
between HABP2 (14:123893996-123932961) and 14 (123389294-123389400) 123893996	GTPBP4 (68547319- 68568713)	between HMGXB3 (2:151036191-151102029) and 2 (150996686-151022148) 151036191
ACSF3 (663123- 709186)	DENND4B (95748140- 95761519)	HMGXB3 (151036191- 151102029)
between CDH4 (17:60959190-61451878) and 17 (59967165-59974706) 60959190	SORCS2 (3207098- 3760393)	PDE6A (150927770- 150985318)
MTHFR (71863637- 71881820)	ABLIM2 (2916775- 3054969)	CACNA1A (65514509- 65871182)
DNAH17 (3482650- 3591132)	LAMA5 (61697517- 61747955)	SLC7A1 (6538045- 6604658)
between XRCC2 (18:4808470-4835802) and 18 (3148483-4054118) 4808470	between NDUFA10 (15:138986421-139031897) and 15 (138381635-138614301) 138986421	EPHA8 (80516967- 80550588)
SNX29 (30584951- 31133317)	between CRABP2 (4:93388092-93394155) and 4 (93366241-93372454) 93388092	SEC14L5 (37397120- 37443234)
between USP22 (12:61271641-61308270) and 12 (61057733-61060696) 61271641	OSBPL2 (61643377- 61685819)	JMJD1C (66640849- 66920324)
DCST1 (94748429- 94768452)	between TAFA5 (5:1414144-1569846) and 5 (770654-808006) 1414144	PFKP (67022655- 67082449)
TELO2 (40362208- 40383279)	between DAAM1 (1:188335384-188511096) and 1 (187719290-187729422) 188335384	SYT13 (17120634- 17166990)
AGAP3 (6081681- 6145522)	between SYNPO (2:151599597-151632099) and 2 (151489521-151522749) 151599597	ADARB2 (68013449- 68467189)
CD74 (151402211- 151409833)	ADARB2 (68013449- 68467189)	between SIRT1 (14:71091167-71123297) and 14 (71005056-71041040) 71091167
between APP (13:189435094-189716056) and 13 (189289996-189327497) 189435094	between ADARB2 (10:68013449-68467189) and 10 (67302626-67302732) 68013449	PARN (28612269- 28802504)
NPR3 (18842039- 18929805)	between GPS2 (12:52664875-52667610) and 12 (52635385-52641651) 52664875	MAPK13 (31880638- 31889455)
between SIK1 (13:206454718-206465807) and 13 (206293849-206297015) 206454718	TECTA (48211798- 48286274)	between APP (13:189435094-189716056) and 13 (189289996-189327497) 189435094
between RHPN1 (4:1123105-1132966) and 4 (1091263-1092818) 1123105	between KLF6 (10:66488391-66497844) and 10 (65680332-65702190) 66488391	MVB12B (266933542- 267105788)
CDH5 (27108597- 27142177)	UTP25 (133105063- 133141217)	TRMO (239768179- 239805143)
ZC3H3 (1010638- 1089738)	between TAS2R41 (18:6780808-6781731) and 18 (6567359-6623197) 6780808	ZC3H3 (1010638- 1089738)
MIPEP (2670000- 2790727)	SNX29 (30584951- 31133317)	LHFPL5 (31624450- 31642268)
between NPTX2 (3:5720680-5732454) and 3 (5472315-5567876) 5720680	PDE6A (150927770- 150985318)	SLC44A3 (122517468- 122621503)
ADARB2 (68013449- 68467189)	between CDC42EP4 (12:7638085-7660186) and 12 (6884902-6898764) 7638085	MIPEP (2670000- 2790727)
between MEX3A (4:93949459-93955640) and 4 (93899019-93926320) 93949459	MVB12B (266933542- 267105788)	UBQLN4 (93976451- 93994828)
CDH4 (60959190- 61451878)	BEND7 (48177762- 48262051)	CBFA2T3 (779366- 853822)
between TMEM176A (18:6337837-6342555) and 18 (6309594-6320974) 6337837	between DNMT3A (3:113528926-113603087) and 3 (113044836-113180742) 113528926	PDGFRB (151155756- 151192647)
SSBP3 (157911493- 158081476)	TNS1 (119951091- 120164713)	between U6 (9:16279266-16279373) and 9 (13780171-13780250) 16279266
PITRM1 (66996954- 67047235)	CSF1R (151102147- 151147633)	between UNC93A (1:1930020-1958142) and 1 (1665568-1665643) 1930020
CBFA2T3 (779366- 853822)	TOP1MT (1148890- 1188130)	ATP8A2 (3277951- 3793881)
NAA60 (38763447- 38781988)	DHRS7B (61320730- 61350219)	PDE6A (150927770- 150985318)
PPARGC1B (150823373- 150919376)	PDGFRB (151155756- 151192647)	between IRX1 (16:77695071-77701236) and 16 (76742236-76742325) 77695071
between ADARB2 (10:68013449-68467189) and 10 (67302626-67302732) 68013449	TAF4 (61465822- 61529890)	GID4 (60601003- 60617454)
between SIRT1 (14:71091167-71123297) and 14 (71005056-71041040) 71091167	CRISPLD2 (3881725- 3944583)	SLC12A9 (8697439- 8712918)
between TCOF1 (2:151368289-151401027) and 2 (151314507-151320814) 151368289	between DIP2C (10:68770164-69141871) and 10 (68547319-68568713) 68770164	PDE6A (150927770- 150985318)
between DIP2C (10:68770164-69141871) and 10 (68547319-68568713) 68770164	CBFA2T3 (779366- 853822)	between PITRM1 (10:66996954-67047235) and 10 (66488391-66497844) 66996954
ST3GAL3 (167363347- 167595835)	UBE3C (1542163- 1653982)	WASF3 (4261177- 4366253)
ROR2 (2804061- 3035296)	between ZNF326 (4:126679581-126717815) and 4 (126067000-126067086) 126679581	S100A6 (96098525- 96099684)
JAKMIP2 (148861751- 149045927)	DIP2C (68770164- 69141871)	ADARB2 (68013449- 68467189)
MIPEP (2670000- 2790727)	TCAF1 (6567359- 6623197)	between MGAT5B (12:4655379-4730371) and 12 (4526751-4526825) 4655379
between GTF3A (11:4857023-4869272) and 11 (4746403-4748893) 4857023	PTPRN2 (721131- 1389607)	SHE (95284607- 95308099)
CD74 (151402211- 151409833)	HMGXB3 (151036191- 151102029)	between WDR33 (15:59520065-59638879) and 15 (59479510-59498132) 59520065
between ADGRD1 (14:24059019-24241176) and 14 (23516257-23594257) 24059019	ADARB2 (68013449- 68467189)	ADARB2 (68013449- 68467189)
between GTPBP4 (10:68547319-68568713) and 10 (68534796-68539280) 68547319	between GTF3A (11:4857023-4869272) and 11 (4746403-4748893) 4857023	PPARGC1B (150823373- 150919376)
RNLS (100317625- 100605063)	MGMT (138499309- 138771540)	HSPA12A (126851903- 127037257)
CDX1 (151202777- 151216988)	MTARC1 (10190835- 10216175)	TRBV19 (7538530- 7552113)
between NOL12 (5:10137362-10144140) and 5 (10038966-10041067) 10137362	between GTDC1 (15:7757935-8051594) and 15 (4173805-4259706) 7757935	TCOF1 (151368289- 151401027)
VWF (64519186- 65002452)	between IRX1 (16:77695071-77701236) and 16 (76742236-76742325) 77695071	GTPBP4 (68547319- 68568713)
REEP1 (58436324- 58558934)	CAMK2A (151248358- 151308706)	CD74 (151402211- 151409833)
between SBDS (3:16161580-16169453) and 3 (15026772-15450615) 16161580	USP31 (23035426- 23116007)	TCOF1 (151368289- 151401027)
between PITRM1 (10:66996954-67047235) and 10 (66488391-66497844) 66996954	between U6 (6:1320277-1320383) and 6 (1091259-1107096) 1320277	SHB (238681194- 238826429)
between PFKL (13:207167281-207191671) and 13 (207148401-207158532) 207167281	SLC12A9 (8697439- 8712918)	SUN1 (486021- 530869)
CASTOR2 (11956300- 12039978)	between CDH4 (17:60959190-61451878) and 17 (59967165-59974706) 60959190	TRIM26 (22757794- 22780232)
RAPGEF4 (78773266- 79095040)	EEF1D (969527- 983270)	between CDX1 (2:151202777-151216988) and 2 (151155756-151192647) 151202777
PTPRN2 (721131- 1389607)	between U6 (11:27149887-27149995) and 11 (26498448-26498613) 27149887	ADARB2 (68013449- 68467189)
CACNA1A (65514509- 65871182)	between PITRM1 (10:66996954-67047235) and 10 (66488391-66497844) 66996954	between DIP2C (10:68770164-69141871) and 10 (68547319-68568713) 68770164
PDGFRB (151155756- 151192647)	between MICALL2 (3:951327-971108) and 3 (804113-808187) 951327	between HACE1 (1:70993342-71105012) and 1 (68057538-68679256) 70993342
between DHX15 (8:18563807-18620909) and 8 (17841844-17946992) 18563807	between DIP2C (10:68770164-69141871) and 10 (68547319-68568713) 68770164	between ADARB2 (10:68013449-68467189) and 10 (67302626-67302732) 68013449
between U6 (9:133920789-133920895) and 9 (133517078-133517146) 133920789	ADA (47044497- 47072245)	PLEKHG1 (15341638- 15587590)
ADARB2 (68013449- 68467189)	TUT1 (9148560- 9161905)	between XRCC2 (18:4808470-4835802) and 18 (3148483-4054118) 4808470
WDR37 (68427192- 68535143)	between CDX1 (2:151202777-151216988) and 2 (151155756-151192647) 151202777	between GSPT1 (3:31237194-31273865) and 3 (31137682-31141735) 31237194
RADIL (3641112- 3716141)	MIPEP (2670000- 2790727)	TUT1 (9148560- 9161905)
between TAS2R41 (18:6780808-6781731) and 18 (6567359-6623197) 6780808	between METTL9 (3:23670063-23722198) and 3 (23570382-23662480) 23670063	between CDC42EP4 (12:7638085-7660186) and 12 (6884902-6898764) 7638085
AGAP1 (135441906- 135993311)	between IRX1 (16:77695071-77701236) and 16 (76742236-76742325) 77695071	WDR37 (68427192- 68535143)
PRKCA (12882064- 13263554)	SMURF1 (6037741- 6142575)	TELO2 (40362208- 40383279)
AOC1 (6309594- 6320974)	between PITRM1 (10:66996954-67047235) and 10 (66488391-66497844) 66996954	TRPC7 (138373189- 138510728)
between HMGXB3 (2:151036191-151102029) and 2 (150996686-151022148) 151036191	between TPCN2 (2:4069280-4105042) and 2 (3621246-3633296) 4069280	between PHACTR1 (7:9105874-9666881) and 7 (8751695-8758348) 9105874
between USP36 (12:3309237-3348525) and 12 (3212432-3222711) 3309237	between TMEM26 (14:64877935-64925505) and 14 (64326461-64465281) 64877935	PPARGC1B (150823373- 150919376)
SORCS2 (3207098- 3760393)	AMPD3 (49028923- 49083590)	ULK2 (59806955- 59878388)
between U6 (9:133920789-133920895) and 9 (133517078-133517146) 133920789	between FRK (1:81605700-81714250) and 1 (79955657-80136352) 81605700	PDGFRB (151155756- 151192647)
between B3GNT7 (15:132127396-132131916) and 15 (131928719-132101343) 132127396	between CHRNA3 (7:47361899-47384303) and 7 (46860770-46932926) 47361899	VANGL1 (104996073- 105048775)
CDK5RAP2 (260466942- 260648161)	PLCD3 (18281502- 18302483)	between CDC73 (10:575075-667432) and 10 (0-0) 575075
between MROH5 (4:2282120-2343887) and 4 (1582330-1647573) 2282120	WDR37 (68427192- 68535143)	between U6 (10:67302626-67302732) and 10 (67022655-67082449) 67302626
IGHMBP2 (4171344- 4194525)	DISP3 (71583818- 71640940)	PPARGC1B (150823373- 150919376)
HIGD1B (18515427- 18522810)	between HMGXB3 (2:151036191-151102029) and 2 (150996686-151022148) 151036191	between CCN2 (1:31674394-31677691) and 1 (31282506-31367779) 31674394
between MGAT5B (12:4655379-4730371) and 12 (4526751-4526825) 4655379	MTHFR (71863637- 71881820)	TMEM104 (6403492- 6459532)
between U6 (10:67302626-67302732) and 10 (67022655-67082449) 67302626	between TRMO (1:239768179-239805143) and 1 (239727855-239728976) 239768179	between RCC1L (3:11915600-11948715) and 3 (11820266-11839354) 11915600
EPHA1 (6843299- 6860989)	IGHMBP2 (4171344- 4194525)	between RRP1B (13:206629204-206651123) and 13 (206454718-206465807) 206629204
between XRCC2 (18:4808470-4835802) and 18 (3148483-4054118) 4808470	FHOD3 (120036845- 120586816)	BMP6 (5058817- 5210270)
between PITRM1 (10:66996954-67047235) and 10 (66488391-66497844) 66996954	MAP3K8 (40713847- 40742462)	KLF6 (66488391- 66497844)
STX3 (11696913- 11740744)	AGAP1 (135441906- 135993311)	between CCDC42 (12:53869567-53884128) and 12 (53609757-53609863) 53869567
RASGEF1A (61426439- 61517745)	between OSR1 (3:118757920-118765102) and 3 (118273113-118279639) 118757920	between GTF2IRD1 (3:11538314-11654770) and 3 (11373492-11392695) 11538314
PPARGC1B (150823373- 150919376)	NBEA (11084992- 11722847)	MFSD11 (4774678- 4801456)
between LHCGR (3:91964415-92021398) and 3 (91607305-91774683) 91964415	between KATNAL1 (11:7001313-7064439) and 11 (6538045-6604658) 7001313	between VPS35L (3:26039884-26122770) and 3 (26022160-26035571) 26039884
GID4 (60601003- 60617454)	ADARB2 (68013449- 68467189)	ACAP1 (52685045- 52697459)
COL24A1 (129905327- 130242358)	KCNJ6 (201243609- 201525820)	between U6 (9:133920789-133920895) and 9 (133517078-133517146) 133920789
TCAF1 (6567359- 6623197)	between FRK (1:81605700-81714250) and 1 (79955657-80136352) 81605700	SCNN1G (22977947- 23013384)
TRRAP (5909022- 6029333)	TELO2 (40362208- 40383279)	between PIM3 (5:677705-680695) and 5 (602886-629882) 677705
THNSL2 (57799026- 57823440)	CDS1 (133959247- 134041258)	DLGAP2 (32600234- 33267312)
EBNA1BP2 (168049758- 168061013)	between FAM3B (13:204752196-204796777) and 13 (203603753-203603846) 204752196	between HMGXB3 (2:151036191-151102029) and 2 (150996686-151022148) 151036191
TMEM130 (5887033- 5903747)	PPARGC1B (150823373- 150919376)	PPARGC1B (150823373- 150919376)
between OR10G6 (9:50924623-50925621) and 9 (50765646-50766608) 50924623	NR3C1 (144822939- 144956451)	DPP6 (3148483- 4054118)
ADAP1 (547364- 615471)	ADARB2 (68013449- 68467189)	MSI2 (33537196- 33975548)
SDR42E1 (6387363- 6399629)	between SCGB1A1 (2:9297283-9302165) and 2 (9148560-9161905) 9297283	MTHFR (71863637- 71881820)
between RRP1B (13:206629204-206651123) and 13 (206454718-206465807) 206629204	DISP3 (71583818- 71640940)	SMURF1 (6037741- 6142575)
between CDC73 (10:575075-667432) and 10 (0-0) 575075	CDH5 (27108597- 27142177)	EARS2 (22657766- 22684241)
PPARGC1B (150823373- 150919376)	between ELFN2 (5:10427019-10429478) and 5 (10319816-10344832) 10427019	PLCD3 (18281502- 18302483)
HMGXB3 (151036191- 151102029)	CD164 (75441575- 75458145)	between CDC42EP4 (12:7638085-7660186) and 12 (6884902-6898764) 7638085
MSI2 (33537196- 33975548)	between SNAI1 (17:51546477-51552499) and 17 (51524205-51524330) 51546477	between RGS17 (1:13340355-13442039) and 1 (12528672-12702443) 13340355
ADARB2 (68013449- 68467189)	between ssc-mir-143 (2:150578738-150578817) and 2 (150541180-150545367) 150578738	IGHMBP2 (4171344- 4194525)
TAF4 (61465822- 61529890)	DHX8 (19549286- 19582154)	PPARGC1B (150823373- 150919376)
between CDC42EP4 (12:7638085-7660186) and 12 (6884902-6898764) 7638085	ADARB2 (68013449- 68467189)	between COL5A1 (1:273971971-274085111) and 1 (273705505-273797620) 273971971
MOXD1 (31282506- 31367779)	AGAP1 (135441906- 135993311)	between PITRM1 (10:66996954-67047235) and 10 (66488391-66497844) 66996954
TCOF1 (151368289- 151401027)	CD44 (25788703- 25884153)	DAB2IP (261659660- 261859022)
SNX29 (30584951- 31133317)	between TBC1D4 (11:47543815-47828208) and 11 (45985564-46459791) 47543815	WDR37 (68427192- 68535143)
DHRS7B (61320730- 61350219)	UBQLN4 (93976451- 93994828)	between MICALL2 (3:951327-971108) and 3 (804113-808187) 951327
between CDC73 (10:575075-667432) and 10 (0-0) 575075	between PPP3R1 (3:74000517-74068172) and 3 (73939481-73943131) 74000517	between GFRA2 (14:5743584-5837454) and 14 (4346480-4404168) 5743584
MAGI2 (100847013- 102170004)	GLI3 (52404072- 52697900)	DIP2C (68770164- 69141871)
between RCC1L (3:11915600-11948715) and 3 (11820266-11839354) 11915600	between HTR4 (2:149731034-149912495) and 2 (149674448-149722865) 149731034	WDR37 (68427192- 68535143)
SUN1 (486021- 530869)	between DRG2 (12:60586215-60598283) and 12 (60507667-60529733) 60586215	USP31 (23035426- 23116007)
USP31 (23035426- 23116007)	between USP22 (12:61271641-61308270) and 12 (61057733-61060696) 61271641	CDX1 (151202777- 151216988)
between SACS (11:2382906-2442316) and 11 (1554763-1582408) 2382906	between U6 (10:67302626-67302732) and 10 (67022655-67082449) 67302626	ZC3H3 (1010638- 1089738)
KCNN3 (94915965- 95113275)	between PPARGC1B (2:150823373-150919376) and 2 (150660685-150747220) 150823373	between ZNF333 (2:64585109-64607783) and 2 (62601758-62623371) 64585109
MIPEP (2670000- 2790727)	USP15 (26964553- 27097444)	HSPG2 (79849698- 79958334)
ADARB2 (68013449- 68467189)	between TAFA5 (5:1414144-1569846) and 5 (770654-808006) 1414144	between DYNC1LI2 (6:27416477-27446360) and 6 (27320364-27391471) 27416477
between MAP2K3 (12:61396369-61417321) and 12 (61366741-61376873) 61396369	between IRX4 (16:78937566-78945269) and 16 (78305793-78309786) 78937566	between ADARB2 (10:68013449-68467189) and 10 (67302626-67302732) 68013449
between ARHGAP12 (10:42454646-42577345) and 10 (42013084-42214205) 42454646	between ZC3H6 (3:44085397-44148494) and 3 (43950002-43975683) 44085397	CAMK1D (59204724- 59630285)
between U6 (3:13383092-13383200) and 3 (11956300-12039978) 13383092	between TCOF1 (2:151368289-151401027) and 2 (151314507-151320814) 151368289	DIP2C (68770164- 69141871)
between DDX11 (5:67364877-67395730) and 5 (67313480-67322028) 67364877	between TCOF1 (2:151368289-151401027) and 2 (151314507-151320814) 151368289	ADARB2 (68013449- 68467189)
between DDX11 (5:67364877-67395730) and 5 (67313480-67322028) 67364877	RGS5 (87286953- 87342088)	WDR37 (68427192- 68535143)
IRAG1 (48745371- 48930883)	DGKI (11705093- 12177267)	between AMER2 (11:3124317-3127433) and 11 (2750363-2750446) 3124317
HHAT (132347037- 132666873)	MAPK13 (31880638- 31889455)	between GPR157 (6:69557701-69581643) and 6 (69507830-69535371) 69557701
between U6 (6:16352666-16352770) and 6 (15698199-15863270) 16352666	UBAC2 (68145101- 68319939)	between GTF2H5 (1:8917240-8934983) and 1 (8562844-8635462) 8917240
CBFA2T3 (779366- 853822)	COL24A1 (129905327- 130242358)	MGMT (138499309- 138771540)
FLI1 (55612901- 55749778)	SH2D2A (93282413- 93293205)	MAPK7 (60144136- 60158739)
ECT2L (25566954- 25644277)	between PPARGC1B (2:150823373-150919376) and 2 (150660685-150747220) 150823373	between RCC1L (3:11915600-11948715) and 3 (11820266-11839354) 11915600
between TPCN2 (2:4069280-4105042) and 2 (3621246-3633296) 4069280	between GSPT1 (3:31237194-31273865) and 3 (31137682-31141735) 31237194	KIAA1958 (253202368- 253351695)
between XRCC2 (18:4808470-4835802) and 18 (3148483-4054118) 4808470	between CDH4 (17:60959190-61451878) and 17 (59967165-59974706) 60959190	between FGFR1 (15:48053340-48106724) and 15 (47626110-47697603) 48053340
CBFA2T3 (779366- 853822)	CLEC16A (31938135- 32158320)	between EFNB2 (11:74186640-74233354) and 11 (71327017-71348757) 74186640
SLC7A1 (6538045- 6604658)	between RCC1L (3:11915600-11948715) and 3 (11820266-11839354) 11915600	TCOF1 (151368289- 151401027)
TRMO (239768179- 239805143)	between RRP1B (13:206629204-206651123) and 13 (206454718-206465807) 206629204	between CD74 (2:151402211-151409833) and 2 (151368289-151401027) 151402211
between SACS (11:2382906-2442316) and 11 (1554763-1582408) 2382906	between PLD6 (12:61057733-61060696) and 12 (61031157-61045392) 61057733	ESYT2 (565145- 643307)
ADARB2 (68013449- 68467189)	ANXA13 (15707607- 15766629)	between PADI1 (6:75830046-75871911) and 6 (75696481-75755890) 75830046
PITRM1 (66996954- 67047235)	SNX29 (30584951- 31133317)	between MYC (4:12455122-12461078) and 4 (10179758-10451929) 12455122
between IRX2 (16:78305793-78309786) and 16 (77695071-77701236) 78305793	between IRX1 (16:77695071-77701236) and 16 (76742236-76742325) 77695071	LUZP1 (80973261- 81066262)
between GKAP1 (10:31141847-31246286) and 10 (31026144-31114503) 31141847	CSF1R (151102147- 151147633)	between SYT12 (2:5410627-5433926) and 2 (5392547-5404339) 5410627
between CCBE1 (1:161321273-161556537) and 1 (161182887-161188164) 161321273	SEPTIN9 (4254775- 4405628)	PDE6A (150927770- 150985318)
PPARGC1B (150823373- 150919376)	PHACTR3 (59625982- 59862928)	between PITRM1 (10:66996954-67047235) and 10 (66488391-66497844) 66996954
between RCC1L (3:11915600-11948715) and 3 (11820266-11839354) 11915600	between ZDBF2 (15:109578473-109589813) and 15 (109467080-109521100) 109578473	CHIA (109035326- 109046499)
ZC3H18 (1030418- 1081538)	between ST3GAL1 (4:7896554-7909505) and 4 (7016774-7174985) 7896554	CCAR1 (71827530- 71894754)
MTHFR (71863637- 71881820)	between CCN2 (1:31674394-31677691) and 1 (31282506-31367779) 31674394	FLCN (61031157- 61045392)
ADARB2 (68013449- 68467189)	between LRRC8C (4:126957105-127037216) and 4 (126766211-126874275) 126957105	CFAP418 (41373740- 41394680)
between PPARGC1B (2:150823373-150919376) and 2 (150660685-150747220) 150823373	PRKAR1B (343139- 425165)	CAMK1D (59204724- 59630285)
TBC1D1 (29370481- 29590571)	between XRCC2 (18:4808470-4835802) and 18 (3148483-4054118) 4808470	between DNMT3A (3:113528926-113603087) and 3 (113044836-113180742) 113528926
between PPARGC1B (2:150823373-150919376) and 2 (150660685-150747220) 150823373	FLCN (61031157- 61045392)	BEGAIN (121389563- 121434426)
PDE6A (150927770- 150985318)	between DIP2C (10:68770164-69141871) and 10 (68547319-68568713) 68770164	KCNJ6 (201243609- 201525820)
MOXD1 (31282506- 31367779)	NAA60 (38763447- 38781988)	CDH4 (60959190- 61451878)
between DNMT3A (3:113528926-113603087) and 3 (113044836-113180742) 113528926	MAPK7 (60144136- 60158739)	between XRCC2 (18:4808470-4835802) and 18 (3148483-4054118) 4808470
between CDH4 (17:60959190-61451878) and 17 (59967165-59974706) 60959190	between CHCHD5 (3:43908122-43915709) and 3 (43844722-43860547) 43908122	DGKI (11705093- 12177267)
between CDX1 (2:151202777-151216988) and 2 (151155756-151192647) 151202777	ADCYAP1R1 (41917428- 41972301)	PKD1L2 (7066912- 7166458)
ADGRF3 (112671204- 112705296)	between GTF3A (11:4857023-4869272) and 11 (4746403-4748893) 4857023	between CDH4 (17:60959190-61451878) and 17 (59967165-59974706) 60959190
RASSF4 (91103526- 91125360)	between CDH4 (17:60959190-61451878) and 17 (59967165-59974706) 60959190	SNX27 (97525181- 97620788)
DEPP1 (91114441- 91122191)	SLC26A2 (150996686- 151022148)	PITRM1 (66996954- 67047235)
DIP2C (68770164- 69141871)	between CDC73 (10:575075-667432) and 10 (0-0) 575075	between NALF1 (11:74743587-75344229) and 11 (74450092-74450198) 74743587
MAPK13 (31880638- 31889455)	TOP1MT (1148890- 1188130)	between ADSS1 (AEMK02000452.1:3008692-3027041) and AEMK02000452.1 (2901334-2913133) 3008692
PITRM1 (66996954- 67047235)	between U6 (6:16352666-16352770) and 6 (15698199-15863270) 16352666	AK1 (268355033- 268365598)
KEL (7259144- 7279328)	between WDR33 (15:59520065-59638879) and 15 (59479510-59498132) 59520065	between PDGFRB (2:151155756-151192647) and 2 (151102147-151147633) 151155756
between CRYBB2 (14:43209311-43220837) and 14 (43193060-43199626) 43209311	NPR3 (18842039- 18929805)	TCOF1 (151368289- 151401027)
between CATSPER3 (2:137139749-137175305) and 2 (137060893-137080106) 137139749	MGAT5B (4655379- 4730371)	FBXO38 (149674448- 149722865)
RXRA (273705505- 273797620)	between U6 (13:184687224-184687325) and 13 (184622782-184622888) 184687224	between TAFA5 (5:1414144-1569846) and 5 (770654-808006) 1414144
CAMK2A (151248358- 151308706)	between MROH5 (4:2282120-2343887) and 4 (1582330-1647573) 2282120	TTLL1 (5793780- 5827633)
PPARGC1B (150823373- 150919376)	between MGAT5B (12:4655379-4730371) and 12 (4526751-4526825) 4655379	between CDC42EP4 (12:7638085-7660186) and 12 (6884902-6898764) 7638085
between STOX1 (14:71928399-71985233) and 14 (71862649-71862713) 71928399	between LGSN (1:82360774-82387717) and 1 (82149968-82154057) 82360774	KEL (7259144- 7279328)
WDR37 (68427192- 68535143)	ICE1 (76195361- 76254318)	IRAG1 (48745371- 48930883)
between STOX1 (14:71928399-71985233) and 14 (71862649-71862713) 71928399	SAP30BP (5695257- 5732220)	COL24A1 (129905327- 130242358)
between KLF6 (10:66488391-66497844) and 10 (65680332-65702190) 66488391	RPTOR (1709128- 1991574)	SDK1 (2814547- 3324798)
between NDUFA10 (15:138986421-139031897) and 15 (138381635-138614301) 138986421	PPP1R12B (24465041- 24637358)	TMEM11 (61350803- 61366655)
between DIO2 (7:103096433-103323258) and 7 (101604569-101938298) 103096433	between RRP1B (13:206629204-206651123) and 13 (206454718-206465807) 206629204	between CDH11 (6:25783597-25933634) and 6 (24518615-24518701) 25783597
HHAT (132347037- 132666873)	CDH4 (60959190- 61451878)	between UBE2V2 (4:79621349-79652471) and 4 (79378796-79389520) 79621349
PDGFRB (151155756- 151192647)	SYNPO (151599597- 151632099)	DHRS7B (61320730- 61350219)
between DIP2C (10:68770164-69141871) and 10 (68547319-68568713) 68770164	between KATNAL1 (11:7001313-7064439) and 11 (6538045-6604658) 7001313	between SLC25A12 (15:77895938-78098383) and 15 (77803350-77860041) 77895938
INPP5D (133501092- 133626644)	between U6 (10:67302626-67302732) and 10 (67022655-67082449) 67302626	CRISPLD2 (3881725- 3944583)
between PITRM1 (10:66996954-67047235) and 10 (66488391-66497844) 66996954	between LRATD1 (3:122716040-122731791) and 3 (121882744-122242326) 122716040	between KATNAL1 (11:7001313-7064439) and 11 (6538045-6604658) 7001313
AQP1 (42063485- 42076746)	between SACS (11:2382906-2442316) and 11 (1554763-1582408) 2382906	CD164 (75441575- 75458145)
CBFA2T3 (779366- 853822)	ECT2L (25566954- 25644277)	between U6 (8:55124255-55124354) and 8 (54952339-54978551) 55124255
TXNDC15 (137060893- 137080106)	between RRP1B (13:206629204-206651123) and 13 (206454718-206465807) 206629204	PITRM1 (66996954- 67047235)
between PITRM1 (10:66996954-67047235) and 10 (66488391-66497844) 66996954	PRKCA (12882064- 13263554)	CIT (33009877- 33196286)
DISP3 (71583818- 71640940)	between AWN (14:132240887-132248033) and 14 (132041934-132103595) 132240887	between TCOF1 (2:151368289-151401027) and 2 (151314507-151320814) 151368289
PDGFRB (151155756- 151192647)	between HABP2 (14:123893996-123932961) and 14 (123389294-123389400) 123893996	between SYT10 (5:40872283-40934326) and 5 (39735257-39735363) 40872283
between SNORD68 (6:412582-412662) and 6 (361197-376616) 412582	ADARB2 (68013449- 68467189)	PLCG2 (6433153- 6603060)
between CHST8 (6:43371531-43493246) and 6 (43177062-43290369) 43371531	CARD11 (2145178- 2266355)	between STOX1 (14:71928399-71985233) and 14 (71862649-71862713) 71928399
CLSTN1 (70086247- 70165174)	LDB2 (11641064- 12037265)	between U6 (3:30541646-30541750) and 3 (30362646-30489143) 30541646
between CDX1 (2:151202777-151216988) and 2 (151155756-151192647) 151202777	between LEF1 (8:113825161-113944070) and 8 (113435986-113447191) 113825161	SLC26A2 (150996686- 151022148)
DENND4B (95748140- 95761519)	TCF7L2 (123343412- 123546417)	between SYNPO (2:151599597-151632099) and 2 (151489521-151522749) 151599597
MIPEP (2670000- 2790727)	between PITRM1 (10:66996954-67047235) and 10 (66488391-66497844) 66996954	between XRCC2 (18:4808470-4835802) and 18 (3148483-4054118) 4808470
SLC25A43 (97868696- 97906760)	between TMEM182 (3:51400171-51496293) and 3 (49806161-49807666) 51400171	between CDH4 (17:60959190-61451878) and 17 (59967165-59974706) 60959190
between IRX1 (16:77695071-77701236) and 16 (76742236-76742325) 77695071	PARN (28612269- 28802504)	between RRP1B (13:206629204-206651123) and 13 (206454718-206465807) 206629204
ADARB2 (68013449- 68467189)	between CDH4 (17:60959190-61451878) and 17 (59967165-59974706) 60959190	INPP5D (133501092- 133626644)
WDR37 (68427192- 68535143)	CBFA2T3 (779366- 853822)	MYO18B (43468514- 43687727)
between U6 (9:133920789-133920895) and 9 (133517078-133517146) 133920789	PPL (37460303- 37511875)	SDK1 (2814547- 3324798)
between HMGXB3 (2:151036191-151102029) and 2 (150996686-151022148) 151036191	between GTPBP4 (10:68547319-68568713) and 10 (68534796-68539280) 68547319	PMP22 (58679775- 58707925)
between NPTX2 (3:5720680-5732454) and 3 (5472315-5567876) 5720680	between PLCG1 (17:43810048-43844554) and 17 (43404927-43411739) 43810048	SLC7A1 (6538045- 6604658)
PDGFRB (151155756- 151192647)	between IRX4 (16:78937566-78945269) and 16 (78305793-78309786) 78937566	GSDMD (995763- 1000271)
COL24A1 (129905327- 130242358)	between MROH5 (4:2282120-2343887) and 4 (1582330-1647573) 2282120	between IRX2 (16:78305793-78309786) and 16 (77695071-77701236) 78305793
NMNAT2 (124498109- 124696194)	between DIP2C (10:68770164-69141871) and 10 (68547319-68568713) 68770164	between MEX3A (4:93949459-93955640) and 4 (93899019-93926320) 93949459
SYT9 (2191765- 2391921)	between SIK1 (13:206454718-206465807) and 13 (206293849-206297015) 206454718	VWF (64519186- 65002452)
between CDC42EP4 (12:7638085-7660186) and 12 (6884902-6898764) 7638085	between RRP1B (13:206629204-206651123) and 13 (206454718-206465807) 206629204	GABRR1 (57222585- 57254990)
between ssc-mir-9815 (1:1013707-1013802) and 1 (855389-882473) 1013707	GZMH (74723954- 74727568)	between USP36 (12:3309237-3348525) and 12 (3212432-3222711) 3309237
KATNB1 (19630447- 19659043)	GTF3C1 (19368394- 19439630)	CBFA2T3 (779366- 853822)
ABLIM3 (150260196- 150423212)	PMM2 (33857068- 33892701)	MGAT5B (4655379- 4730371)
between RRP1B (13:206629204-206651123) and 13 (206454718-206465807) 206629204	ARMC9 (131928719- 132101343)	USP47 (47449161- 47582819)
USP40 (133870834- 133952863)	RPTOR (1709128- 1991574)	SDR42E1 (6387363- 6399629)
between GTDC1 (15:7757935-8051594) and 15 (4173805-4259706) 7757935	between STOX1 (14:71928399-71985233) and 14 (71862649-71862713) 71928399	between MED9 (12:60906718-60933944) and 12 (60755521-60766058) 60906718
between DRG2 (12:60586215-60598283) and 12 (60507667-60529733) 60586215	between RPS6KA4 (2:7751968-7765260) and 2 (7590391-7603116) 7751968	CBFA2T3 (779366- 853822)
MIPEP (2670000- 2790727)	ERN2 (22510558- 22537868)	DAB2IP (261659660- 261859022)
SYT13 (17120634- 17166990)	CLEC16A (31938135- 32158320)	CLMN (116476791- 116590265)
between MROH9 (9:63620228-63727022) and 9 (62101613-62499581) 63620228	SERGEF (41114178- 41356038)	between MROH5 (4:2282120-2343887) and 4 (1582330-1647573) 2282120
DDX52 (39072314- 39143685)	between BUD13 (9:44078195-44165249) and 9 (43221474-43221852) 44078195	SNX29 (30584951- 31133317)
between CSNK1A1 (2:150612077-150662284) and 2 (150580126-150580211) 150612077	between AMER2 (11:3124317-3127433) and 11 (2750363-2750446) 3124317	MAP3K8 (40713847- 40742462)
between MGAT5B (12:4655379-4730371) and 12 (4526751-4526825) 4655379	ADARB2 (68013449- 68467189)	between PITRM1 (10:66996954-67047235) and 10 (66488391-66497844) 66996954
between HTR4 (2:149731034-149912495) and 2 (149674448-149722865) 149731034	PLK1 (22537831- 22552380)	CAMK1D (59204724- 59630285)
between SCGB1A1 (2:9297283-9302165) and 2 (9148560-9161905) 9297283	GTPBP4 (68547319- 68568713)	between XRCC2 (18:4808470-4835802) and 18 (3148483-4054118) 4808470
between USP22 (12:61271641-61308270) and 12 (61057733-61060696) 61271641	MBOAT2 (127243275- 127360057)	between SBDS (3:16161580-16169453) and 3 (15026772-15450615) 16161580
PFKP (67022655- 67082449)	TDRD7 (239271916- 239368550)	between SERPINH1 (9:9783042-9794483) and 9 (9653596-9740286) 9783042
between PDGFRB (2:151155756-151192647) and 2 (151102147-151147633) 151155756	between U6 (11:27149887-27149995) and 11 (26498448-26498613) 27149887	GTPBP4 (68547319- 68568713)
between CDH4 (17:60959190-61451878) and 17 (59967165-59974706) 60959190	between TRPC7 (2:138373189-138510728) and 2 (138352232-138353842) 138373189	between U6 (8:55124255-55124354) and 8 (54952339-54978551) 55124255
between PITRM1 (10:66996954-67047235) and 10 (66488391-66497844) 66996954	RALGDS (272776846- 272824184)	NAV2 (39266926- 40078124)
between RRP1B (13:206629204-206651123) and 13 (206454718-206465807) 206629204	SGF29 (18354799- 18387856)	MIPEP (2670000- 2790727)
IGHMBP2 (4171344- 4194525)	between MPPED1 (5:5417833-5486726) and 5 (5131252-5156894) 5417833	CBFA2T3 (779366- 853822)
between DCTN4 (2:151681003-151783746) and 2 (151663185-151672313) 151681003	between XRCC2 (18:4808470-4835802) and 18 (3148483-4054118) 4808470	PPARGC1B (150823373- 150919376)
between ITGAM (3:17204610-17273613) and 3 (17136187-17169667) 17204610	ADARB2 (68013449- 68467189)	CD44 (25788703- 25884153)
between GPAT3 (8:134912491-134977388) and 8 (134138097-134144254) 134912491	WDR37 (68427192- 68535143)	HS3ST3A1 (57630468- 57729589)
between IRX2 (16:78305793-78309786) and 16 (77695071-77701236) 78305793	between ACOT6 (7:96984716-96992873) and 7 (96823130-96827719) 96984716	between C3orf80 (13:99925375-99928684) and 13 (99733394-99741078) 99925375
RNF157 (5225849- 5304458)	between PDE6A (2:150927770-150985318) and 2 (150825865-150825944) 150927770	CDK5RAP2 (260466942- 260648161)
CD164 (75441575- 75458145)	PDGFRB (151155756- 151192647)	CLMN (116476791- 116590265)
HMGXB3 (151036191- 151102029)	between IRX1 (16:77695071-77701236) and 16 (76742236-76742325) 77695071	between PYROXD2 (14:109704136-109728874) and 14 (109571947-109589160) 109704136
between SERPINH1 (9:9783042-9794483) and 9 (9653596-9740286) 9783042	between MROH9 (9:63620228-63727022) and 9 (62101613-62499581) 63620228	between TPCN2 (2:4069280-4105042) and 2 (3621246-3633296) 4069280
TRPC7 (138373189- 138510728)	between STX18 (8:5890765-6004399) and 8 (5628380-5632607) 5890765	between SOX9 (12:8642158-8647315) and 12 (8033088-8033194) 8642158
MAP3K8 (40713847- 40742462)	between ssc-mir-296 (17:58970316-58970392) and 17 (58840006-58873241) 58970316	between NDUFA10 (15:138986421-139031897) and 15 (138381635-138614301) 138986421
AGAP1 (135441906- 135993311)	UNKL (40445034- 40513047)	ASMT (909908- 944290)
between SYNPO (2:151599597-151632099) and 2 (151489521-151522749) 151599597	between RRP1B (13:206629204-206651123) and 13 (206454718-206465807) 206629204	between Y_RNA (AEMK02000698.1:1678531-1678629) and AEMK02000698.1 (0-0) 1678531
TRIM26 (22757794- 22780232)	HMGXB3 (151036191- 151102029)	SDK1 (2814547- 3324798)
between CDH4 (17:60959190-61451878) and 17 (59967165-59974706) 60959190	MTHFR (71863637- 71881820)	between IRX4 (16:78937566-78945269) and 16 (78305793-78309786) 78937566
between GFRA2 (14:5743584-5837454) and 14 (4346480-4404168) 5743584	PITRM1 (66996954- 67047235)	PPARGC1B (150823373- 150919376)
between IRX1 (16:77695071-77701236) and 16 (76742236-76742325) 77695071	LRP5 (4533614- 4653944)	RPS14 (151430049- 151433856)
between ADARB2 (10:68013449-68467189) and 10 (67302626-67302732) 68013449	between U6 (3:13383092-13383200) and 3 (11956300-12039978) 13383092	between CCDC14 (13:136438967-136486496) and 13 (135610058-135650603) 136438967
between CDH4 (17:60959190-61451878) and 17 (59967165-59974706) 60959190	HMGXB3 (151036191- 151102029)	FLI1 (55612901- 55749778)
between RASL11B (8:39703423-39708170) and 8 (39517512-39581727) 39703423	HDAC4 (138381635- 138614301)	ADARB2 (68013449- 68467189)
SEC16A (1262145- 1293334)	between LOXL2 (14:7435867-7540704) and 14 (7390061-7403654) 7435867	between RRP1B (13:206629204-206651123) and 13 (206454718-206465807) 206629204
between USPL1 (11:7321202-7361571) and 11 (7001313-7064439) 7321202	EPHB2 (80650740- 80843567)	MIPEP (2670000- 2790727)
between SYT12 (2:5410627-5433926) and 2 (5392547-5404339) 5410627	between MROH9 (9:63620228-63727022) and 9 (62101613-62499581) 63620228	UXS1 (48870948- 48940721)
between CCDC14 (13:136438967-136486496) and 13 (135610058-135650603) 136438967	between PLXNA2 (9:134584406-134796063) and 9 (133920789-133920895) 134584406	PKNOX2 (52349714- 52610680)
between TRIM44 (2:25276859-25378448) and 2 (24875380-25138873) 25276859	PKNOX2 (52349714- 52610680)	SMAD5 (138287710- 138344762)
GAS2L1 (46449787- 46455276)	PPARGC1B (150823373- 150919376)	KIF16B (24882142- 25186703)
between U6 (9:16279266-16279373) and 9 (13780171-13780250) 16279266	between HS3ST2 (3:23255961-23366351) and 3 (23035426-23116007) 23255961	HMGXB3 (151036191- 151102029)
MTUS2 (6197740- 6532924)	between CHMP7 (14:7390061-7403654) and 14 (7222981-7254780) 7390061	DIP2C (68770164- 69141871)
PTPRE (137101555- 137264238)	ADARB2 (68013449- 68467189)	CMIP (6654411- 6881813)
between ADARB2 (10:68013449-68467189) and 10 (67302626-67302732) 68013449	between UFM1 (11:13765497-13774294) and 11 (13298992-13517502) 13765497	SNX29 (30584951- 31133317)
PDGFRB (151155756- 151192647)	between URB1 (13:195974790-196047863) and 13 (195911299-195928292) 195974790	PDE6A (150927770- 150985318)
THBS3 (94611593- 94623902)	CBFA2T3 (779366- 853822)	between UBE2V1 (17:51629964-51666701) and 17 (51546477-51552499) 51629964
FAM124A (16572302- 16658162)	between DRG2 (12:60586215-60598283) and 12 (60507667-60529733) 60586215	GPC6 (62438453- 63560897)
PPP1R13B (2237705- 2331416)	SMYD2 (129263526- 129316349)	between RRP1B (13:206629204-206651123) and 13 (206454718-206465807) 206629204
PMM2 (33857068- 33892701)	between BUD13 (9:44078195-44165249) and 9 (43221474-43221852) 44078195	DENND4B (95748140- 95761519)
between LEF1 (8:113825161-113944070) and 8 (113435986-113447191) 113825161	between ssc-mir-143 (2:150578738-150578817) and 2 (150541180-150545367) 150578738	TAF4 (61465822- 61529890)
CSF1R (151102147- 151147633)	between CDH4 (17:60959190-61451878) and 17 (59967165-59974706) 60959190	between AADACL4 (6:72635281-72650729) and 6 (72556236-72598815) 72635281
PDGFRB (151155756- 151192647)	NALF1 (74743587- 75344229)	between KHDRBS3 (4:6282076-6446389) and 4 (4373953-4658013) 6282076
between ssc-mir-296 (17:58970316-58970392) and 17 (58840006-58873241) 58970316	JAKMIP2 (148861751- 149045927)	RXRA (273705505- 273797620)
between DCUN1D2 (11:78679039-78708846) and 11 (78618713-78637478) 78679039	between XRCC2 (18:4808470-4835802) and 18 (3148483-4054118) 4808470	PPFIBP2 (1987841- 2141398)
between CDH4 (17:60959190-61451878) and 17 (59967165-59974706) 60959190	KCND3 (108246237- 108621510)	between NRBP2 (4:800063-807174) and 4 (689034-753696) 800063
HMGXB3 (151036191- 151102029)	between ZDBF2 (15:109578473-109589813) and 15 (109467080-109521100) 109578473	between IRX4 (16:78937566-78945269) and 16 (78305793-78309786) 78937566
PPFIBP2 (1987841- 2141398)	DEGS2 (121058105- 121076328)	SNX29 (30584951- 31133317)
JAKMIP2 (148861751- 149045927)	between ssc-mir-9790 (5:12028518-12028611) and 5 (11779727-11779861) 12028518	CFAP418 (41373740- 41394680)
ALDH4A1 (77374002- 77404036)	between MORF4L1 (7:48050045-48075795) and 7 (47929033-47994453) 48050045	GTF2IRD1 (11538314- 11654770)
between ADARB2 (10:68013449-68467189) and 10 (67302626-67302732) 68013449	between TAFA5 (5:1414144-1569846) and 5 (770654-808006) 1414144	between U6 (10:67302626-67302732) and 10 (67022655-67082449) 67302626
between NDST1 (2:151489521-151522749) and 2 (151430049-151433856) 151489521	ADCYAP1R1 (41917428- 41972301)	DIP2C (68770164- 69141871)
RGS5 (87286953- 87342088)	TCOF1 (151368289- 151401027)	between CDH4 (17:60959190-61451878) and 17 (59967165-59974706) 60959190
TCOF1 (151368289- 151401027)	PDGFRB (151155756- 151192647)	between U6 (1:247840451-247840555) and 1 (247043622-247043725) 247840451
between BHLHE23 (17:62227916-62228638) and 17 (62186112-62200084) 62227916	between THNSL2 (3:57799026-57823440) and 3 (57586485-57590344) 57799026	DNAI7 (48555688- 48651365)
between OTOA (3:23570382-23662480) and 3 (23255961-23366351) 23570382	MGAT5B (4655379- 4730371)	USP15 (26964553- 27097444)
GLI3 (52404072- 52697900)	SNX29 (30584951- 31133317)	between ssc-mir-9815 (1:1013707-1013802) and 1 (855389-882473) 1013707
between CDH4 (17:60959190-61451878) and 17 (59967165-59974706) 60959190	between IRX1 (16:77695071-77701236) and 16 (76742236-76742325) 77695071	TRIM63 (83492633- 83507502)
RRP1B (206629204- 206651123)	COL9A3 (62074855- 62093703)	SYNPO (151599597- 151632099)
PDGFRB (151155756- 151192647)	CBFA2T3 (779366- 853822)	between RRP1B (13:206629204-206651123) and 13 (206454718-206465807) 206629204
between DIP2C (10:68770164-69141871) and 10 (68547319-68568713) 68770164	MOXD1 (31282506- 31367779)	between SHISAL1 (5:4771417-4849326) and 5 (4649183-4655205) 4771417
between ZNF777 (18:55614730-55645523) and 18 (55544886-55558816) 55614730	ZNF423 (34932597- 35299688)	between MTPN (18:13330029-13395460) and 18 (12568196-12568276) 13330029
MIPEP (2670000- 2790727)	between MROH5 (4:2282120-2343887) and 4 (1582330-1647573) 2282120	MIPEP (2670000- 2790727)
CBFA2T3 (779366- 853822)	KSR1 (43985732- 44135833)	NPR3 (18842039- 18929805)
between NEURL1B (16:51536573-51581126) and 16 (51458020-51461086) 51536573	between PITRM1 (10:66996954-67047235) and 10 (66488391-66497844) 66996954	TSC2 (39898925- 39937371)
between NDST1 (2:151489521-151522749) and 2 (151430049-151433856) 151489521	DIP2C (68770164- 69141871)	between U5 (1:266083684-266083797) and 1 (265948083-266028533) 266083684
between NDUFV1 (2:4958522-4964216) and 2 (4941136-4948781) 4958522	between IGHMBP2 (2:4171344-4194525) and 2 (4123829-4132938) 4171344	DNA2 (71552121- 71610740)
WDR5 (273560283- 273578063)	between ADRA2C (8:2320226-2321608) and 8 (2125405-2145647) 2320226	PPFIBP2 (1987841- 2141398)
between ssc-mir-9828-1 (12:58566073-58566170) and 12 (58126304-58168404) 58566073	between KATNAL1 (11:7001313-7064439) and 11 (6538045-6604658) 7001313	CAMK2A (151248358- 151308706)
CSNK1G1 (107690065- 107884045)	GTF2IRD1 (11538314- 11654770)	PDGFRB (151155756- 151192647)
PTER (45362928- 45440215)	between ZNF326 (4:126679581-126717815) and 4 (126067000-126067086) 126679581	between HS3ST2 (3:23255961-23366351) and 3 (23035426-23116007) 23255961
between TCOF1 (2:151368289-151401027) and 2 (151314507-151320814) 151368289	CPNE5 (32409688- 32508380)	ADARB2 (68013449- 68467189)
ZNF316 (4555440- 4568791)	between RRP1B (13:206629204-206651123) and 13 (206454718-206465807) 206629204	between TRMO (1:239768179-239805143) and 1 (239727855-239728976) 239768179
TBC1D8 (53149196- 53289790)	between SETD3 (7:120412545-120486686) and 7 (120205008-120295936) 120412545	SNX29 (30584951- 31133317)
ARID1B (9791633- 10227502)	MIPEP (2670000- 2790727)	PPP2R2B (147937442- 148411731)
DPP3 (5907252- 5946734)	between MROH9 (9:63620228-63727022) and 9 (62101613-62499581) 63620228	SLC5A10 (60281885- 60332141)
ENPP7 (2612574- 2619519)	between GTF2F2 (11:21983832-22144954) and 11 (21932497-21932624) 21983832	FAM83G (60296820- 60322650)
AEBP1 (51046899- 51056698)	TMEM181 (8562844- 8635462)	VANGL1 (104996073- 105048775)
between RRP1B (13:206629204-206651123) and 13 (206454718-206465807) 206629204	between CCR6 (1:2018608-2019821) and 1 (2003172-2008112) 2018608	ADARB2 (68013449- 68467189)
between SPECC1 (12:59466791-59654192) and 12 (59431513-59449672) 59466791	between FOXK1 (3:3556161-3621142) and 3 (2814547-3324798) 3556161	WDR37 (68427192- 68535143)
between SOX11 (3:129798854-129800197) and 3 (129245326-129245431) 129798854	USP36 (3309237- 3348525)	between ZC3H6 (3:44085397-44148494) and 3 (43950002-43975683) 44085397
between KCNH2 (18:6243524-6279111) and 18 (6209158-6228943) 6243524	TOP1MT (1148890- 1188130)	RRP1B (206629204- 206651123)
ABCB8 (6178554- 6197226)	between SBDS (3:16161580-16169453) and 3 (15026772-15450615) 16161580	between TRIM44 (2:25276859-25378448) and 2 (24875380-25138873) 25276859
between U5 (1:266083684-266083797) and 1 (265948083-266028533) 266083684	PRKCA (12882064- 13263554)	DIP2C (68770164- 69141871)
between TPCN2 (2:4069280-4105042) and 2 (3621246-3633296) 4069280	between GPER1 (3:712160-715980) and 3 (666918-666997) 712160	NALF1 (74743587- 75344229)
USP36 (3309237- 3348525)	PEPD (43177062- 43290369)	CSF1R (151102147- 151147633)
SDR42E1 (6387363- 6399629)	DNAH17 (3482650- 3591132)	between CATSPER3 (2:137139749-137175305) and 2 (137060893-137080106) 137139749
between COL18A1 (13:207940948-207982938) and 13 (207691174-207791802) 207940948	ADARB2 (68013449- 68467189)	SMURF1 (6037741- 6142575)
SFMBT2 (63877586- 64070770)	HDAC4 (138381635- 138614301)	TGFBR3 (125110072- 125316796)
BEGAIN (121389563- 121434426)	HS3ST3A1 (57630468- 57729589)	between CBX4 (12:2521027-2527241) and 12 (2341957-2384025) 2521027
between MACROH2A1 (2:137534138-137623886) and 2 (137200423-137206979) 137534138	PACRG (4967224- 5465064)	PEPD (43177062- 43290369)
ADARB2 (68013449- 68467189)	RHPN1 (1123105- 1132966)	between PITRM1 (10:66996954-67047235) and 10 (66488391-66497844) 66996954
WDR37 (68427192- 68535143)	between SBDS (3:16161580-16169453) and 3 (15026772-15450615) 16161580	between PITRM1 (10:66996954-67047235) and 10 (66488391-66497844) 66996954
CBFA2T3 (779366- 853822)	ATP8A2 (3277951- 3793881)	between U6 (9:133920789-133920895) and 9 (133517078-133517146) 133920789
between IRX4 (16:78937566-78945269) and 16 (78305793-78309786) 78937566	MOXD1 (31282506- 31367779)	between IRX1 (16:77695071-77701236) and 16 (76742236-76742325) 77695071
between AMER2 (11:3124317-3127433) and 11 (2750363-2750446) 3124317	CDX1 (151202777- 151216988)	between DNMT3A (3:113528926-113603087) and 3 (113044836-113180742) 113528926
PEPD (43177062- 43290369)	ACACB (41621574- 41739916)	ZC3H18 (1030418- 1081538)
SYNPO (151599597- 151632099)	between OPA3 (6:51917379-51964488) and 6 (51872812-51886724) 51917379	ZC3H7B (7148627- 7201059)
SNX29 (30584951- 31133317)	between SH3TC2 (2:150183485-150247637) and 2 (150033579-150040731) 150183485	between TSHZ3 (6:41345470-41423700) and 6 (40292951-40615673) 41345470
RAMP1 (137490356- 137535553)	between IRX1 (16:77695071-77701236) and 16 (76742236-76742325) 77695071	CA6 (69447439- 69468821)
PPARGC1B (150823373- 150919376)	between EPS8L3 (4:110311519-110326994) and 4 (110178475-110197900) 110311519	KCNH1 (131960480- 132334953)
between ADARB2 (10:68013449-68467189) and 10 (67302626-67302732) 68013449	PCP4 (203412479- 203479209)	RXRA (273705505- 273797620)
CAMK1D (59204724- 59630285)	between CATSPER3 (2:137139749-137175305) and 2 (137060893-137080106) 137139749	between KLF6 (10:66488391-66497844) and 10 (65680332-65702190) 66488391
CD44 (25788703- 25884153)	VANGL1 (104996073- 105048775)	between ZNF326 (4:126679581-126717815) and 4 (126067000-126067086) 126679581
SCNN1G (22977947- 23013384)	between DRG2 (12:60586215-60598283) and 12 (60507667-60529733) 60586215	SLC7A1 (6538045- 6604658)
CLMP (49989767- 50093417)	ADARB2 (68013449- 68467189)	between TAS2R1 (16:72720854-72721753) and 16 (72223534-72242064) 72720854
GTPBP4 (68547319- 68568713)	between MROH5 (4:2282120-2343887) and 4 (1582330-1647573) 2282120	between XRCC2 (18:4808470-4835802) and 18 (3148483-4054118) 4808470
between CDH4 (17:60959190-61451878) and 17 (59967165-59974706) 60959190	NGLY1 (12616567- 12685823)	MAP3K5 (27380142- 27600493)
RPS6KA2 (2203606- 2522599)	NCF1 (11820266- 11839354)	FSTL4 (135488563- 136096787)
METTL22 (34033261- 34055464)	between MROH9 (9:63620228-63727022) and 9 (62101613-62499581) 63620228	PTER (45362928- 45440215)
TPK1 (112931795- 113305175)	TRAF3 (1512633- 1627278)	KCNH2 (6243524- 6279111)
between ZNF326 (4:126679581-126717815) and 4 (126067000-126067086) 126679581	ACSM5 (25393190- 25422476)	between ELFN2 (5:10427019-10429478) and 5 (10319816-10344832) 10427019
ITPR3 (29835922- 29901309)	UBFD1 (22639983- 22655283)	ENTREP3 (94575793- 94581585)
PITRM1 (66996954- 67047235)	ADARB2 (68013449- 68467189)	ADA (47044497- 47072245)
JMJD1C (66640849- 66920324)	between U6 (6:1320277-1320383) and 6 (1091259-1107096) 1320277	between IPO5 (11:67004109-67060551) and 11 (66679253-66720045) 67004109
DGKI (11705093- 12177267)	RASSF4 (91103526- 91125360)	between ssc-mir-9815 (1:1013707-1013802) and 1 (855389-882473) 1013707
PDGFRB (151155756- 151192647)	DEPP1 (91114441- 91122191)	between GTPBP4 (10:68547319-68568713) and 10 (68534796-68539280) 68547319
between PITRM1 (10:66996954-67047235) and 10 (66488391-66497844) 66996954	CBFA2T3 (779366- 853822)	between GPR55 (15:131655663-131673693) and 15 (131614743-131628619) 131655663
between MED9 (12:60906718-60933944) and 12 (60755521-60766058) 60906718	ZC3H3 (1010638- 1089738)	between ssc-mir-296 (17:58970316-58970392) and 17 (58840006-58873241) 58970316
ADARB2 (68013449- 68467189)	MOXD1 (31282506- 31367779)	PITRM1 (66996954- 67047235)
WDR37 (68427192- 68535143)	PDE6A (150927770- 150985318)	TENT4A (75217219- 75258556)
between KLF6 (10:66488391-66497844) and 10 (65680332-65702190) 66488391	ANKRD11 (455851- 612868)	EBNA1BP2 (168049758- 168061013)
between METTL26 (3:41134246-41141353) and 3 (41123048-41127917) 41134246	between ZNF618 (1:254477872-254672964) and 1 (254135495-254135571) 254477872	ARID1B (9791633- 10227502)
between ST18 (4:77897737-78002009) and 4 (77673244-77683074) 77897737	MOXD1 (31282506- 31367779)	DCST1 (94748429- 94768452)
between U6 (10:67302626-67302732) and 10 (67022655-67082449) 67302626	between U6 (10:67302626-67302732) and 10 (67022655-67082449) 67302626	BEND7 (48177762- 48262051)
PCBP3 (208094877- 208259369)	SNX29 (30584951- 31133317)	between MROH9 (9:63620228-63727022) and 9 (62101613-62499581) 63620228
between TMEM26 (14:64877935-64925505) and 14 (64326461-64465281) 64877935	between BTNL2 (7:24790614-24807432) and 7 (24231293-24256281) 24790614	between IRX1 (16:77695071-77701236) and 16 (76742236-76742325) 77695071
between PPARGC1B (2:150823373-150919376) and 2 (150660685-150747220) 150823373	GLS2 (21806406- 21820001)	between ST3GAL1 (4:7896554-7909505) and 4 (7016774-7174985) 7896554
between ST3GAL1 (4:7896554-7909505) and 4 (7016774-7174985) 7896554	between OLFM1 (1:274224454-274261328) and 1 (274103877-274111970) 274224454	between TENT4A (16:75217219-75258556) and 16 (74305736-74524295) 75217219
between MGMT (14:138499309-138771540) and 14 (137101555-137264238) 138499309	CD74 (151402211- 151409833)	ENPP7 (2612574- 2619519)
GZMH (74723954- 74727568)	between NOL12 (5:10137362-10144140) and 5 (10038966-10041067) 10137362	NMNAT2 (124498109- 124696194)
TNRC6C (3847901- 3935368)	PRSS22 (39365803- 39380476)	CDH12 (9985126- 10384663)
MAP6 (9810926- 9901494)	METTL22 (34033261- 34055464)	between USP22 (12:61271641-61308270) and 12 (61057733-61060696) 61271641
between LRP12 (4:32701835-32783390) and 4 (31606773-32094287) 32701835	TOM1L2 (60652189- 60729259)	CDK5RAP2 (260466942- 260648161)
TCAF1 (6567359- 6623197)	IGHMBP2 (4171344- 4194525)	XXYLT1 (132066884- 132269965)
between TAS1R2 (6:77350457-77364843) and 6 (77161097-77267415) 77350457	SLC22A12 (7558535- 7565751)	MIPEP (2670000- 2790727)
between MROH5 (4:2282120-2343887) and 4 (1582330-1647573) 2282120	CSF1R (151102147- 151147633)	RGS5 (87286953- 87342088)
between NCF1 (3:11820266-11839354) and 3 (11671575-11811423) 11820266	GRK2 (5209439- 5227758)	between ADARB2 (10:68013449-68467189) and 10 (67302626-67302732) 68013449
between C10orf143 (14:139013253-139050019) and 14 (138819848-138935462) 139013253	between WAPL (14:87492458-87588543) and 14 (86539916-87227133) 87492458	SH3PXD2A (114519928- 114777238)
between ICE1 (16:76195361-76254318) and 16 (75517023-75524758) 76195361	WDR37 (68427192- 68535143)	between ADARB2 (10:68013449-68467189) and 10 (67302626-67302732) 68013449
EEF1D (969527- 983270)	between CDH4 (17:60959190-61451878) and 17 (59967165-59974706) 60959190	between SIK1 (13:206454718-206465807) and 13 (206293849-206297015) 206454718
between ADSS1 (AEMK02000452.1:3008692-3027041) and AEMK02000452.1 (2901334-2913133) 3008692	between XRCC2 (18:4808470-4835802) and 18 (3148483-4054118) 4808470	ADARB2 (68013449- 68467189)
PPARGC1B (150823373- 150919376)	between NOM1 (18:1747223-1761859) and 18 (1725244-1730878) 1747223	CLEC16A (31938135- 32158320)
between IL17B (2:150541180-150545367) and 2 (150526174-150537517) 150541180	PDE6A (150927770- 150985318)	between U6 (16:76742236-76742325) and 16 (76326721-76491003) 76742236
PDGFRB (151155756- 151192647)	TOP1MT (1148890- 1188130)	ADARB2 (68013449- 68467189)
SLC26A2 (150996686- 151022148)	between VPS13A (1:230069368-230331200) and 1 (229429066-229468268) 230069368	NDC1 (158458840- 158514785)
between SACS (11:2382906-2442316) and 11 (1554763-1582408) 2382906	between SYT10 (5:40872283-40934326) and 5 (39735257-39735363) 40872283	SORCS2 (3207098- 3760393)
between GTPBP4 (10:68547319-68568713) and 10 (68534796-68539280) 68547319	SLIT1 (108446004- 108624302)	between CBLB (13:153395978-153700056) and 13 (152158280-152159257) 153395978
between XRCC2 (18:4808470-4835802) and 18 (3148483-4054118) 4808470	between RALA (18:54550238-54588980) and 18 (54494709-54494815) 54550238	FRMD3 (31341128- 31748439)
between C1QB (6:80601665-80607471) and 6 (80592473-80597452) 80601665	EBNA1BP2 (168049758- 168061013)	SPECC1 (59466791- 59654192)
HS3ST3A1 (57630468- 57729589)	between SALL1 (6:33732025-33748704) and 6 (32494236-32609926) 33732025	between FOXK1 (3:3556161-3621142) and 3 (2814547-3324798) 3556161
between ADARB2 (10:68013449-68467189) and 10 (67302626-67302732) 68013449	between MROH5 (4:2282120-2343887) and 4 (1582330-1647573) 2282120	AGK (8263896- 8368972)
between MROH5 (4:2282120-2343887) and 4 (1582330-1647573) 2282120	between CDH4 (17:60959190-61451878) and 17 (59967165-59974706) 60959190	INTS3 (95905150- 95944809)
between DACH1 (11:43764271-44187821) and 11 (42033851-42419734) 43764271	between PITRM1 (10:66996954-67047235) and 10 (66488391-66497844) 66996954	PRDM16 (64704920- 65012570)
between H2BC26 (2:51687842-51694212) and 2 (51668122-51671539) 51687842	between DUSP10 (10:10866448-10905857) and 10 (10264244-10269879) 10866448	between SCGB1A1 (2:9297283-9302165) and 2 (9148560-9161905) 9297283
CLEC16A (31938135- 32158320)	between TMEM179 (AEMK02000452.1:2901334-2913133) and AEMK02000452.1 (2540304-2580943) 2901334	CAMK2A (151248358- 151308706)
KLF6 (66488391- 66497844)	ACSL1 (45866857- 45963729)	TENT4A (75217219- 75258556)
CIB4 (112406908- 112457138)	IFITM10 (1166971- 1183315)	between VPS35L (3:26039884-26122770) and 3 (26022160-26035571) 26039884
ODAD2 (39274932- 39462846)	between KAZN (6:74236437-74378956) and 6 (73118177-73239423) 74236437	between SYNPO (2:151599597-151632099) and 2 (151489521-151522749) 151599597
KATNIP (19150371- 19368223)	TAF4 (61465822- 61529890)	TMEM181 (8562844- 8635462)
TCOF1 (151368289- 151401027)	HIGD1B (18515427- 18522810)	ADARB2 (68013449- 68467189)
VPS18 (130409123- 130420450)	between WASF3 (11:4261177-4366253) and 11 (4054442-4161481) 4261177	MGAT5B (4655379- 4730371)
DAB2IP (261659660- 261859022)	PFKM (78476123- 78526997)	CD44 (25788703- 25884153)
between SEPTIN9 (12:4254775-4405628) and 12 (3847901-3935368) 4254775	SEPTIN9 (4254775- 4405628)	NSMCE1 (19609881- 19649867)
PTPRN2 (721131- 1389607)	between RHPN1 (4:1123105-1132966) and 4 (1091263-1092818) 1123105	between SEPTIN9 (12:4254775-4405628) and 12 (3847901-3935368) 4254775
CDX1 (151202777- 151216988)	TRRAP (5909022- 6029333)	ADARB2 (68013449- 68467189)
between CD74 (2:151402211-151409833) and 2 (151368289-151401027) 151402211	PSMD3 (22344751- 22360545)	WDR37 (68427192- 68535143)
DLGAP2 (32600234- 33267312)	SHB (238681194- 238826429)	ULK2 (59806955- 59878388)
between ST18 (4:77897737-78002009) and 4 (77673244-77683074) 77897737	between HDHD5 (5:69500285-69512611) and 5 (69461290-69480112) 69500285	RIMS4 (47167305- 47235386)
between GTF2IRD1 (3:11538314-11654770) and 3 (11373492-11392695) 11538314	between LRRC8D (4:126766211-126874275) and 4 (126679581-126717815) 126766211	between ADARB2 (10:68013449-68467189) and 10 (67302626-67302732) 68013449
between HTR4 (2:149731034-149912495) and 2 (149674448-149722865) 149731034	RPS6KA2 (2203606- 2522599)	NPR3 (18842039- 18929805)
DGKI (11705093- 12177267)	between PSD2 (2:141595464-141658713) and 2 (141480397-141514322) 141595464	between PPP1R3D (17:59964585-59967113) and 17 (59875993-59955209) 59964585
between SACS (11:2382906-2442316) and 11 (1554763-1582408) 2382906	ADARB2 (68013449- 68467189)	between AFAP1L1 (2:150445126-150510002) and 2 (150260196-150423212) 150445126
DGKI (11705093- 12177267)	PDE6A (150927770- 150985318)	THBS2 (855389- 882473)
between SEPHS1 (10:48362463-48386431) and 10 (48177762-48262051) 48362463	RCAN2 (40980527- 41282835)	MBOAT2 (127243275- 127360057)
between XRCC2 (18:4808470-4835802) and 18 (3148483-4054118) 4808470	between LY6E (4:1337196-1340786) and 4 (1296032-1299886) 1337196	ZC3H13 (21298855- 21387968)
HS3ST3A1 (57630468- 57729589)	between IRX1 (16:77695071-77701236) and 16 (76742236-76742325) 77695071	between HABP2 (14:123893996-123932961) and 14 (123389294-123389400) 123893996
between ZC3H3 (4:1010638-1089738) and 4 (995763-1000271) 1010638	between USP36 (12:3309237-3348525) and 12 (3212432-3222711) 3309237	between ZNF326 (4:126679581-126717815) and 4 (126067000-126067086) 126679581
SYNPO (151599597- 151632099)	between EN2 (18:2782831-2788165) and 18 (2545994-2555484) 2782831	DNAJB6 (1444739- 1499887)
ARMC9 (131928719- 132101343)	between MTUS2 (11:6197740-6532924) and 11 (6024749-6024908) 6197740	ADARB2 (68013449- 68467189)
ARID3A (77431087- 77464628)	ADARB2 (68013449- 68467189)	PHACTR3 (59625982- 59862928)
between RRP1B (13:206629204-206651123) and 13 (206454718-206465807) 206629204	between IRX4 (16:78937566-78945269) and 16 (78305793-78309786) 78937566	ATP8A1 (33387627- 33638841)
between CDH4 (17:60959190-61451878) and 17 (59967165-59974706) 60959190	between SH3RF2 (2:147290579-147413143) and 2 (147221320-147221426) 147290579	TTLL11 (261901333- 262203978)
between SACS (11:2382906-2442316) and 11 (1554763-1582408) 2382906	ZNHIT6 (130298280- 130386955)	DHX8 (19549286- 19582154)
MIPEP (2670000- 2790727)	between MLYCD (6:4681664-4698661) and 6 (4642764-4653487) 4681664	MIPEP (2670000- 2790727)
SLC9A8 (51401621- 51477220)	CLOCK (54793342- 54877777)	between CDH4 (17:60959190-61451878) and 17 (59967165-59974706) 60959190
SLC41A1 (66473341- 66499805)	between SMIM28 (1:26029987-26042862) and 1 (25991388-25991508) 26029987	between SCLY (15:137637128-137674735) and 15 (137490356-137535553) 137637128
between CDH11 (6:25783597-25933634) and 6 (24518615-24518701) 25783597	between AKR1B1 (18:14684036-14752310) and 18 (14556832-14593252) 14684036	between DKK3 (2:47385192-47444660) and 2 (46839485-47028963) 47385192
between ADGRD1 (14:24059019-24241176) and 14 (23516257-23594257) 24059019	between LAPTM4A (3:118152587-118170278) and 3 (117987557-118011884) 118152587	KCNN3 (94915965- 95113275)
DAB2IP (261659660- 261859022)	between TMEM130 (3:5887033-5903747) and 3 (5720680-5732454) 5887033	MVP (18057177- 18081155)
TCOF1 (151368289- 151401027)	ANXA6 (71857258- 71913723)	between ssc-mir-9815 (1:1013707-1013802) and 1 (855389-882473) 1013707
between AMZ1 (3:1963896-1994169) and 3 (1905656-1918227) 1963896	between ECM1 (4:98615778-98621836) and 4 (98577823-98589180) 98615778	FANCA (253207- 300152)
between SCG2 (15:125419847-125426278) and 15 (124912406-124915780) 125419847	LPIN1 (124940561- 125074122)	between TENT4A (16:75217219-75258556) and 16 (74305736-74524295) 75217219
between AADACL4 (6:72635281-72650729) and 6 (72556236-72598815) 72635281	between SYT10 (5:40872283-40934326) and 5 (39735257-39735363) 40872283	between NDUFV1 (2:4958522-4964216) and 2 (4941136-4948781) 4958522
ATP8A2 (3277951- 3793881)	JMJD6 (4809118- 4818043)	between SACS (11:2382906-2442316) and 11 (1554763-1582408) 2382906
DRC3 (60633177- 60651849)	EVI5 (124395315- 124600581)	between IRX1 (16:77695071-77701236) and 16 (76742236-76742325) 77695071
between IRX4 (16:78937566-78945269) and 16 (78305793-78309786) 78937566	SND1 (20261476- 20653590)	TENT4A (75217219- 75258556)
KLC1 (2153300- 2220598)	AFAP1L1 (150445126- 150510002)	SPOCK1 (139018179- 139522593)
ARSI (151314507- 151320814)	between PLXNA2 (9:134584406-134796063) and 9 (133920789-133920895) 134584406	between FAM83H (4:892041-907517) and 4 (852250-866201) 892041
ZNF532 (161877574- 161984368)	PPP1R7 (139917257- 139941251)	DYNC2I1 (508276- 553968)
between ADSS1 (AEMK02000452.1:3008692-3027041) and AEMK02000452.1 (2901334-2913133) 3008692	FBLIM1 (74929932- 74966942)	between SHH (18:2545994-2555484) and 18 (1795497-1934947) 2545994
between KLF6 (10:66488391-66497844) and 10 (65680332-65702190) 66488391	IGHMBP2 (4171344- 4194525)	BTBD9 (33720014- 34124458)
USP10 (3977231- 4043533)	between TAFA5 (5:1414144-1569846) and 5 (770654-808006) 1414144	between CDH9 (16:13944245-14076030) and 16 (12413883-12413989) 13944245
SNX29 (30584951- 31133317)	ARHGEF37 (150660685- 150747220)	NR3C1 (144822939- 144956451)
between MIR193B (3:28913088-28913176) and 3 (28908129-28908219) 28913088	KCNIP1 (53267523- 53653730)	between PDGFRB (2:151155756-151192647) and 2 (151102147-151147633) 151155756
between MGAT5B (12:4655379-4730371) and 12 (4526751-4526825) 4655379	ATXN7L2 (110637237- 110646041)	between SYT1 (5:101871314-102215581) and 5 (101693246-101797838) 101871314
GPR157 (69557701- 69581643)	between GIPC2 (6:135077638-135217785) and 6 (134727343-134777072) 135077638	LHPP (133864048- 133999172)
SFMBT2 (63877586- 64070770)	TTLL11 (261901333- 262203978)	USP10 (3977231- 4043533)
between IRX1 (16:77695071-77701236) and 16 (76742236-76742325) 77695071	between IFITM10 (2:1166971-1183315) and 2 (1008761-1022460) 1166971	between GPR157 (6:69557701-69581643) and 6 (69507830-69535371) 69557701
between IRX4 (16:78937566-78945269) and 16 (78305793-78309786) 78937566	between NT5M (12:60979499-60994582) and 12 (60922474-60924250) 60979499	CYTH1 (3356245- 3432641)
between RASL11B (8:39703423-39708170) and 8 (39517512-39581727) 39703423	between SBDS (3:16161580-16169453) and 3 (15026772-15450615) 16161580	between U6 (14:1857573-1857674) and 14 (1165982-1167529) 1857573
between ADARB2 (10:68013449-68467189) and 10 (67302626-67302732) 68013449	UBE3C (1542163- 1653982)	TCF7L2 (123343412- 123546417)
between MYC (4:12455122-12461078) and 4 (10179758-10451929) 12455122	GTPBP4 (68547319- 68568713)	between PITRM1 (10:66996954-67047235) and 10 (66488391-66497844) 66996954
ZC3H3 (1010638- 1089738)	MBP (147590865- 147685290)	CARS1 (2119592- 2163343)
PPARGC1B (150823373- 150919376)	between POMP (11:5953743-5974060) and 11 (5621212-5795264) 5953743	IGHMBP2 (4171344- 4194525)
PEPD (43177062- 43290369)	between ZC3H7A (3:31332511-31372799) and 3 (31278852-31293246) 31332511	between IRX4 (16:78937566-78945269) and 16 (78305793-78309786) 78937566
ADARB2 (68013449- 68467189)	between CRABP2 (4:93388092-93394155) and 4 (93366241-93372454) 93388092	DRC3 (60633177- 60651849)
WDR37 (68427192- 68535143)	KCND3 (108246237- 108621510)	between U6 (10:67302626-67302732) and 10 (67022655-67082449) 67302626
between IRX1 (16:77695071-77701236) and 16 (76742236-76742325) 77695071	PLEKHG5 (67321534- 67362838)	between NAA20 (17:28070175-28083650) and 17 (27887609-27887715) 28070175
GTF2IRD1 (11538314- 11654770)	SPECC1 (59466791- 59654192)	between CATSPER3 (2:137139749-137175305) and 2 (137060893-137080106) 137139749
between HS3ST3A1 (12:57630468-57729589) and 12 (57206600-57238444) 57630468	IRAG1 (48745371- 48930883)	between GIPC2 (6:135077638-135217785) and 6 (134727343-134777072) 135077638
between PRPSAP2 (12:60340883-60376568) and 12 (60296820-60322650) 60340883	ADARB2 (68013449- 68467189)	CHIA (109035326- 109046499)
between TGFA (3:71948137-72050474) and 3 (71730003-71840861) 71948137	WDR37 (68427192- 68535143)	between TAFA5 (5:1414144-1569846) and 5 (770654-808006) 1414144
between SLC9A8 (17:51401621-51477220) and 17 (51259813-51334020) 51401621	VWF (64519186- 65002452)	DNAH17 (3482650- 3591132)
between CSNK1A1 (2:150612077-150662284) and 2 (150580126-150580211) 150612077	between KIZ (17:28980328-29082392) and 17 (28763938-28764038) 28980328	between ADARB1 (13:207691174-207791802) and 13 (207560990-207588501) 207691174
SH2D2A (93282413- 93293205)	BIN1 (25328674- 25383652)	MIPEP (2670000- 2790727)
between CSNK1A1 (2:150612077-150662284) and 2 (150580126-150580211) 150612077	between PITRM1 (10:66996954-67047235) and 10 (66488391-66497844) 66996954	between PPARGC1B (2:150823373-150919376) and 2 (150660685-150747220) 150823373
USP31 (23035426- 23116007)	between ACTG1 (12:1313641-1323217) and 12 (1300055-1309778) 1313641	MIPEP (2670000- 2790727)
VANGL1 (104996073- 105048775)	CAMTA1 (67605790- 68471920)	GTPBP4 (68547319- 68568713)
FAM20A (11607034- 11657737)	ZC3H3 (1010638- 1089738)	between U6 (10:67302626-67302732) and 10 (67022655-67082449) 67302626
IL6R (95322433- 95381282)	WWOX (8910138- 9871053)	CDH5 (27108597- 27142177)
PTGER3 (141958955- 142161286)	SHE (95284607- 95308099)	TRPC7 (138373189- 138510728)
between LAPTM4A (3:118152587-118170278) and 3 (117987557-118011884) 118152587	between MYC (4:12455122-12461078) and 4 (10179758-10451929) 12455122	TPK1 (112931795- 113305175)
between GALNT17 (3:15026772-15450615) and 3 (14417501-14417611) 15026772	between AXIN2 (12:12311298-12343200) and 12 (12015321-12087976) 12311298	PITRM1 (66996954- 67047235)
between RASL11B (8:39703423-39708170) and 8 (39517512-39581727) 39703423	between SLC25A12 (15:77895938-78098383) and 15 (77803350-77860041) 77895938	between STOX1 (14:71928399-71985233) and 14 (71862649-71862713) 71928399
between SMIM10L1 (5:61162905-61163111) and 5 (61092015-61096759) 61162905	C16orf74 (3166929- 3217327)	BTBD9 (33720014- 34124458)
PPFIBP2 (1987841- 2141398)	between GPC1 (15:139457669-139484670) and 15 (139268929-139277541) 139457669	between SETD3 (7:120412545-120486686) and 7 (120205008-120295936) 120412545
between SLC25A12 (15:77895938-78098383) and 15 (77803350-77860041) 77895938	between KLF6 (10:66488391-66497844) and 10 (65680332-65702190) 66488391	between MYMK (1:273101678-273111727) and 1 (273063270-273075391) 273101678
PPARGC1B (150823373- 150919376)	NTMT1 (269819753- 269828831)	between FZD10 (14:24920679-24922424) and 14 (24729113-24760320) 24920679
OSBPL2 (61643377- 61685819)	between SACS (11:2382906-2442316) and 11 (1554763-1582408) 2382906	between U6 (3:13383092-13383200) and 3 (11956300-12039978) 13383092
between ADRA2C (8:2320226-2321608) and 8 (2125405-2145647) 2320226	between DACT2 (1:1413935-1424271) and 1 (1193167-1332694) 1413935	between AMER2 (11:3124317-3127433) and 11 (2750363-2750446) 3124317
between GPR55 (15:131655663-131673693) and 15 (131614743-131628619) 131655663	between ARL5B (10:55675138-55700305) and 10 (54785314-55380957) 55675138	DENND4B (95748140- 95761519)
between GTPBP4 (10:68547319-68568713) and 10 (68534796-68539280) 68547319	between GPC1 (15:139457669-139484670) and 15 (139268929-139277541) 139457669	between PTMA (15:132355655-132361435) and 15 (132217223-132228645) 132355655
between KATNAL1 (11:7001313-7064439) and 11 (6538045-6604658) 7001313	between NDUFA10 (15:138986421-139031897) and 15 (138381635-138614301) 138986421	LUZP1 (80973261- 81066262)
between CAMK1D (10:59204724-59630285) and 10 (59052915-59144797) 59204724	between WFDC1 (6:4333731-4399237) and 6 (4237440-4313247) 4333731	between NOL12 (5:10137362-10144140) and 5 (10038966-10041067) 10137362
IL6R (95322433- 95381282)	COL4A2 (76997516- 77161614)	SLIT1 (108446004- 108624302)
PARN (28612269- 28802504)	between ZC3H3 (4:1010638-1089738) and 4 (995763-1000271) 1010638	RCAN2 (40980527- 41282835)
TMEM184B (9633554- 9682115)	between TMCC3 (5:88438365-88682319) and 5 (88231274-88277997) 88438365	OVOL2 (26417795- 26451928)
between TBC1D4 (11:47543815-47828208) and 11 (45985564-46459791) 47543815	between PLXNA2 (9:134584406-134796063) and 9 (133920789-133920895) 134584406	between SYNPO (2:151599597-151632099) and 2 (151489521-151522749) 151599597
between WFDC1 (6:4333731-4399237) and 6 (4237440-4313247) 4333731	between TMPRSS13 (9:45241008-45258034) and 9 (44785701-45147140) 45241008	between TUB (9:1183822-1206274) and 9 (1134923-1181273) 1183822
TROAP (15300687- 15307679)	between ADRA2C (8:2320226-2321608) and 8 (2125405-2145647) 2320226	between TBC1D22A (5:2528921-2787304) and 5 (1414144-1569846) 2528921
between GSPT1 (3:31237194-31273865) and 3 (31137682-31141735) 31237194	S100A6 (96098525- 96099684)	ABLIM2 (2916775- 3054969)
VPS37C (10632927- 10643539)	between SYT10 (5:40872283-40934326) and 5 (39735257-39735363) 40872283	between ADARB2 (10:68013449-68467189) and 10 (67302626-67302732) 68013449
between RRP1B (13:206629204-206651123) and 13 (206454718-206465807) 206629204	PTPN5 (40459049- 40521461)	LIMD1 (28730278- 28811615)
EPHA8 (80516967- 80550588)	between NPTX2 (3:5720680-5732454) and 3 (5472315-5567876) 5720680	ADGRF3 (112671204- 112705296)
MAPK10 (132298299- 132776820)	between MAPRE2 (6:118943422-118987169) and 6 (118333733-118753512) 118943422	ADGRB1 (1582330- 1647573)
between MYMK (1:273101678-273111727) and 1 (273063270-273075391) 273101678	KCND3 (108246237- 108621510)	HSPG2 (79849698- 79958334)
LGALS3BP (3212432- 3222711)	DHRS7B (61320730- 61350219)	CACNG5 (13288544- 13328017)
VANGL1 (104996073- 105048775)	between LRRC8C (4:126957105-127037216) and 4 (126766211-126874275) 126957105	between TAF4 (17:61465822-61529890) and 17 (61133869-61133975) 61465822
THBS3 (94611593- 94623902)	between DNMT3L (13:207119051-207132538) and 13 (207042952-207056770) 207119051	SYT9 (2191765- 2391921)
between ADARB2 (10:68013449-68467189) and 10 (67302626-67302732) 68013449	CROCC2 (139766414- 139811999)	SLC7A1 (6538045- 6604658)
DCDC2C (131095460- 131194949)	between CBFA2T3 (6:779366-853822) and 6 (663123-709186) 779366	SENP7 (157521784- 157672814)
TTLL8 (602886- 629882)	LHFPL3 (104275423- 104827405)	between U5 (1:266083684-266083797) and 1 (265948083-266028533) 266083684
between ssc-mir-143 (2:150578738-150578817) and 2 (150541180-150545367) 150578738	COL27A1 (254770093- 254923823)	NDUFA8 (262236482- 262264097)
between TAF4 (17:61465822-61529890) and 17 (61133869-61133975) 61465822	between GFRA2 (14:5743584-5837454) and 14 (4346480-4404168) 5743584	MORN5 (262258298- 262295533)
RADIL (3641112- 3716141)	CBFA2T3 (779366- 853822)	COL24A1 (129905327- 130242358)
between TMEM26 (14:64877935-64925505) and 14 (64326461-64465281) 64877935	between U6 (2:37318399-37318502) and 2 (37171412-37255489) 37318399	between ssc-mir-378b (1:254135495-254135571) and 1 (254033385-254035978) 254135495
SACS (2382906- 2442316)	between NDUFA10 (15:138986421-139031897) and 15 (138381635-138614301) 138986421	between RIMKLA (6:168916725-168950046) and 6 (168877249-168902741) 168916725
MGAT5B (4655379- 4730371)	between SOX9 (12:8642158-8647315) and 12 (8033088-8033194) 8642158	between KCNJ2 (12:10351699-10362244) and 12 (8725335-8725413) 10351699
between KATNAL1 (11:7001313-7064439) and 11 (6538045-6604658) 7001313	AGAP3 (6081681- 6145522)	WDR37 (68427192- 68535143)
ADARB2 (68013449- 68467189)	between FGF3 (2:3489009-3497533) and 2 (3202166-3373411) 3489009	between LNX2 (11:4960239-5043045) and 11 (4866023-4879933) 4960239
WDR37 (68427192- 68535143)	between CCDC171 (1:206792212-207142837) and 1 (205925091-206372121) 206792212	between LRRC8C (4:126957105-127037216) and 4 (126766211-126874275) 126957105
ADARB2 (68013449- 68467189)	between IRF8 (6:3041645-3097406) and 6 (2592993-2597659) 3041645	CDH5 (27108597- 27142177)
WDR37 (68427192- 68535143)	between CD6 (2:10738471-10785516) and 2 (10648974-10673919) 10738471	between RHPN1 (4:1123105-1132966) and 4 (1091263-1092818) 1123105
between RPS6KA4 (2:7751968-7765260) and 2 (7590391-7603116) 7751968	between GPR153 (6:67138961-67145516) and 6 (67133482-67135292) 67138961	between TENT4A (16:75217219-75258556) and 16 (74305736-74524295) 75217219
DAB2IP (261659660- 261859022)	CSNK1G1 (107690065- 107884045)	between HACE1 (1:70993342-71105012) and 1 (68057538-68679256) 70993342
IMMP1L (29230210- 29307210)	between NCKAP5 (15:18801095-19521418) and 15 (17544806-17918555) 18801095	between AAR2 (17:39498730-39522695) and 17 (39255773-39309436) 39498730
PPARGC1B (150823373- 150919376)	between LRRC8C (4:126957105-127037216) and 4 (126766211-126874275) 126957105	between ssc-mir-143 (2:150578738-150578817) and 2 (150541180-150545367) 150578738
MRPL28 (41329928- 41334451)	NDST1 (151489521- 151522749)	between DIP2C (10:68770164-69141871) and 10 (68547319-68568713) 68770164
ADARB2 (68013449- 68467189)	SMYD2 (129263526- 129316349)	between SMIM28 (1:26029987-26042862) and 1 (25991388-25991508) 26029987
TXNDC11 (31376510- 31445632)	EBPL (18040011- 18072633)	between KCNA6 (5:65657225-65658835) and 5 (65561962-65565116) 65657225
SEPTIN9 (4254775- 4405628)	ADARB2 (68013449- 68467189)	AFF1 (131728873- 131924819)
MAP3K5 (27380142- 27600493)	MAG (44794204- 44809926)	CTSK (98391428- 98404961)
between CCDC42 (12:53869567-53884128) and 12 (53609757-53609863) 53869567	SDR42E1 (6387363- 6399629)	between BCAS1 (17:54920712-55039346) and 17 (54605943-54648736) 54920712
TCOF1 (151368289- 151401027)	between SYNPO (2:151599597-151632099) and 2 (151489521-151522749) 151599597	ABCB8 (6178554- 6197226)
between ERBB3 (5:21474475-21495038) and 5 (21431937-21433697) 21474475	between C1orf94 (6:90440734-90483003) and 6 (90135806-90136396) 90440734	between MROH9 (9:63620228-63727022) and 9 (62101613-62499581) 63620228
USP47 (47449161- 47582819)	SNX29 (30584951- 31133317)	SLC24A3 (27270093- 27780526)
between RASL11B (8:39703423-39708170) and 8 (39517512-39581727) 39703423	HDAC4 (138381635- 138614301)	between SYNPO (2:151599597-151632099) and 2 (151489521-151522749) 151599597
ASMT (909908- 944290)	between MED9 (12:60906718-60933944) and 12 (60755521-60766058) 60906718	between SYT10 (5:40872283-40934326) and 5 (39735257-39735363) 40872283
PEPD (43177062- 43290369)	between MTPN (18:13330029-13395460) and 18 (12568196-12568276) 13330029	between KHDRBS3 (4:6282076-6446389) and 4 (4373953-4658013) 6282076
between OSR1 (3:118757920-118765102) and 3 (118273113-118279639) 118757920	between LRFN2 (7:35723797-35914467) and 7 (35287365-35320931) 35723797	RALGDS (272776846- 272824184)
NCF4 (10874953- 10994014)	between U6 (3:30541646-30541750) and 3 (30362646-30489143) 30541646	between MGMT (14:138499309-138771540) and 14 (137101555-137264238) 138499309
CIITA (32172214- 32230780)	NCF1 (11820266- 11839354)	ACSF3 (663123- 709186)
CSF1R (151102147- 151147633)	between FCAR (6:59074996-59084788) and 6 (58871665-58891519) 59074996	between SPESP1 (1:166818037-166841693) and 1 (166465953-166608363) 166818037
MGAT5B (4655379- 4730371)	MICU2 (1421171- 1500396)	between SOX1 (11:77986200-77987351) and 11 (77532266-77545913) 77986200
ADARB2 (68013449- 68467189)	between SIRPB2 (17:33858320-33860953) and 17 (33505079-33521532) 33858320	NRG2 (141662369- 141824727)
KIF18B (18426835- 18448208)	between TAFA5 (5:1414144-1569846) and 5 (770654-808006) 1414144	between OPA3 (6:51917379-51964488) and 6 (51872812-51886724) 51917379
MAP4K4 (52484274- 52649410)	CARS1 (2119592- 2163343)	IQANK1 (852250- 866201)
between ADRA1D (17:31517021-31538362) and 17 (31208181-31217310) 31517021	between MYT1L (3:132125508-132294013) and 3 (131360883-131435579) 132125508	between ZC3H7A (3:31332511-31372799) and 3 (31278852-31293246) 31332511
CNDP2 (149565335- 149583998)	DOCK1 (136257807- 136741882)	HMGXB3 (151036191- 151102029)
between SCRG1 (14:16634776-16664558) and 14 (16459971-16462207) 16634776	between DIP2C (10:68770164-69141871) and 10 (68547319-68568713) 68770164	between CDH4 (17:60959190-61451878) and 17 (59967165-59974706) 60959190
between ADARB2 (10:68013449-68467189) and 10 (67302626-67302732) 68013449	ELP4 (29004987- 29230077)	WDR45B (522829- 549156)
GFRA2 (5743584- 5837454)	EHBP1L1 (6662463- 6678888)	CAB39 (131492578- 131584962)
PANK1 (101409253- 101473945)	between TCF7 (2:136422940-136457910) and 2 (136316954-136317060) 136422940	between U6 (11:27149887-27149995) and 11 (26498448-26498613) 27149887
ADARB2 (68013449- 68467189)	between NRN1 (7:3682571-3691349) and 7 (3262396-3557407) 3682571	between ssc-mir-9809 (X:113472239-113472331) and X (112593301-112604814) 113472239
between PITRM1 (10:66996954-67047235) and 10 (66488391-66497844) 66996954	between CDH4 (17:60959190-61451878) and 17 (59967165-59974706) 60959190	SEPTIN2 (140024049- 140058289)
between ADARB1 (13:207691174-207791802) and 13 (207560990-207588501) 207691174	TBC1D10A (47269092- 47301753)	ADARB2 (68013449- 68467189)
NALF1 (74743587- 75344229)	MTHFD1L (15140899- 15329986)	between TMEM176A (18:6337837-6342555) and 18 (6309594-6320974) 6337837
between OSR1 (3:118757920-118765102) and 3 (118273113-118279639) 118757920	KCND3 (108246237- 108621510)	between ARHGAP12 (10:42454646-42577345) and 10 (42013084-42214205) 42454646
CLEC16A (31938135- 32158320)	GID4 (60601003- 60617454)	RASSF4 (91103526- 91125360)
between LFNG (3:1810892-1820048) and 3 (1776157-1777520) 1810892	ENPP7 (2612574- 2619519)	DEPP1 (91114441- 91122191)
between CDX1 (2:151202777-151216988) and 2 (151155756-151192647) 151202777	MFAP4 (60137566- 60144207)	BRD3 (273502320- 273534361)
SDK1 (2814547- 3324798)	CLMP (49989767- 50093417)	between IRX1 (16:77695071-77701236) and 16 (76742236-76742325) 77695071
PLD6 (61057733- 61060696)	PEPD (43177062- 43290369)	between SPSB1 (6:69720806-69791119) and 6 (69666601-69700298) 69720806
CARD9 (1343214- 1351348)	between NIPAL3 (6:82111626-82167383) and 6 (82052686-82109731) 82111626	PRKCA (12882064- 13263554)
between MTMR12 (16:18461129-18537908) and 16 (17848299-17872181) 18461129	NOCT (87885420- 87909241)	between MYC (4:12455122-12461078) and 4 (10179758-10451929) 12455122
between KIZ (17:28980328-29082392) and 17 (28763938-28764038) 28980328	between AGPAT3 (13:206884538-206906353) and 13 (206722596-206735997) 206884538	between MYMK (1:273101678-273111727) and 1 (273063270-273075391) 273101678
PDE6A (150927770- 150985318)	SMOC2 (1193167- 1332694)	CSF1R (151102147- 151147633)
between ZP4 (14:53577135-53584546) and 14 (51828231-51830003) 53577135	DCLRE1B (106646011- 106656452)	between NDUFA10 (15:138986421-139031897) and 15 (138381635-138614301) 138986421
between SACS (11:2382906-2442316) and 11 (1554763-1582408) 2382906	between MYC (4:12455122-12461078) and 4 (10179758-10451929) 12455122	PIGL (59201556- 59256829)
PRKCA (12882064- 13263554)	between COG3 (11:21759180-21826913) and 11 (21612493-21622446) 21759180	between IRX1 (16:77695071-77701236) and 16 (76742236-76742325) 77695071
between CSNK1A1 (2:150612077-150662284) and 2 (150580126-150580211) 150612077	between CDC42 (6:80035123-80089233) and 6 (79849698-79958334) 80035123	between TRMU (5:3208118-3224366) and 5 (2980351-3203381) 3208118
between SOX9 (12:8642158-8647315) and 12 (8033088-8033194) 8642158	KDM4A (167597956- 167642333)	AGXT2 (20576659- 20617011)
between SAL1 (1:253638015-253642866) and 1 (253559546-253570113) 253638015	between NDUFS6 (16:78993913-79000006) and 16 (78937566-78945269) 78993913	CLEC16A (31938135- 32158320)
HMCN2 (270363978- 270523262)	between C10orf90 (14:135719351-135953846) and 14 (135617244-135617350) 135719351	CRISPLD2 (3881725- 3944583)
between AGPAT3 (13:206884538-206906353) and 13 (206722596-206735997) 206884538	PFKP (67022655- 67082449)	PPARGC1B (150823373- 150919376)
between DIP2C (10:68770164-69141871) and 10 (68547319-68568713) 68770164	between NOL12 (5:10137362-10144140) and 5 (10038966-10041067) 10137362	between NAA20 (17:28070175-28083650) and 17 (27887609-27887715) 28070175
TBC1D22A (2528921- 2787304)	DENND4B (95748140- 95761519)	CBFA2T3 (779366- 853822)
SDK1 (2814547- 3324798)	between SEPTIN9 (12:4254775-4405628) and 12 (3847901-3935368) 4254775	between CDH4 (17:60959190-61451878) and 17 (59967165-59974706) 60959190
MBOAT2 (127243275- 127360057)	ZC3H3 (1010638- 1089738)	between SYT1 (5:101871314-102215581) and 5 (101693246-101797838) 101871314
between SYNPO (2:151599597-151632099) and 2 (151489521-151522749) 151599597	CNDP2 (149565335- 149583998)	between XRCC2 (18:4808470-4835802) and 18 (3148483-4054118) 4808470
between GYG1 (13:89221157-89259792) and 13 (89044310-89088392) 89221157	between PADI1 (6:75830046-75871911) and 6 (75696481-75755890) 75830046	KAT14 (26485157- 26521525)
between CDH4 (17:60959190-61451878) and 17 (59967165-59974706) 60959190	between CST9L (17:30451597-30454777) and 17 (30414051-30417127) 30451597	FARS2 (3262396- 3557407)
THBS2 (855389- 882473)	MCOLN3 (130838291- 130865904)	CENPN (7227990- 7254891)
between SYT12 (2:5410627-5433926) and 2 (5392547-5404339) 5410627	IFT140 (40309635- 40372135)	CCDC3 (59052915- 59144797)
ACSM5 (25393190- 25422476)	between MAP2K3 (12:61396369-61417321) and 12 (61366741-61376873) 61396369	PPARGC1B (150823373- 150919376)
ARHGAP17 (357448- 465583)	between TXNRD1 (5:80172260-80236219) and 5 (79788572-80067795) 80172260	CSF1R (151102147- 151147633)
EPN2 (60171920- 60234278)	ZNHIT6 (130298280- 130386955)	TTYH2 (6838425- 6881472)
AEBP1 (51046899- 51056698)	MTUS2 (6197740- 6532924)	KCND3 (108246237- 108621510)
between KATNAL1 (11:7001313-7064439) and 11 (6538045-6604658) 7001313	KATNIP (19150371- 19368223)	between NAA20 (17:28070175-28083650) and 17 (27887609-27887715) 28070175
between TPCN2 (2:4069280-4105042) and 2 (3621246-3633296) 4069280	between SHB (1:238681194-238826429) and 1 (238567611-238633462) 238681194	ADARB2 (68013449- 68467189)
CARS1 (2119592- 2163343)	between STOX1 (14:71928399-71985233) and 14 (71862649-71862713) 71928399	ASMT (909908- 944290)
between MYLK2 (17:35499887-35513093) and 17 (35431395-35485065) 35499887	between OSR1 (3:118757920-118765102) and 3 (118273113-118279639) 118757920	VAV2 (273303144- 273476207)
DRC3 (60633177- 60651849)	MGMT (138499309- 138771540)	GSG1L (18904270- 19142549)
ADARB2 (68013449- 68467189)	TXNDC15 (137060893- 137080106)	MOB3B (38438346- 38680995)
TBC1D22A (2528921- 2787304)	between GPR20 (4:2404291-2408812) and 4 (2345118-2364672) 2404291	INTS3 (95905150- 95944809)
BMP2K (138674823- 138790083)	between ssc-mir-4338 (6:169655019-169655096) and 6 (169152179-169154551) 169655019	DHRS7B (61320730- 61350219)
PLCD3 (18281502- 18302483)	between CDC73 (10:575075-667432) and 10 (0-0) 575075	between GSX2 (8:40881552-40883995) and 8 (40780889-40846577) 40881552
RTEL1 (62611909- 62634690)	ADARB2 (68013449- 68467189)	TBC1D8 (53149196- 53289790)
between VPS35L (3:26039884-26122770) and 3 (26022160-26035571) 26039884	WDR37 (68427192- 68535143)	PTPRN2 (721131- 1389607)
between U6 (10:5007234-5007336) and 10 (4228751-4228848) 5007234	between LRRC8C (4:126957105-127037216) and 4 (126766211-126874275) 126957105	HSPA12A (126851903- 127037257)
PDE1C (40820644- 41409087)	TPCN2 (4069280- 4105042)	NALF1 (74743587- 75344229)
C4A (24068019- 24083061)	between PHF21B (5:4291396-4386247) and 5 (4197544-4219230) 4291396	between KATNAL1 (11:7001313-7064439) and 11 (6538045-6604658) 7001313
DIP2C (68770164- 69141871)	between U6 (10:67302626-67302732) and 10 (67022655-67082449) 67302626	MVP (18057177- 18081155)
between TCOF1 (2:151368289-151401027) and 2 (151314507-151320814) 151368289	between SYT10 (5:40872283-40934326) and 5 (39735257-39735363) 40872283	between ZHX3 (17:43848352-43962992) and 17 (43810048-43844554) 43848352
between U6 (10:67302626-67302732) and 10 (67022655-67082449) 67302626	SND1 (20261476- 20653590)	C10orf90 (135719351- 135953846)
ACO2 (7008719- 7071025)	between MROH9 (9:63620228-63727022) and 9 (62101613-62499581) 63620228	between PITRM1 (10:66996954-67047235) and 10 (66488391-66497844) 66996954
CBFA2T3 (779366- 853822)	between STK32B (8:5056817-5418329) and 8 (4893217-5023644) 5056817	between PRKG2 (8:136755469-136852906) and 8 (136568711-136595049) 136755469
INTS3 (95905150- 95944809)	DMBX1 (164970176- 164991968)	between ADARB2 (10:68013449-68467189) and 10 (67302626-67302732) 68013449
HMGXB3 (151036191- 151102029)	between MYC (4:12455122-12461078) and 4 (10179758-10451929) 12455122	between EFNA3 (4:94710647-94719248) and 4 (94666460-94674071) 94710647
VAC14 (13683801- 13791241)		CMIP (6654411- 6881813)
between IRX4 (16:78937566-78945269) and 16 (78305793-78309786) 78937566		CMIP (6654411- 6881813)
ADARB2 (68013449- 68467189)		between LRP12 (4:32701835-32783390) and 4 (31606773-32094287) 32701835
between PITRM1 (10:66996954-67047235) and 10 (66488391-66497844) 66996954		ADARB2 (68013449- 68467189)
GTF3C1 (19368394- 19439630)		WDR37 (68427192- 68535143)
between KCNJ2 (12:10351699-10362244) and 12 (8725335-8725413) 10351699		JAKMIP2 (148861751- 149045927)
between PADI1 (6:75830046-75871911) and 6 (75696481-75755890) 75830046		NUDT12 (109045592- 109059616)
between RRP1B (13:206629204-206651123) and 13 (206454718-206465807) 206629204		between IRX1 (16:77695071-77701236) and 16 (76742236-76742325) 77695071
between HABP2 (14:123893996-123932961) and 14 (123389294-123389400) 123893996		SLC12A9 (8697439- 8712918)
between PDGFA (3:301584-321712) and 3 (206348-207945) 301584		between ADARB2 (10:68013449-68467189) and 10 (67302626-67302732) 68013449
between ALKAL2 (3:132660909-132670124) and 3 (132426431-132431678) 132660909		PRORP (64620517- 64762428)
MTHFR (71863637- 71881820)		between MROH5 (4:2282120-2343887) and 4 (1582330-1647573) 2282120
PRSS2 (7443327- 7446625)		between U6 (2:136316954-136317060) and 2 (136286508-136299127) 136316954
between EFNB2 (11:74186640-74233354) and 11 (71327017-71348757) 74186640		TXNDC11 (31376510- 31445632)
between HS3ST3A1 (12:57630468-57729589) and 12 (57206600-57238444) 57630468		between RPS21 (17:61763574-61764832) and 17 (61697517-61747955) 61763574
between SACS (11:2382906-2442316) and 11 (1554763-1582408) 2382906		ZNF618 (254477872- 254672964)
between CHCHD5 (3:43908122-43915709) and 3 (43844722-43860547) 43908122		between PFKL (13:207167281-207191671) and 13 (207148401-207158532) 207167281
TUBB4A (72599140- 72605361)		between MROH9 (9:63620228-63727022) and 9 (62101613-62499581) 63620228
between ICE1 (16:76195361-76254318) and 16 (75517023-75524758) 76195361		PPFIBP2 (1987841- 2141398)
between ECM1 (4:98615778-98621836) and 4 (98577823-98589180) 98615778		SEZ6 (45178313- 45203216)
between ATP8A2 (11:3277951-3793881) and 11 (3225268-3259427) 3277951		KSR1 (43985732- 44135833)
between DAAM1 (1:188335384-188511096) and 1 (187719290-187729422) 188335384		between MGAT5B (12:4655379-4730371) and 12 (4526751-4526825) 4655379
between PAX6 (2:28978287-29001200) and 2 (28696661-28709672) 28978287		MIPEP (2670000- 2790727)
TOP3A (60443677- 60468964)		between FOXA2 (17:29997401-30001707) and 17 (29422129-29431990) 29997401
ERN1 (14881923- 14963284)		MTUS2 (6197740- 6532924)
DIP2C (68770164- 69141871)		ADARB2 (68013449- 68467189)
between EMID1 (14:46358008-46402076) and 14 (46254326-46323354) 46358008		TMEM42 (28045397- 28054891)
RADIL (3641112- 3716141)		between USP36 (12:3309237-3348525) and 12 (3212432-3222711) 3309237
between U6 (1:247840451-247840555) and 1 (247043622-247043725) 247840451		between TMEM26 (14:64877935-64925505) and 14 (64326461-64465281) 64877935
MAP1B (48403568- 48498885)		between TPT1 (11:21929221-21932691) and 11 (21848941-21865590) 21929221
ALDH3A2 (59936848- 59954358)		between ZBP1 (17:57973096-57986136) and 17 (57930432-57936522) 57973096
between SYNPO (2:151599597-151632099) and 2 (151489521-151522749) 151599597		between SAR1B (2:136843955-136874213) and 2 (136788372-136832001) 136843955
RGS12 (1963308- 2075971)		MIPEP (2670000- 2790727)
HIGD1B (18515427- 18522810)		WWOX (8910138- 9871053)
between AMER2 (11:3124317-3127433) and 11 (2750363-2750446) 3124317		between PABPN1L (6:858888-861604) and 6 (779366-853822) 858888
between PITX1 (2:137200423-137206979) and 2 (137139749-137175305) 137200423		between RIMKLA (6:168916725-168950046) and 6 (168877249-168902741) 168916725
between UNCX (3:804113-808187) and 3 (756429-775983) 804113		between PITRM1 (10:66996954-67047235) and 10 (66488391-66497844) 66996954
between LRRC8C (4:126957105-127037216) and 4 (126766211-126874275) 126957105		ZMYM2 (661351- 731029)
NATD1 (61366741- 61376873)		FADS2 (9629423- 9735576)
WDR37 (68427192- 68535143)		between NEUROG1 (2:137765942-137766682) and 2 (137672407-137678612) 137765942
PYCR3 (959710- 964192)		between OSR1 (3:118757920-118765102) and 3 (118273113-118279639) 118757920
between PITRM1 (10:66996954-67047235) and 10 (66488391-66497844) 66996954		between EPS8L3 (4:110311519-110326994) and 4 (110178475-110197900) 110311519
between BMP6 (7:5058817-5210270) and 7 (4919351-4936036) 5058817		between PAG6 (2:10379084-10386868) and 2 (10244187-10252680) 10379084
between U6 (11:27149887-27149995) and 11 (26498448-26498613) 27149887		between IRX1 (16:77695071-77701236) and 16 (76742236-76742325) 77695071
CDH4 (60959190- 61451878)		between SACS (11:2382906-2442316) and 11 (1554763-1582408) 2382906
between PLCH2 (6:64325952-64392068) and 6 (64301199-64311783) 64325952		ADAP2 (42817669- 42849922)
between GSX2 (8:40881552-40883995) and 8 (40780889-40846577) 40881552		PLK1 (22537831- 22552380)
SHE (95284607- 95308099)		between ADM (2:49229223-49231866) and 2 (49028923-49083590) 49229223
RABIF (24859385- 24867141)		between LOXL2 (14:7435867-7540704) and 14 (7390061-7403654) 7435867
between HTR4 (2:149731034-149912495) and 2 (149674448-149722865) 149731034		between CDH4 (17:60959190-61451878) and 17 (59967165-59974706) 60959190
ESYT2 (565145- 643307)		between SAAL1 (2:41028693-41056420) and 2 (40906806-40941944) 41028693
LAMA5 (61697517- 61747955)		SLC24A3 (27270093- 27780526)
CDYL2 (7420790- 7604947)		VANGL1 (104996073- 105048775)
ABLIM3 (150260196- 150423212)		AFF1 (131728873- 131924819)
DNAH17 (3482650- 3591132)		PPARGC1B (150823373- 150919376)
NCOA4 (90505110- 90531118)		between TAPT1 (8:11365432-11416488) and 8 (11215663-11317312) 11365432
between CLDN18 (13:78794580-78822796) and 13 (78620984-78622577) 78794580		SLIT1 (108446004- 108624302)
between SLAMF9 (4:90535582-90538456) and 4 (90422025-90457406) 90535582		MGMT (138499309- 138771540)
between SUPT3H (7:39751927-40161103) and 7 (39384556-39431248) 39751927		AIF1L (271072734- 271102803)
between PDE4DIP (4:100646935-100863250) and 4 (100478904-100479067) 100646935		HIPK2 (9861792- 10135065)
between TMEM130 (3:5887033-5903747) and 3 (5720680-5732454) 5887033		FLCN (61031157- 61045392)
TNK1 (52711921- 52719096)		TRRAP (5909022- 6029333)
between USP22 (12:61271641-61308270) and 12 (61057733-61060696) 61271641		between DIP2C (10:68770164-69141871) and 10 (68547319-68568713) 68770164
PRKCA (12882064- 13263554)		TGFBR3 (125110072- 125316796)
NGFR (25699427- 25720356)		ADARB2 (68013449- 68467189)
UTP25 (133105063- 133141217)		between MACROH2A1 (2:137534138-137623886) and 2 (137200423-137206979) 137534138
between VPS37C (2:10632927-10643539) and 2 (10474866-10482984) 10632927		between NPR3 (16:18842039-18929805) and 16 (18758962-18779419) 18842039
TRRAP (5909022- 6029333)		between CAMK1D (10:59204724-59630285) and 10 (59052915-59144797) 59204724
ATP8A1 (33387627- 33638841)		ADARB2 (68013449- 68467189)
NDST1 (151489521- 151522749)		between KLF6 (10:66488391-66497844) and 10 (65680332-65702190) 66488391
HMGXB3 (151036191- 151102029)		between ZNF212 (18:55528138-55541841) and 18 (55301624-55466628) 55528138
between SPINK7 (2:149611418-149616043) and 2 (149512698-149514675) 149611418		ENTPD6 (30908252- 30934083)
TBC1D22A (2528921- 2787304)		between HDAC4 (15:138381635-138614301) and 15 (138228807-138229289) 138381635
PRKAR1B (343139- 425165)		between SEPTIN9 (12:4254775-4405628) and 12 (3847901-3935368) 4254775
LPXN (12540098- 12582752)		VPS35L (26039884- 26122770)
CBFA2T3 (779366- 853822)		between ADGRD1 (14:24059019-24241176) and 14 (23516257-23594257) 24059019
between CBS (13:206205946-206230248) and 13 (206167156-206195468) 206205946		MORN4 (108987752- 108999598)
FLOT2 (45101531- 45120455)		between FAM20C (3:163421-200459) and 3 (0-0) 163421
between USPL1 (11:7321202-7361571) and 11 (7001313-7064439) 7321202		ADARB2 (68013449- 68467189)
TMEM181 (8562844- 8635462)		between NDUFA10 (15:138986421-139031897) and 15 (138381635-138614301) 138986421
between CCDC180 (1:239209387-239270803) and 1 (239120618-239136369) 239209387		between KLF6 (10:66488391-66497844) and 10 (65680332-65702190) 66488391
SHISA2 (3806302- 3812170)		between CDC42EP4 (12:7638085-7660186) and 12 (6884902-6898764) 7638085
between CDH4 (17:60959190-61451878) and 17 (59967165-59974706) 60959190		between ACOT6 (7:96984716-96992873) and 7 (96823130-96827719) 96984716
WDR37 (68427192- 68535143)		between SBDS (3:16161580-16169453) and 3 (15026772-15450615) 16161580
PCNX3 (6619215- 6639953)		HMGXB3 (151036191- 151102029)
between WDR43 (3:110318538-110365062) and 3 (110231017-110275267) 110318538		ALOX5 (90859016- 90907094)
ADARB2 (68013449- 68467189)		AFAP1L1 (150445126- 150510002)
between PITRM1 (10:66996954-67047235) and 10 (66488391-66497844) 66996954		CAMK1D (59204724- 59630285)
HPS1 (109730598- 109751985)		ACO1 (33937833- 34001900)
between OLFM1 (1:274224454-274261328) and 1 (274103877-274111970) 274224454		ADARB2 (68013449- 68467189)
between WDR33 (15:59520065-59638879) and 15 (59479510-59498132) 59520065		WDR37 (68427192- 68535143)
ADARB2 (68013449- 68467189)		FOXK2 (560852- 615739)
GMDS (752592- 1285550)		DNAH2 (52992843- 53086744)
between BIRC5 (12:3747279-3755215) and 12 (3643929-3647009) 3747279		KCNIP4 (15211917- 16346786)
KCNJ6 (201243609- 201525820)		between TRPC7 (2:138373189-138510728) and 2 (138352232-138353842) 138373189
between FGFR1 (15:48053340-48106724) and 15 (47626110-47697603) 48053340		DENND2B (665282- 703382)
ADARB2 (68013449- 68467189)		between NHLH1 (4:90109057-90109458) and 4 (90051277-90080635) 90109057
PYCR3 (959710- 964192)		CDC42BPG (7328156- 7347451)
between LRP11 (1:16139496-16198969) and 1 (16113780-16119273) 16139496		between ZP4 (14:53577135-53584546) and 14 (51828231-51830003) 53577135
between NKX3-1 (14:7783323-7787033) and 14 (7565604-7594057) 7783323		between WFDC1 (6:4333731-4399237) and 6 (4237440-4313247) 4333731
between C1orf100 (10:17193994-17215443) and 10 (16913025-16920586) 17193994		between TAS2R41 (18:6780808-6781731) and 18 (6567359-6623197) 6780808
ADARB2 (68013449- 68467189)		MAPK7 (60144136- 60158739)
WDR37 (68427192- 68535143)		between CRELD2 (5:709045-716771) and 5 (677705-680695) 709045
KCND3 (108246237- 108621510)		CLMP (49989767- 50093417)
SORCS2 (3207098- 3760393)		between DACT2 (1:1413935-1424271) and 1 (1193167-1332694) 1413935
PPARGC1B (150823373- 150919376)		VAC14 (13683801- 13791241)
GRAP2 (8375762- 8445068)		CBFA2T3 (779366- 853822)
MAP3K8 (40713847- 40742462)		between TERT (16:79258591-79276421) and 16 (79237061-79248500) 79258591
IKBKB (11289690- 11348549)		TRAPPC9 (3065234- 3533669)
between DNAH9 (12:56045381-56358236) and 12 (55513315-55519578) 56045381		SNAPC4 (1321812- 1341554)
between MAF (6:8468413-8485030) and 6 (7806444-7806541) 8468413		ZNF532 (161877574- 161984368)
between CEP170B (AEMK02000452.1:3105847-3130948) and AEMK02000452.1 (3066960-3068231) 3105847		ADARB2 (68013449- 68467189)
CBFA2T3 (779366- 853822)		WDR37 (68427192- 68535143)
HHAT (132347037- 132666873)		between ATP11A (11:78293469-78402083) and 11 (78190729-78232252) 78293469
CBFA2T3 (779366- 853822)		GRHL2 (35371136- 35564919)
AIRE (207148401- 207158532)		AFF1 (131728873- 131924819)
between TRIM16 (12:58926086-58939745) and 12 (58734177-58789493) 58926086		ANXA13 (15707607- 15766629)
between NUPR2 (3:16806900-16807196) and 3 (16688898-16764251) 16806900		between RTN4 (3:86180022-86252126) and 3 (85992634-86046908) 86180022
between OTOA (3:23570382-23662480) and 3 (23255961-23366351) 23570382		AUTS2 (13565281- 14794365)
between RDH13 (6:59274387-59292765) and 6 (59186265-59186402) 59274387		between GALNT17 (3:15026772-15450615) and 3 (14417501-14417611) 15026772
PYCR3 (959710- 964192)		PHACTR1 (9105874- 9666881)
ZC3H18 (1030418- 1081538)		EARS2 (22657766- 22684241)
ZC3H3 (1010638- 1089738)		ADARB2 (68013449- 68467189)
between CNDP1 (1:149521510-149562623) and 1 (148987518-148997954) 149521510		SNX29 (30584951- 31133317)
between SOX9 (12:8642158-8647315) and 12 (8033088-8033194) 8642158		between IL1RAPL2 (X:85347857-86463507) and X (84937209-84962406) 85347857
SPATA2 (51489701- 51500669)		TCOF1 (151368289- 151401027)
between ACAP3 (6:63579304-63593435) and 6 (63555488-63568017) 63579304		between C2orf49 (3:49454562-49465447) and 3 (49063991-49198664) 49454562
between SPAG6 (10:52494755-52571990) and 10 (52224389-52408922) 52494755		ARHGEF37 (150660685- 150747220)
between MC4R (1:160772013-160774124) and 1 (159817159-159917145) 160772013		between KATNAL1 (11:7001313-7064439) and 11 (6538045-6604658) 7001313
CDK5RAP2 (260466942- 260648161)		between KATNAL1 (11:7001313-7064439) and 11 (6538045-6604658) 7001313
ZC3H3 (1010638- 1089738)		TENT4A (75217219- 75258556)
between CHI3L2 (4:109081450-109099098) and 4 (109035326-109046499) 109081450		PC (5518517- 5587797)
between TMEM179 (AEMK02000452.1:2901334-2913133) and AEMK02000452.1 (2540304-2580943) 2901334		SLC39A4 (372660- 378516)
AKT1 (3039291- 3061592)		SNX29 (30584951- 31133317)
PLXNA2 (134584406- 134796063)		between RAG1 (2:24561156-24573851) and 2 (24547644-24558403) 24561156
between UNC93A (1:1930020-1958142) and 1 (1665568-1665643) 1930020		TBL2 (10876973- 10892404)
PPARGC1B (150823373- 150919376)		between CLDN10 (11:65121607-65145072) and 11 (63825637-63826467) 65121607
GMDS (752592- 1285550)		between SHH (18:2545994-2555484) and 18 (1795497-1934947) 2545994
ACO1 (33937833- 34001900)		between PCED1B (5:77781719-77795179) and 5 (77642195-77645753) 77781719
XRCC3 (2217697- 2230321)		USP31 (23035426- 23116007)
between LRRC8C (4:126957105-127037216) and 4 (126766211-126874275) 126957105		PTPRN (121329287- 121349168)
PIEZO1 (914709- 967111)		between MAP3K8 (10:40713847-40742462) and 10 (40053355-40060319) 40713847
between PLD4 (AEMK02000452.1:3137043-3144118) and AEMK02000452.1 (3105847-3130948) 3137043		PHKG1 (16822043- 16834329)
LHFPL5 (31624450- 31642268)		ARMC9 (131928719- 132101343)
between ASCL2 (2:1558459-1560112) and 2 (1499620-1506170) 1558459		NAV2 (39266926- 40078124)
between PITRM1 (10:66996954-67047235) and 10 (66488391-66497844) 66996954		RADIL (3641112- 3716141)
WDR37 (68427192- 68535143)		NDUFA8 (262236482- 262264097)
PTPN5 (40459049- 40521461)		MORN5 (262258298- 262295533)
between CLDN10 (11:65121607-65145072) and 11 (63825637-63826467) 65121607		HS3ST4 (20544232- 21056195)
between ZNF883 (1:253666591-253695401) and 1 (253638015-253642866) 253666591		between GPC1 (15:139457669-139484670) and 15 (139268929-139277541) 139457669
NDST1 (151489521- 151522749)		NFIA (150835494- 151426749)
TTLL1 (5793780- 5827633)		AFF1 (131728873- 131924819)
between U6 (13:184622782-184622888) and 13 (182829843-182987908) 184622782		AGAP1 (135441906- 135993311)
IGHMBP2 (4171344- 4194525)		MTUS2 (6197740- 6532924)
NSD2 (964893- 1018028)		between EXOC5 (1:186377458-186529728) and 1 (186028579-186038229) 186377458
SNX29 (30584951- 31133317)		ADARB2 (68013449- 68467189)
between ELFN2 (5:10427019-10429478) and 5 (10319816-10344832) 10427019		WDR37 (68427192- 68535143)
between CDYL2 (6:7420790-7604947) and 6 (7227990-7254891) 7420790		GATA3 (63367663- 63388859)
TRAPPC12 (131307208- 131357994)		ZC3H3 (1010638- 1089738)
SNX29 (30584951- 31133317)		between FOXH1 (4:322838-324481) and 4 (293708-295789) 322838
between ssc-mir-1 (17:61894036-61894143) and 17 (61824899-61834267) 61894036		FBLN5 (113423632- 113512198)
between ULK2 (12:59806955-59878388) and 12 (59732123-59789131) 59806955		between CYP4V2 (15:47046269-47068304) and 15 (46969006-46979291) 47046269
GLS2 (21806406- 21820001)		TAFA5 (1414144- 1569846)
between NOL12 (5:10137362-10144140) and 5 (10038966-10041067) 10137362		ADAP1 (547364- 615471)
SNX31 (36303284- 36388952)		LHPP (133864048- 133999172)
HSPA12A (126851903- 127037257)		between ZNF532 (1:161877574-161984368) and 1 (161754505-161769526) 161877574
between MIPEP (11:2670000-2790727) and 11 (2543812-2640736) 2670000		between SERPINH1 (9:9783042-9794483) and 9 (9653596-9740286) 9783042
between PCSK2 (17:25681197-25923004) and 17 (24882142-25186703) 25681197		between ADARB2 (10:68013449-68467189) and 10 (67302626-67302732) 68013449
KCND3 (108246237- 108621510)		AATF (38461830- 38564306)
HSPA12A (126851903- 127037257)		between NPTX2 (3:5720680-5732454) and 3 (5472315-5567876) 5720680
KIF1A (139610627- 139694826)		GAS6 (78848797- 78881284)
between OLFML2B (4:88522240-88560306) and 4 (88150391-88154100) 88522240		SPPL2B (76230061- 76247051)
MVB12B (266933542- 267105788)		between CDC42EP4 (12:7638085-7660186) and 12 (6884902-6898764) 7638085
between MROH9 (9:63620228-63727022) and 9 (62101613-62499581) 63620228		MTUS2 (6197740- 6532924)
DOCK9 (67764011- 68053042)		IGHMBP2 (4171344- 4194525)
between ATP1A1 (4:104353508-104384547) and 4 (104169883-104227917) 104353508		between IRX1 (16:77695071-77701236) and 16 (76742236-76742325) 77695071
between SSR1 (7:4652921-4685901) and 7 (4108118-4156625) 4652921		GPSM1 (1356029- 1383443)
between USP22 (12:61271641-61308270) and 12 (61057733-61060696) 61271641		CRCT1 (96861733- 96862061)
COL24A1 (129905327- 130242358)		between IFITM10 (2:1166971-1183315) and 2 (1008761-1022460) 1166971
LRPAP1 (2125405- 2145647)		CSF1R (151102147- 151147633)
CCDC3 (59052915- 59144797)		KHDRBS3 (6282076- 6446389)
between GFRA2 (14:5743584-5837454) and 14 (4346480-4404168) 5743584		PPARGC1B (150823373- 150919376)
between ZFPM1 (6:1091259-1107096) and 6 (1030418-1081538) 1091259		between U5 (1:266083684-266083797) and 1 (265948083-266028533) 266083684
between NOL4 (6:117631227-118087992) and 6 (117334259-117518026) 117631227		SDC3 (87495045- 87507235)
between MROH9 (9:63620228-63727022) and 9 (62101613-62499581) 63620228		CDH4 (60959190- 61451878)
TTLL11 (261901333- 262203978)		CRELD2 (709045- 716771)
AGAP1 (135441906- 135993311)		ADARB2 (68013449- 68467189)
between RRP1B (13:206629204-206651123) and 13 (206454718-206465807) 206629204		between DAAM1 (1:188335384-188511096) and 1 (187719290-187729422) 188335384
DNAH2 (52992843- 53086744)		GREB1 (125099935- 125171036)
between KLF6 (10:66488391-66497844) and 10 (65680332-65702190) 66488391		between LEF1 (8:113825161-113944070) and 8 (113435986-113447191) 113825161
SLC12A7 (79357010- 79396656)		between SFT2D1 (1:2576729-2593506) and 1 (2203606-2522599) 2576729
AOC1 (6309594- 6320974)		between SMARCD3 (18:5958506-5989114) and 18 (5899568-5928884) 5958506
RALGDS (272776846- 272824184)		ATP8A2 (3277951- 3793881)
between CRELD2 (5:709045-716771) and 5 (677705-680695) 709045		HDAC4 (138381635- 138614301)
between DRG2 (12:60586215-60598283) and 12 (60507667-60529733) 60586215		between BTNL2 (7:24790614-24807432) and 7 (24231293-24256281) 24790614
AOC1 (6309594- 6320974)		between DCUN1D2 (11:78679039-78708846) and 11 (78618713-78637478) 78679039
NFAM1 (6298573- 6336730)		PLCL2 (3992835- 4201569)
between UNC5CL (7:36332201-36347175) and 7 (35742739-35742845) 36332201		RABIF (24859385- 24867141)
RGS12 (1963308- 2075971)		between PCSK2 (17:25681197-25923004) and 17 (24882142-25186703) 25681197
PDSS1 (49068942- 49120320)		between OLIG3 (1:26800671-26801489) and 1 (26473938-26489822) 26800671
between NPR3 (16:18842039-18929805) and 16 (18758962-18779419) 18842039		between SLC5A10 (12:60281885-60332141) and 12 (60171920-60234278) 60281885
between MIR365A (3:28908129-28908219) and 3 (28612269-28802504) 28908129		LY6L (1296032- 1299886)
WDFY3 (133675345- 133937221)		COL24A1 (129905327- 130242358)
between KIF22 (3:18023096-18041730) and 3 (17987242-18001711) 18023096		between PIGG (8:20646-43330) and 8 (0-0) 20646
between GPR157 (6:69557701-69581643) and 6 (69507830-69535371) 69557701		POP7 (8605018- 8610218)
between GLI4 (4:1215075-1235163) and 4 (1191845-1202512) 1215075		between LRRC8C (4:126957105-127037216) and 4 (126766211-126874275) 126957105
between IRF8 (6:3041645-3097406) and 6 (2592993-2597659) 3041645		BCL11B (120205008- 120295936)
ITGB5 (135467798- 135587473)		between PDE2A (9:7136644-7227964) and 9 (6836390-6981892) 7136644
between MICALL2 (3:951327-971108) and 3 (804113-808187) 951327		between SNORA70 (6:1739823-1739957) and 6 (1617653-1677127) 1739823
between ITM2C (15:131614743-131628619) and 15 (131492578-131584962) 131614743		between VOPP1 (18:48607919-48693815) and 18 (48550944-48593455) 48607919
GMDS (752592- 1285550)		between VPS26C (13:200869167-200926108) and 13 (200707866-200812436) 200869167
VRK1 (117942973- 118028923)		between CDH4 (17:60959190-61451878) and 17 (59967165-59974706) 60959190
between FOXH1 (4:322838-324481) and 4 (293708-295789) 322838		PDE6A (150927770- 150985318)
between EEA1 (5:90168242-90257241) and 5 (89581090-89584581) 90168242		between OVCH2 (9:1936953-1951889) and 9 (1291661-1297972) 1936953
between FOXK1 (3:3556161-3621142) and 3 (2814547-3324798) 3556161		ADARB2 (68013449- 68467189)
between ZNF326 (4:126679581-126717815) and 4 (126067000-126067086) 126679581		WDR37 (68427192- 68535143)
PLXNA2 (134584406- 134796063)		SND1 (20261476- 20653590)
NBEA (11084992- 11722847)		MCOLN3 (130838291- 130865904)
ADARB2 (68013449- 68467189)		LYNX1 (1450147- 1455889)
WDR37 (68427192- 68535143)		ARHGAP44 (57049895- 57206889)
between EFNA3 (4:94710647-94719248) and 4 (94666460-94674071) 94710647		between CDH20 (1:159817159-159917145) and 1 (159530623-159601981) 159817159
between ssc-mir-339-1 (3:666918-666997) and 3 (650704-662486) 666918		between RBAK (3:4422784-4439945) and 3 (4158450-4329378) 4422784
ELP4 (29004987- 29230077)		KCNT2 (2096385- 2435863)
between GRHPR (1:238139794-238152382) and 1 (237820363-238068305) 238139794		KMT2C (4993227- 5278723)
LMO7 (48072159- 48133446)		WDFY1 (125669842- 125720158)
between PRKG2 (8:136755469-136852906) and 8 (136568711-136595049) 136755469		between COPS8 (15:136828217-136838053) and 15 (136370530-136382553) 136828217
between NKAIN1 (6:87772925-87825609) and 6 (87604797-87604904) 87772925		between CFAP46 (14:140916092-141002708) and 14 (140897874-140899155) 140916092
TMC5 (26210077- 26279720)		between TAFA5 (5:1414144-1569846) and 5 (770654-808006) 1414144
between SLC5A10 (12:60281885-60332141) and 12 (60171920-60234278) 60281885		between USP22 (12:61271641-61308270) and 12 (61057733-61060696) 61271641
between U6 (10:67302626-67302732) and 10 (67022655-67082449) 67302626		ELFN2 (10427019- 10429478)
between TMEM165 (8:54751572-54787886) and 8 (54084178-54084292) 54751572		between DBH (1:273204175-273225552) and 1 (273156751-273186756) 273204175
STRN4 (52601938- 52627902)		between ZBP1 (17:57973096-57986136) and 17 (57930432-57936522) 57973096
PPARGC1B (150823373- 150919376)		between IRX1 (16:77695071-77701236) and 16 (76742236-76742325) 77695071
AK1 (268355033- 268365598)		between COL18A1 (13:207940948-207982938) and 13 (207691174-207791802) 207940948
ZC3H3 (1010638- 1089738)		between IRX4 (16:78937566-78945269) and 16 (78305793-78309786) 78937566
between SKI (6:64188236-64242560) and 6 (64160768-64165101) 64188236		NYAP2 (127033422- 127293495)
between SNORD116 (AEMK02000602.1:7369-7462) and AEMK02000602.1 (4812-4905) 7369		PSMD3 (22344751- 22360545)
between SACS (11:2382906-2442316) and 11 (1554763-1582408) 2382906		AFDN (1570272- 1698694)
TCF7L2 (123343412- 123546417)		between CDH4 (17:60959190-61451878) and 17 (59967165-59974706) 60959190
SARDH (273230375- 273294621)		between CDH4 (17:60959190-61451878) and 17 (59967165-59974706) 60959190
EPS8L2 (433649- 452630)		between IRS2 (11:76626179-76653881) and 11 (75599598-75633041) 76626179
SNX29 (30584951- 31133317)		BRSK2 (896585- 953108)
STX8 (54296995- 54544646)		PTPN5 (40459049- 40521461)
between NXT1 (17:30338391-30341628) and 17 (30233933-30239692) 30338391		INPP5A (140736734- 140895937)
between SLC30A5 (16:47284760-47322347) and 16 (46511521-46523609) 47284760		CARD11 (2145178- 2266355)
HMGXB3 (151036191- 151102029)		PRDM16 (64704920- 65012570)
SLC26A2 (150996686- 151022148)		between NTMT1 (1:269819753-269828831) and 1 (269454099-269455310) 269819753
between RASL11B (8:39703423-39708170) and 8 (39517512-39581727) 39703423		PMP22 (58679775- 58707925)
CAMK1D (59204724- 59630285)		between PITRM1 (10:66996954-67047235) and 10 (66488391-66497844) 66996954
between SOX1 (11:77986200-77987351) and 11 (77532266-77545913) 77986200		between MTUS2 (11:6197740-6532924) and 11 (6024749-6024908) 6197740
MVP (18057177- 18081155)		WDR86 (5865730- 5888590)
between XYLT1 (3:27158878-27492762) and 3 (26776780-26784124) 27158878		CDC42BPG (7328156- 7347451)
ADARB2 (68013449- 68467189)		NR4A1 (17385390- 17408511)
WDR37 (68427192- 68535143)		ZNF696 (1191845- 1202512)
between PITRM1 (10:66996954-67047235) and 10 (66488391-66497844) 66996954		MROH1 (507228- 577132)
between FAM3B (13:204752196-204796777) and 13 (203603753-203603846) 204752196		DNAH17 (3482650- 3591132)
PDE6A (150927770- 150985318)		between MALT1 (1:162076955-162144880) and 1 (161877574-161984368) 162076955
between LRRC8C (4:126957105-127037216) and 4 (126766211-126874275) 126957105		MROH5 (2282120- 2343887)
ADARB1 (207691174- 207791802)		between CDH4 (17:60959190-61451878) and 17 (59967165-59974706) 60959190
SERGEF (41114178- 41356038)		between NPPC (15:132506474-132509673) and 15 (132427173-132450689) 132506474
between TCOF1 (2:151368289-151401027) and 2 (151314507-151320814) 151368289		TTC12 (40988920- 41046900)
MGAT5B (4655379- 4730371)		RHPN1 (1123105- 1132966)
between NOTCH1 (AEMK02000682.1:1209486-1252821) and AEMK02000682.1 (1108695-1108767) 1209486		KCNN3 (94915965- 95113275)
MAP3K5 (27380142- 27600493)		between NCF1 (3:11820266-11839354) and 3 (11671575-11811423) 11820266
between U6 (8:138065470-138065574) and 8 (137618616-137878333) 138065470		between C1QL1 (12:18409992-18417759) and 12 (18344084-18363713) 18409992
SOGA1 (40020440- 40099001)		between ssc-mir-143 (2:150578738-150578817) and 2 (150541180-150545367) 150578738
between MROH9 (9:63620228-63727022) and 9 (62101613-62499581) 63620228		NRP2 (108974816- 109092305)
PYCR3 (959710- 964192)		RRP1 (206722596- 206735997)
CDK5RAP2 (260466942- 260648161)		between THNSL2 (3:57799026-57823440) and 3 (57586485-57590344) 57799026
ZFYVE28 (1225429- 1312521)		between DRG2 (12:60586215-60598283) and 12 (60507667-60529733) 60586215
CAMK2A (151248358- 151308706)		between CDH4 (17:60959190-61451878) and 17 (59967165-59974706) 60959190
between COL5A1 (1:273971971-274085111) and 1 (273705505-273797620) 273971971		DPP3 (5907252- 5946734)
between CDC42 (6:80035123-80089233) and 6 (79849698-79958334) 80035123		between U6 (10:65337524-65337627) and 10 (65275532-65303223) 65337524
KCNH2 (6243524- 6279111)		SGF29 (18354799- 18387856)
CAB39 (131492578- 131584962)		TCOF1 (151368289- 151401027)
between HS3ST3A1 (12:57630468-57729589) and 12 (57206600-57238444) 57630468		SNX27 (97525181- 97620788)
between U6 (10:67302626-67302732) and 10 (67022655-67082449) 67302626		between EGLN3 (7:65805522-65833529) and 7 (65302858-65326728) 65805522
PPFIBP2 (1987841- 2141398)		between TAFA5 (5:1414144-1569846) and 5 (770654-808006) 1414144
MAPK7 (60144136- 60158739)		between MIR193B (3:28913088-28913176) and 3 (28908129-28908219) 28913088
ADARB2 (68013449- 68467189)		PRSS2 (7443327- 7446625)
MBOAT2 (127243275- 127360057)		between ADARB2 (10:68013449-68467189) and 10 (67302626-67302732) 68013449
between NELFCD (17:59129076-59141499) and 17 (58970316-58970392) 59129076		between TMEM130 (3:5887033-5903747) and 3 (5720680-5732454) 5887033
between MSMO1 (8:43726858-43744713) and 8 (43565054-43696268) 43726858		TNS3 (48997217- 49192433)
EHMT1 (252493- 390062)		between CDH4 (17:60959190-61451878) and 17 (59967165-59974706) 60959190
between KLF6 (10:66488391-66497844) and 10 (65680332-65702190) 66488391		DSCAML1 (44785701- 45147140)
between IGFBP3 (18:50003022-50010690) and 18 (48997217-49192433) 50003022		GTF2IRD1 (11538314- 11654770)
ATXN10 (3637111- 3798201)		between PSP-II (14:132274241-132281728) and 14 (132240887-132248033) 132274241
CAMTA1 (67605790- 68471920)		between THBS2 (1:855389-882473) and 1 (578480-653704) 855389
DIRAS2 (1964849- 1987891)		between MIR1251 (5:86211691-86211774) and 5 (86141185-86141284) 86211691
MGAT5B (4655379- 4730371)		TXNDC15 (137060893- 137080106)
KNOP1 (26022160- 26035571)		CCDC85C (120514491- 120597318)
INTS3 (95905150- 95944809)		RBFOX1 (34939573- 37300810)
between PITRM1 (10:66996954-67047235) and 10 (66488391-66497844) 66996954		between NRXN1 (3:89803519-90382034) and 3 (87405978-87416260) 89803519
PRKCA (12882064- 13263554)		DCLK1 (11815357- 12158826)
between SYT1 (5:101871314-102215581) and 5 (101693246-101797838) 101871314		between U5 (1:266083684-266083797) and 1 (265948083-266028533) 266083684
ADARB2 (68013449- 68467189)		TAFA5 (1414144- 1569846)
between PITRM1 (10:66996954-67047235) and 10 (66488391-66497844) 66996954		CNGA3 (55874250- 55922979)
between FGFR1 (15:48053340-48106724) and 15 (47626110-47697603) 48053340		between SYT10 (5:40872283-40934326) and 5 (39735257-39735363) 40872283
CDH4 (60959190- 61451878)		MEF2A (138341158- 138511314)
between USP22 (12:61271641-61308270) and 12 (61057733-61060696) 61271641		ADARB1 (207691174- 207791802)
between GPS2 (12:52664875-52667610) and 12 (52635385-52641651) 52664875		RBM17 (64885870- 64908963)
PYCR3 (959710- 964192)		between RPS21 (17:61763574-61764832) and 17 (61697517-61747955) 61763574
between U6 (9:137214501-137214607) and 9 (136714285-136714392) 137214501		between PITRM1 (10:66996954-67047235) and 10 (66488391-66497844) 66996954
ZNHIT6 (130298280- 130386955)		between C20orf85 (17:58373175-58383131) and 17 (57999287-58054118) 58373175
SLC25A16 (71610475- 71651102)		between CYP3A29 (3:6738486-6778944) and 3 (6569304-6579150) 6738486
MSI2 (33537196- 33975548)		between RPS9 (6:55920934-55927280) and 6 (55719729-55725458) 55920934
ADARB2 (68013449- 68467189)		between GTF2I (3:11671575-11811423) and 3 (11538314-11654770) 11671575
between PLCH2 (6:64325952-64392068) and 6 (64301199-64311783) 64325952		SNX29 (30584951- 31133317)
PPARGC1B (150823373- 150919376)		between KCNA2 (4:109557973-109560998) and 4 (109495350-109497116) 109557973
ABLIM2 (2916775- 3054969)		FOXK2 (560852- 615739)
TMEM184B (9633554- 9682115)		between SHISA2 (11:3806302-3812170) and 11 (3277951-3793881) 3806302
CBFA2T3 (779366- 853822)		between ELFN2 (5:10427019-10429478) and 5 (10319816-10344832) 10427019
ADARB2 (68013449- 68467189)		between KLF6 (10:66488391-66497844) and 10 (65680332-65702190) 66488391
WDR37 (68427192- 68535143)		RGS12 (1963308- 2075971)
AUTS2 (13565281- 14794365)		ANXA6 (71857258- 71913723)
between RASL11B (8:39703423-39708170) and 8 (39517512-39581727) 39703423		EPHB2 (80650740- 80843567)
between ELFN1 (3:1188155-1190641) and 3 (1065312-1065382) 1188155		between EDEM3 (9:125908864-125983029) and 9 (125649836-125649935) 125908864
TSC2 (39898925- 39937371)		GTF3C1 (19368394- 19439630)
MGAM (7871532- 7970169)		between ssc-mir-9789 (3:81769739-81769817) and 3 (81196294-81296382) 81769739
SCN4A (15002175- 15047582)		between ssc-mir-9828-1 (12:58566073-58566170) and 12 (58126304-58168404) 58566073
NGLY1 (12616567- 12685823)		between RPS21 (17:61763574-61764832) and 17 (61697517-61747955) 61763574
between KCNJ2 (12:10351699-10362244) and 12 (8725335-8725413) 10351699		PPP6R3 (4394675- 4523411)
between HPX (9:3288172-3297047) and 9 (3272798-3282366) 3288172		between TBC1D22A (5:2528921-2787304) and 5 (1414144-1569846) 2528921
between ADRA2C (8:2320226-2321608) and 8 (2125405-2145647) 2320226		between FOXK1 (3:3556161-3621142) and 3 (2814547-3324798) 3556161
CIT (33009877- 33196286)		SNX29 (30584951- 31133317)
IQANK1 (852250- 866201)		LMTK2 (5322255- 5409171)
between TOLLIP (2:851512-864483) and 2 (689364-710330) 851512		between CELSR1 (5:2980351-3203381) and 5 (2873428-2947785) 2980351
between GTDC1 (15:7757935-8051594) and 15 (4173805-4259706) 7757935		NDST1 (151489521- 151522749)
IGDCC3 (163348819- 163391869)		between ssc-mir-9815 (1:1013707-1013802) and 1 (855389-882473) 1013707
ARHGAP23 (23590578- 23667926)		CCNY (57929244- 58086872)
PAX7 (77161097- 77267415)		between ssc-mir-365-2 (12:43324728-43324809) and 12 (43091176-43097994) 43324728
EPHA8 (80516967- 80550588)		between CD248 (2:6070910-6073509) and 2 (6046098-6053667) 6070910
NOTCH1 (1209486- 1252821)		DNAJB6 (1444739- 1499887)
between C1QC (6:80592473-80597452) and 6 (80586280-80589204) 80592473		between SLC12A7 (16:79357010-79396656) and 16 (79293943-79310922) 79357010
between MROH9 (9:63620228-63727022) and 9 (62101613-62499581) 63620228		SMURF1 (6037741- 6142575)
TNRC18 (3902005- 3993819)		between RHPN1 (4:1123105-1132966) and 4 (1091263-1092818) 1123105
ERN2 (22510558- 22537868)		ANTXR1 (73157747- 73398379)
between LRFN2 (7:35723797-35914467) and 7 (35287365-35320931) 35723797		EPHB2 (80650740- 80843567)
between NDRG1 (4:8014446-8069335) and 4 (7896554-7909505) 8014446		between DIPK2A (13:84634777-84657371) and 13 (84107986-84108093) 84634777
between TRIM34 (9:4174294-4183440) and 9 (4082655-4083563) 4174294		SOHLH2 (12203104- 12255536)
between VWA5B1 (6:78552307-78609274) and 6 (78456983-78465771) 78552307		FLOT2 (45101531- 45120455)
MYOCD (56931317- 57029258)		between DIP2C (10:68770164-69141871) and 10 (68547319-68568713) 68770164
LNX2 (4960239- 5043045)		CPE (43565054- 43696268)
PEPD (43177062- 43290369)		between MBOAT2 (3:127243275-127360057) and 3 (126920978-127082932) 127243275
between CDH15 (6:636377-652165) and 6 (455851-612868) 636377		between LONRF2 (3:53941485-53981662) and 3 (53862618-53898103) 53941485
between XYLT2 (12:26640899-26663520) and 12 (26452882-26472864) 26640899		ODAD2 (39274932- 39462846)
ADARB2 (68013449- 68467189)		LHPP (133864048- 133999172)
between FAM20C (3:163421-200459) and 3 (0-0) 163421		HSD17B2 (6292707- 6360633)
PYCR3 (959710- 964192)		CUX1 (9317140- 9669998)
DPYSL2 (10427957- 10545704)		MAP3K5 (27380142- 27600493)
between MROH2A (15:134053685-134103631) and 15 (133870834-133952863) 134053685		between XRCC2 (18:4808470-4835802) and 18 (3148483-4054118) 4808470
ADARB2 (68013449- 68467189)		between SYT8 (2:1247878-1250437) and 2 (1188549-1197643) 1247878
between DUSP8 (2:1008761-1022460) and 2 (958904-971402) 1008761		between SNORD102 (11:4734565-4734635) and 11 (4612277-4689432) 4734565
PPP6R3 (4394675- 4523411)		DNAJC5 (62754802- 62780468)
RGS6 (95365939- 95930034)		between SOX1 (11:77986200-77987351) and 11 (77532266-77545913) 77986200
PPP1R12A (101490341- 101639429)		DSCAML1 (44785701- 45147140)
ASMT (909908- 944290)		GPR173 (45883767- 45908537)
SYNPO2 (104677583- 104873791)		CMIP (6654411- 6881813)
between ssc-mir-4338 (6:169655019-169655096) and 6 (169152179-169154551) 169655019		CDH11 (25783597- 25933634)
SNX29 (30584951- 31133317)		ADAP2 (42817669- 42849922)
between MROH5 (4:2282120-2343887) and 4 (1582330-1647573) 2282120		SARDH (273230375- 273294621)
between EMP1 (5:59244691-59268025) and 5 (58480528-58927558) 59244691		between SPINK5 (2:149309540-149382282) and 2 (149141959-149151433) 149309540
between MICALL2 (3:951327-971108) and 3 (804113-808187) 951327		between MAP3K8 (10:40713847-40742462) and 10 (40053355-40060319) 40713847
between MMUT (7:43597246-43624671) and 7 (42570094-42770225) 43597246		ESPNL (137675710- 137706662)
DUSP5 (120906343- 120919384)		between ssc-mir-29b-2 (9:135019075-135019164) and 9 (134913121-134937762) 135019075
between WFDC1 (6:4333731-4399237) and 6 (4237440-4313247) 4333731		BTBD19 (166520244- 166526858)
ANTXR1 (73157747- 73398379)		SCD5 (135507296- 135634021)
between THNSL2 (3:57799026-57823440) and 3 (57586485-57590344) 57799026		MAGI2 (100847013- 102170004)
SEPTIN9 (4254775- 4405628)		GTF2IRD1 (11538314- 11654770)
between DIP2C (10:68770164-69141871) and 10 (68547319-68568713) 68770164		between PHACTR3 (17:59625982-59862928) and 17 (59277483-59383850) 59625982
CDK5RAP2 (260466942- 260648161)		DYNC2I1 (508276- 553968)
between RORB (1:227574648-227772671) and 1 (226414306-226432279) 227574648		SLC24A3 (27270093- 27780526)
APCDD1L (58659642- 58708463)		BOP1 (475426- 507138)
IGHMBP2 (4171344- 4194525)		between NCF1 (3:11820266-11839354) and 3 (11671575-11811423) 11820266
BEND7 (48177762- 48262051)		between CAMK1D (10:59204724-59630285) and 10 (59052915-59144797) 59204724
between CAMK1D (10:59204724-59630285) and 10 (59052915-59144797) 59204724		CRYL1 (845475- 931648)
SPARC (71357586- 71381161)		between SLC5A10 (12:60281885-60332141) and 12 (60171920-60234278) 60281885
between MYOCD (12:56931317-57029258) and 12 (56640047-56640156) 56931317		CCDC57 (819886- 917477)
between EPHA1 (18:6843299-6860989) and 18 (6807649-6808593) 6843299		between SLC22A12 (2:7558535-7565751) and 2 (7422846-7440404) 7558535
C7orf50 (650704- 662486)		HMGXB3 (151036191- 151102029)
between MICALL2 (3:951327-971108) and 3 (804113-808187) 951327		MIPEP (2670000- 2790727)
DAB2IP (261659660- 261859022)		between ST6GALNAC1 (12:4890406-4909351) and 12 (4809118-4818043) 4890406
between LRP11 (1:16139496-16198969) and 1 (16113780-16119273) 16139496		between RALA (18:54550238-54588980) and 18 (54494709-54494815) 54550238
GMDS (752592- 1285550)		between GLI3 (18:52404072-52697900) and 18 (51924280-51928145) 52404072
between AMER2 (11:3124317-3127433) and 11 (2750363-2750446) 3124317		MIPEP (2670000- 2790727)
ARHGEF37 (150660685- 150747220)		between MAP3K14 (12:18142952-18182928) and 12 (18037138-18082348) 18142952
between CEP170B (AEMK02000452.1:3105847-3130948) and AEMK02000452.1 (3066960-3068231) 3105847		between FRK (1:81605700-81714250) and 1 (79955657-80136352) 81605700
between GTF2F2 (11:21983832-22144954) and 11 (21932497-21932624) 21983832		between KCTD12 (11:49025131-49031309) and 11 (48072159-48133446) 49025131
ARHGAP12 (42454646- 42577345)		PLAAT5 (8479315- 8500019)
		RCC1L (11915600- 11948715)
		between DCC (1:101846100-103083096) and 1 (100676660-100699403) 101846100
		between SEPTIN9 (12:4254775-4405628) and 12 (3847901-3935368) 4254775
		ASIC3 (6172471- 6180440)
		between CX3CR1 (13:23944369-23957486) and 13 (23867474-23876852) 23944369
		FGF16 (61552460- 61561954)
		TAFA5 (1414144- 1569846)
		MLPH (137174009- 137219713)
		between SHH (18:2545994-2555484) and 18 (1795497-1934947) 2545994
		LIMCH1 (32433318- 32792546)
		THSD4 (168751582- 169323977)
		CDH4 (60959190- 61451878)
		between IRS2 (11:76626179-76653881) and 11 (75599598-75633041) 76626179
		SUGCT (53639872- 54283251)
		between MICALL2 (3:951327-971108) and 3 (804113-808187) 951327
		between MSTO1 (4:94248230-94253034) and 4 (94139347-94163049) 94248230
		between ZBP1 (17:57973096-57986136) and 17 (57930432-57936522) 57973096
		between VOPP1 (18:48607919-48693815) and 18 (48550944-48593455) 48607919
		between U6 (6:1320277-1320383) and 6 (1091259-1107096) 1320277
		between LRFN2 (7:35723797-35914467) and 7 (35287365-35320931) 35723797
		between RHPN1 (4:1123105-1132966) and 4 (1091263-1092818) 1123105
		between SNORA70 (6:1739823-1739957) and 6 (1617653-1677127) 1739823
		CLEC16A (31938135- 32158320)
		between IRS2 (11:76626179-76653881) and 11 (75599598-75633041) 76626179
		LIG1 (53620483- 53686562)
		between CDH4 (17:60959190-61451878) and 17 (59967165-59974706) 60959190
		TRAPPC9 (3065234- 3533669)
		between CDC42 (6:80035123-80089233) and 6 (79849698-79958334) 80035123
		between ELFN1 (3:1188155-1190641) and 3 (1065312-1065382) 1188155
		between TMPRSS13 (9:45241008-45258034) and 9 (44785701-45147140) 45241008
		between C14orf28 (1:175145913-175156606) and 1 (171906198-172177720) 175145913
		UMODL1 (205425454- 205491629)
		between MGMT (14:138499309-138771540) and 14 (137101555-137264238) 138499309
		COL24A1 (129905327- 130242358)
		CTNNA3 (69195961- 70938204)
		SND1 (20261476- 20653590)
		between SCART1 (14:141445314-141457631) and 14 (141386868-141387314) 141445314
		between WASF3 (11:4261177-4366253) and 11 (4054442-4161481) 4261177
		SEPTIN2 (140024049- 140058289)
		TNS1 (119951091- 120164713)
		between SFT2D1 (1:2576729-2593506) and 1 (2203606-2522599) 2576729
		between LMO1 (9:1076938-1082974) and 9 (786650-936723) 1076938
		between PPP3R1 (3:74000517-74068172) and 3 (73939481-73943131) 74000517
		AFF1 (131728873- 131924819)
		B3GNTL1 (259916- 326417)
		CFAP46 (140916092- 141002708)
		between LRRC8D (4:126766211-126874275) and 4 (126679581-126717815) 126766211
		SAG (133705008- 133741798)
		between CDKN3 (1:183792688-183809174) and 1 (183416146-183422637) 183792688
		between CDC42EP4 (12:7638085-7660186) and 12 (6884902-6898764) 7638085
		CLASRP (51480525- 51503883)
		RFX2 (72950056- 73051180)
		between SOX1 (11:77986200-77987351) and 11 (77532266-77545913) 77986200
		GLI3 (52404072- 52697900)
		LNX2 (4960239- 5043045)
		between DIP2C (10:68770164-69141871) and 10 (68547319-68568713) 68770164
		WWOX (8910138- 9871053)
		between DNMT3A (3:113528926-113603087) and 3 (113044836-113180742) 113528926
		ETV4 (19531603- 19548301)
		CNTNAP4 (11317848- 11589300)
		between KCNA2 (4:109557973-109560998) and 4 (109495350-109497116) 109557973
		KCNJ6 (201243609- 201525820)
		BEGAIN (121389563- 121434426)
		CROCC2 (139766414- 139811999)
		LAMA5 (61697517- 61747955)
		between NHS (X:14097006-14206568) and X (13412838-13658902) 14097006
		RUNX2 (40106532- 40460687)
		between PARD3 (10:56967434-57600456) and 10 (56280665-56430777) 56967434
		AIRE (207148401- 207158532)
		between MED27 (1:271724910-271928367) and 1 (271494248-271600920) 271724910
		between PPARGC1B (2:150823373-150919376) and 2 (150660685-150747220) 150823373
		ABLIM3 (150260196- 150423212)
		between GKAP1 (10:31141847-31246286) and 10 (31026144-31114503) 31141847
		between SLC25A6 (AEMK02000569.1:792563-796798) and AEMK02000569.1 (90844-158184) 792563
		ARHGAP17 (357448- 465583)
		between U6 (17:57544648-57544746) and 17 (57164404-57174107) 57544648
		CAMK2A (151248358- 151308706)
		LRP4 (15616131- 15672874)
		CAMK2A (151248358- 151308706)
		between CIBAR2 (6:3710213-3720198) and 6 (3246764-3349122) 3710213
		APOA1 (44216392- 44218713)
		between TAFA5 (5:1414144-1569846) and 5 (770654-808006) 1414144
		between ECM1 (4:98615778-98621836) and 4 (98577823-98589180) 98615778
		ADARB2 (68013449- 68467189)
		AQP1 (42063485- 42076746)
		between UBFD1 (3:22639983-22655283) and 3 (22619492-22635288) 22639983
		CIITA (32172214- 32230780)
		between LGALS4 (6:47616984-47625679) and 6 (47565440-47578994) 47616984
		EGFL8 (24201632- 24204971)
		between KAZN (6:74236437-74378956) and 6 (73118177-73239423) 74236437
		between OSR1 (3:118757920-118765102) and 3 (118273113-118279639) 118757920
		SDHC (89130379- 89169118)
		VPS18 (130409123- 130420450)
		TRPC7 (138373189- 138510728)
		between CD300C (12:6632136-6635986) and 12 (6484535-6494047) 6632136
		between DIP2C (10:68770164-69141871) and 10 (68547319-68568713) 68770164
		MCRIP2 (41123048- 41127917)
		between DIP2C (10:68770164-69141871) and 10 (68547319-68568713) 68770164
		between TWIST2 (15:138228807-138229289) and 15 (137931774-137952046) 138228807
		between TCOF1 (2:151368289-151401027) and 2 (151314507-151320814) 151368289
		MAGI2 (100847013- 102170004)
		between CABLES1 (6:108116444-108227744) and 6 (107924002-108022669) 108116444
		between TMEM179 (AEMK02000452.1:2901334-2913133) and AEMK02000452.1 (2540304-2580943) 2901334
		between PITRM1 (10:66996954-67047235) and 10 (66488391-66497844) 66996954
		between ADARB2 (10:68013449-68467189) and 10 (67302626-67302732) 68013449
		ATP8A2 (3277951- 3793881)
		TRABD2B (163624072- 163837863)
		between SLC41A1 (9:66473341-66499805) and 9 (66448953-66458724) 66473341
		VAV2 (273303144- 273476207)
		MLC1 (571963- 591822)
		EPRS1 (9579304- 9648414)
		MAD1L1 (1236076- 1559041)
		between KLF5 (11:45369810-45388314) and 11 (45234930-45235068) 45369810
		LIN54 (135330919- 135398263)
		between GBA3 (8:16897288-17044570) and 8 (16666606-16787296) 16897288
		between IRF8 (6:3041645-3097406) and 6 (2592993-2597659) 3041645
		between SERPINH1 (9:9783042-9794483) and 9 (9653596-9740286) 9783042
		between PRKG2 (8:136755469-136852906) and 8 (136568711-136595049) 136755469
		between SYT10 (5:40872283-40934326) and 5 (39735257-39735363) 40872283
		SERGEF (41114178- 41356038)
		KCNQ1 (1675360- 1989111)
		LRP2BP (46383432- 46445643)
		between EPHA4 (15:123352816-123503126) and 15 (122061852-122061956) 123352816
		between TCOF1 (2:151368289-151401027) and 2 (151314507-151320814) 151368289
		TBC1D1 (29370481- 29590571)
		CDYL2 (7420790- 7604947)
		between LRRC8C (4:126957105-127037216) and 4 (126766211-126874275) 126957105
		between ADSS1 (AEMK02000452.1:3008692-3027041) and AEMK02000452.1 (2901334-2913133) 3008692
		SLC16A3 (796883- 803555)
		between RAMP3 (18:50319797-50366739) and 18 (50051364-50143628) 50319797
		between VOPP1 (18:48607919-48693815) and 18 (48550944-48593455) 48607919
		between ADARB2 (10:68013449-68467189) and 10 (67302626-67302732) 68013449
		between CCR2 (13:29285012-29376343) and 13 (29227222-29233960) 29285012
		AGAP1 (135441906- 135993311)
		PITRM1 (66996954- 67047235)
		between FOXL1 (6:2542675-2543691) and 6 (1949276-1995462) 2542675
		between FHDC1 (8:76106192-76143682) and 8 (75771048-75890357) 76106192
		EPHA1 (6843299- 6860989)
		ADARB2 (68013449- 68467189)
		between U1 (16:68111076-68111221) and 16 (66452178-66887924) 68111076
		between POLR2F (5:9855983-9917726) and 5 (9808451-9825539) 9855983
		OSBPL2 (61643377- 61685819)
		between HABP2 (14:123893996-123932961) and 14 (123389294-123389400) 123893996
		between TARS1 (16:19455092-19486732) and 16 (18842039-18929805) 19455092
		between SCAF8 (1:12040485-12122337) and 1 (11648508-11759348) 12040485
		between MYC (4:12455122-12461078) and 4 (10179758-10451929) 12455122
		between COL4A1 (11:76858356-76997322) and 11 (76626179-76653881) 76858356
		STX8 (54296995- 54544646)
		between TCOF1 (2:151368289-151401027) and 2 (151314507-151320814) 151368289
		OSBPL2 (61643377- 61685819)
		between C1orf100 (10:17193994-17215443) and 10 (16913025-16920586) 17193994
		RALGPS1 (267480750- 267770440)
		ADCYAP1R1 (41917428- 41972301)
		between MAP3K8 (10:40713847-40742462) and 10 (40053355-40060319) 40713847
		between CDH9 (16:13944245-14076030) and 16 (12413883-12413989) 13944245
		SLC26A2 (150996686- 151022148)
		between TRAPPC14 (3:8158070-8162425) and 3 (8031835-8033484) 8158070
		RALGPS1 (267480750- 267770440)
		between NDUFS6 (16:78993913-79000006) and 16 (78937566-78945269) 78993913
		between SYNPO (2:151599597-151632099) and 2 (151489521-151522749) 151599597
		between KCNJ2 (12:10351699-10362244) and 12 (8725335-8725413) 10351699
		NID1 (55239577- 55390782)
		PARVB (4906685- 5015441)
		SHANK2 (2864331- 3015314)
		between GFRA2 (14:5743584-5837454) and 14 (4346480-4404168) 5743584
		PLXNA2 (134584406- 134796063)
		between SHH (18:2545994-2555484) and 18 (1795497-1934947) 2545994
		between ZNF383 (6:46235208-46256083) and 6 (46172564-46190785) 46235208
		between KCNQ2 (17:62459281-62506424) and 17 (62423878-62435728) 62459281
		between HS3ST3A1 (12:57630468-57729589) and 12 (57206600-57238444) 57630468
		between ssc-mir-9816 (AEMK02000489.1:29515-29597) and AEMK02000489.1 (10649-10723) 29515
		between SYT10 (5:40872283-40934326) and 5 (39735257-39735363) 40872283
		WDR45B (522829- 549156)
		CLUH (48733505- 48764748)
		between SYT10 (5:40872283-40934326) and 5 (39735257-39735363) 40872283
		between PRPF4B (7:2382495-2412908) and 7 (2309088-2310080) 2382495
		PARVB (4906685- 5015441)
		CTIF (98133342- 98456433)
		between EGLN3 (7:65805522-65833529) and 7 (65302858-65326728) 65805522
		KCNQ1 (1675360- 1989111)
		between GTSF1 (5:19645135-19661599) and 5 (19586746-19610362) 19645135
		ISLR (59349675- 59352839)
		between CFAP45 (4:90593858-90627800) and 4 (90544238-90564165) 90593858
		between INO80D (15:109307166-109376463) and 15 (108974816-109092305) 109307166
		between MAP3K8 (10:40713847-40742462) and 10 (40053355-40060319) 40713847
		between SLC45A4 (4:2472259-2518885) and 4 (2404291-2408812) 2472259
		between TRIM40 (7:22702938-22717545) and 7 (22649671-22649768) 22702938
		between SLC5A10 (12:60281885-60332141) and 12 (60171920-60234278) 60281885
		SNED1 (139821062- 139881095)
		between CALCRL (15:92233841-92332386) and 15 (91840944-91864332) 92233841
		between TMEM165 (8:54751572-54787886) and 8 (54084178-54084292) 54751572
		GFRA1 (126277875- 126499465)
		SEC31B (111588091- 111624073)
		PRKCA (12882064- 13263554)
		TENT4A (75217219- 75258556)
		between RPS14 (2:151430049-151433856) and 2 (151402211-151409833) 151430049
		between CADM1 (9:42644429-42985017) and 9 (41977971-41989257) 42644429
		PIM2 (42993551- 42998573)
		SPTBN2 (5695836- 5739415)
		between KATNAL1 (11:7001313-7064439) and 11 (6538045-6604658) 7001313
		ASPG (2502401- 2524409)
		CPNE2 (19046795- 19096107)
		WNT11 (10413263- 10435100)
		between HAAO (3:97580851-97595021) and 3 (97502463-97502543) 97580851
		between MROH5 (4:2282120-2343887) and 4 (1582330-1647573) 2282120
		between MGMT (14:138499309-138771540) and 14 (137101555-137264238) 138499309
		CMIP (6654411- 6881813)
		between SCAF8 (1:12040485-12122337) and 1 (11648508-11759348) 12040485
		FLOT2 (45101531- 45120455)
		between HMGXB3 (2:151036191-151102029) and 2 (150996686-151022148) 151036191
		KSR1 (43985732- 44135833)
		between BIRC5 (12:3747279-3755215) and 12 (3643929-3647009) 3747279
		KCNH2 (6243524- 6279111)
		ADARB2 (68013449- 68467189)
		between AGAP2 (5:23017176-23033517) and 5 (22957875-23004458) 23017176
		COL24A1 (129905327- 130242358)
		NCF4 (10874953- 10994014)
		between ZNF135 (6:62754353-62768964) and 6 (62695610-62719642) 62754353
		ZP3 (9934761- 9944941)
		PLEKHG1 (15341638- 15587590)
		between TRIM16 (12:58926086-58939745) and 12 (58734177-58789493) 58926086
		between PITRM1 (10:66996954-67047235) and 10 (66488391-66497844) 66996954
		NACC2 (1557763- 1622545)
		CRISPLD2 (3881725- 3944583)
		SYNPO (151599597- 151632099)
		CACNG5 (13288544- 13328017)
		between CLSTN2 (13:80789195-81450657) and 13 (80527805-80527909) 80789195
		STK32C (140512451- 140591686)
		PDGFRB (151155756- 151192647)
		ADARB2 (68013449- 68467189)
		between NCF1 (3:11820266-11839354) and 3 (11671575-11811423) 11820266
		between PXDC1 (7:2231293-2248863) and 7 (1988696-2131908) 2231293
		between CHD6 (17:44048098-44265431) and 17 (44006840-44013508) 44048098
		between DRG2 (12:60586215-60598283) and 12 (60507667-60529733) 60586215
		between U6 (3:13383092-13383200) and 3 (11956300-12039978) 13383092
		GSE1 (3246764- 3349122)
		ABCA4 (123202753- 123331144)
		FGFR2 (131181713- 131289425)
		NFATC2 (52743568- 52906821)
		PDGFRB (151155756- 151192647)
		CDK5RAP2 (260466942- 260648161)
		between LHX1 (12:38450708-38456139) and 12 (38124400-38144083) 38450708
		TRAF3IP1 (137863609- 137912477)
		JAZF1 (44488511- 44827091)
		GRAMD4 (2873428- 2947785)
		TMC5 (26210077- 26279720)
		PTDSS1 (40297879- 40376076)
		ZDHHC14 (9350332- 9619725)
		between NDST1 (2:151489521-151522749) and 2 (151430049-151433856) 151489521
		between FOXK1 (3:3556161-3621142) and 3 (2814547-3324798) 3556161
		between DDAH1 (4:130579729-130617531) and 4 (130392407-130395150) 130579729
		between C10orf143 (14:139013253-139050019) and 14 (138819848-138935462) 139013253
		between FANCC (10:26796572-27061801) and 10 (26627425-26703223) 26796572
		between TOLLIP (2:851512-864483) and 2 (689364-710330) 851512
		MSANTD1 (1938673- 1945343)
		ST18 (77897737- 78002009)
		CACNA1A (65514509- 65871182)
		AGAP3 (6081681- 6145522)
		between IRX1 (16:77695071-77701236) and 16 (76742236-76742325) 77695071
		PLEKHG5 (67321534- 67362838)
		ECT2L (25566954- 25644277)
		ZNF831 (59277483- 59383850)
		PLD5 (15420608- 15723479)
		ENPP7 (2612574- 2619519)
		between OTP (2:86528348-86537527) and 2 (85952405-85952542) 86528348
		between NDST1 (2:151489521-151522749) and 2 (151430049-151433856) 151489521
		PAX5 (237575061- 237785413)
		between PLCG1 (17:43810048-43844554) and 17 (43404927-43411739) 43810048
		between CYP4A24 (6:164496928-164695871) and 6 (164283366-164295290) 164496928
		GCGR (1146069- 1157234)
		PRKN (5465312- 6730872)
		CREBBP (38388547- 38530224)
		CDX1 (151202777- 151216988)
		CPT1A (4233099- 4293911)
		DIP2C (68770164- 69141871)
		between SYNPO (2:151599597-151632099) and 2 (151489521-151522749) 151599597
		GRTP1 (78618713- 78637478)
		between CHMP7 (14:7390061-7403654) and 14 (7222981-7254780) 7390061
		between FRMD1 (1:1507627-1521666) and 1 (1432043-1432183) 1507627
		IQANK1 (852250- 866201)
		PPFIBP2 (1987841- 2141398)
		FBN2 (131152127- 131370881)
		ADARB2 (68013449- 68467189)
		TAFA5 (1414144- 1569846)
		DGKI (11705093- 12177267)
		between NEK6 (1:265078435-265176903) and 1 (264900591-264920890) 265078435
		between GSX2 (8:40881552-40883995) and 8 (40780889-40846577) 40881552
		THBD (30217303- 30224099)
		between C1QL3 (10:45359461-45368803) and 10 (45113950-45114041) 45359461
		PDE4A (69225708- 69266702)
		between PSP-II (14:132274241-132281728) and 14 (132240887-132248033) 132274241
		between C1orf94 (6:90440734-90483003) and 6 (90135806-90136396) 90440734
		ZNF664 (29031605- 29068864)
		MAP6 (9810926- 9901494)
		AATK (1593020- 1607685)
		between MROH5 (4:2282120-2343887) and 4 (1582330-1647573) 2282120
		RGCC (25478879- 25496519)
		between MED9 (12:60906718-60933944) and 12 (60755521-60766058) 60906718
		between IRS2 (11:76626179-76653881) and 11 (75599598-75633041) 76626179
		between NCF1 (3:11820266-11839354) and 3 (11671575-11811423) 11820266
		between JUN (6:153685682-153687636) and 6 (152754924-153213127) 153685682
		between U6 (7:46837057-46837157) and 7 (46767498-46791037) 46837057
		between SOX8 (3:40825157-40830736) and 3 (40756457-40762895) 40825157
		ATP2A1 (18545071- 18568310)
		SLC41A3 (53672130- 53748727)
		CRISPLD2 (3881725- 3944583)
		between TFEC (18:30122494-30175484) and 18 (29895882-29936233) 30122494
		between TMEM130 (3:5887033-5903747) and 3 (5720680-5732454) 5887033
		PITRM1 (66996954- 67047235)
		between CLDN10 (11:65121607-65145072) and 11 (63825637-63826467) 65121607
		between MGAM2 (18:7767698-7858337) and 18 (7715879-7723937) 7767698
		between ZIC3 (X:112593301-112604814) and X (112108889-112113652) 112593301
		between EDN2 (6:169744568-169758283) and 6 (169655019-169655096) 169744568
		between MATN1 (6:87341472-87351501) and 6 (86137737-86228145) 87341472
		EVI5L (71332650- 71365836)
		PACRG (4967224- 5465064)
		between COG3 (11:21759180-21826913) and 11 (21612493-21622446) 21759180
		SLIT1 (108446004- 108624302)
		between TRIM36 (2:119306665-119352465) and 2 (118439403-118882295) 119306665
		between GAS2L1 (14:46449787-46455276) and 14 (46408649-46439453) 46449787
		between ELFN2 (5:10427019-10429478) and 5 (10319816-10344832) 10427019
		between LMO1 (9:1076938-1082974) and 9 (786650-936723) 1076938
		between ssc-mir-30d (4:6948669-6948747) and 4 (6282076-6446389) 6948669
		between U5 (1:266083684-266083797) and 1 (265948083-266028533) 266083684
		GGA3 (6055696- 6074478)
		between PCBP3 (13:208094877-208259369) and 13 (207940948-207982938) 208094877
		ADAMTS17 (138619706- 139015473)
		between NKX6-3 (17:10743318-10747384) and 17 (10691751-10725024) 10743318
		between KCNK5 (7:34617956-34656697) and 7 (34549426-34555568) 34617956
		between ZNF212 (18:55528138-55541841) and 18 (55301624-55466628) 55528138
		between PDE6A (2:150927770-150985318) and 2 (150825865-150825944) 150927770
		between IRX2 (16:78305793-78309786) and 16 (77695071-77701236) 78305793
		between CNTN6 (13:57719846-58014970) and 13 (56908650-56908751) 57719846
		between NBEA (11:11084992-11722847) and 11 (10146531-10165172) 11084992
		PIGL (59201556- 59256829)
		between STX18 (8:5890765-6004399) and 8 (5628380-5632607) 5890765
		LSP1 (1262079- 1295887)
		COL13A1 (72787303- 72953095)
		between RRP1B (13:206629204-206651123) and 13 (206454718-206465807) 206629204
		between U1 (3:65293301-65293464) and 3 (63587499-63590405) 65293301
		between CDYL2 (6:7420790-7604947) and 6 (7227990-7254891) 7420790
		between U6 (3:13383092-13383200) and 3 (11956300-12039978) 13383092
		PRKCA (12882064- 13263554)
		between MGMT (14:138499309-138771540) and 14 (137101555-137264238) 138499309
		TENT4A (75217219- 75258556)
		PFKP (67022655- 67082449)
		between SH3TC2 (2:150183485-150247637) and 2 (150033579-150040731) 150183485
		SBF2 (49242734- 49698478)
		ARHGEF11 (93046770- 93160084)
		KCNQ3 (8669121- 8970342)
		CDH4 (60959190- 61451878)
		MYO15B (5770142- 5804410)
		ARHGAP12 (42454646- 42577345)
		between SLC25A10 (12:1189903-1197301) and 12 (1146069-1157234) 1189903
		KCNT1 (1760426- 1822341)
		between CIBAR2 (6:3710213-3720198) and 6 (3246764-3349122) 3710213
		between SYT10 (5:40872283-40934326) and 5 (39735257-39735363) 40872283
		between ZNF592 (7:52731224-52793927) and 7 (52667362-52718757) 52731224
		STK26 (108178698- 108239042)
		between SERPINH1 (9:9783042-9794483) and 9 (9653596-9740286) 9783042
		between OLIG1 (13:196644059-196646403) and 13 (196599822-196600793) 196644059
		SLC6A7 (151223028- 151241976)
		between ISCU (14:42216111-42222711) and 14 (42062893-42145123) 42216111
		between VPS18 (1:130409123-130420450) and 1 (130376721-130386411) 130409123
		DOCK1 (136257807- 136741882)
		PLEKHA7 (42081541- 42311548)
		between RPS5 (6:62967994-62974350) and 6 (62894704-62905838) 62967994
		EHBP1L1 (6662463- 6678888)
		ATP6V0A4 (10919422- 10966410)
		between PTGS1 (1:262456155-262483035) and 1 (262353032-262418243) 262456155
		JARID2 (11359230- 11601401)
		between NRIP3 (9:462643-484344) and 9 (268211-357324) 462643
		between SPPL3 (14:40699937-40822761) and 14 (40642881-40659081) 40699937
		DAGLA (9802012- 9863865)
		between DICER1 (7:116365802-116411224) and 7 (116098327-116101338) 116365802
		between NKAIN4 (17:62356422-62380859) and 17 (62329302-62341413) 62356422
		CAPN2 (19758757- 19820246)
		between HABP2 (14:123893996-123932961) and 14 (123389294-123389400) 123893996
		PIGU (37942707- 38081392)
		SNX9 (9130338- 9239029)
		COL24A1 (129905327- 130242358)
		ITGA5 (19586746- 19610362)
		WDR25 (121238268- 121384292)
		PMEPA1 (57999287- 58054118)
		ZNHIT6 (130298280- 130386955)
		between MYT1L (3:132125508-132294013) and 3 (131360883-131435579) 132125508
		between NMUR1 (15:132217223-132228645) and 15 (132170036-132170105) 132217223
		between NADSYN1 (2:2334799-2372361) and 2 (2201385-2261927) 2334799
		between DIAPH3 (11:32492740-32994844) and 11 (30511275-30611727) 32492740
		MIPEP (2670000- 2790727)
		between EPHA8 (6:80516967-80550588) and 6 (80450052-80485378) 80516967
		MTUS2 (6197740- 6532924)
		CDH4 (60959190- 61451878)
		between ZER1 (1:269090159-269108256) and 1 (269081272-269084840) 269090159
		between NPTX1 (12:2036810-2046193) and 12 (1709128-1991574) 2036810
		between KCNT2 (AEMK02000698.1:2096385-2435863) and AEMK02000698.1 (2071687-2071793) 2096385
		DOCK3 (33152428- 33657131)
		PCK1 (57930432- 57936522)
		LGALS3BP (3212432- 3222711)
		SLC4A3 (121630316- 121643539)
		between TBX5 (14:37774171-37825401) and 14 (37582822-37596766) 37774171
		between MICALL2 (3:951327-971108) and 3 (804113-808187) 951327
		VPS35L (26039884- 26122770)
		CAMK2A (151248358- 151308706)
		PRKG1 (97558533- 98793010)
		ST18 (77897737- 78002009)
		between RPS14 (2:151430049-151433856) and 2 (151402211-151409833) 151430049
		KCNQ2 (62459281- 62506424)
		between SHISAL1 (5:4771417-4849326) and 5 (4649183-4655205) 4771417
		between U6 (1:29364499-29364604) and 1 (29060701-29083143) 29364499
		NUDCD3 (50759221- 50830332)
		SLC5A10 (60281885- 60332141)
		FAM83G (60296820- 60322650)
		SCUBE1 (5561505- 5692328)
		between C1orf100 (10:17193994-17215443) and 10 (16913025-16920586) 17193994
		between SETX (1:272095358-272170747) and 1 (272012112-272077018) 272095358
		IQCA1 (136152982- 136321605)
		MIPEP (2670000- 2790727)
		ZNF71 (60857442- 60881008)
		PPFIA3 (54313981- 54337338)
		TRRAP (5909022- 6029333)
		between TCERG1L (14:139774199-139954817) and 14 (139072575-139111249) 139774199
		ABR (46709880- 46895808)
		between NDUFA10 (15:138986421-139031897) and 15 (138381635-138614301) 138986421
		DDX52 (39072314- 39143685)
		between TAFA5 (5:1414144-1569846) and 5 (770654-808006) 1414144
		PHF10 (556911- 576708)
		between OR51S1 (9:5306609-5307580) and 9 (5247145-5248128) 5306609
		INPP5A (140736734- 140895937)
		SPECC1L (49333009- 49463963)
		SLC6A6 (70094079- 70173582)
		between ZFP64 (17:53426541-53460095) and 17 (53084310-53103190) 53426541
		between NPHP4 (6:66815281-66928146) and 6 (65847984-65951738) 66815281
		ZSWIM5 (166138170- 166325988)
		KCNT1 (1760426- 1822341)
		between PITRM1 (10:66996954-67047235) and 10 (66488391-66497844) 66996954
		PPARGC1B (150823373- 150919376)
		PARK7 (68629214- 68645516)
		between ADARB2 (10:68013449-68467189) and 10 (67302626-67302732) 68013449
		TMEM130 (5887033- 5903747)
		between PARP11 (5:66443494-66483626) and 5 (66087379-66114571) 66443494
		MIPEP (2670000- 2790727)
		between LECT2 (2:138109351-138124464) and 2 (138048943-138052588) 138109351
		between KLF6 (10:66488391-66497844) and 10 (65680332-65702190) 66488391
		PRKCA (12882064- 13263554)
		between MED9 (12:60906718-60933944) and 12 (60755521-60766058) 60906718
		between U6 (12:56640047-56640156) and 12 (56464848-56464927) 56640047
		between U6 (10:67302626-67302732) and 10 (67022655-67082449) 67302626
		between GEMIN7 (6:51507437-51520954) and 6 (51480525-51503883) 51507437
		DNMT3A (113528926- 113603087)
		TTBK1 (38276126- 38319485)
		between ZNF26 (14:22593642-22608916) and 14 (22555334-22579549) 22593642
		PRDM16 (64704920- 65012570)
		between MROH5 (4:2282120-2343887) and 4 (1582330-1647573) 2282120
		COL9A3 (62074855- 62093703)
		ACOT9 (19834614- 19864660)
		PYCR3 (959710- 964192)
		CASKIN1 (39794293- 39811009)
		UPK3A (4109938- 4119289)
		between TMEM170A (6:12195137-12215744) and 6 (12140687-12164140) 12195137

## Sheet: Brain All v Het v Auto
Supplementary Table S10I. DNA methylation analyses to identify significantly differentially methylated sites in brain tissue between all supplemented offspring and heterologous and autologous supplemented offspring (FDR < 0.05). Rose indicates presence of methylation within one region more than once and yellow more than two times.
All	Het v Auto
ADNP2 (128030715- 128113288)	DNAH17 (3482650- 3591132)
PRKCA (12882064- 13263554)	between FRMD1 (1:1507627-1521666) and 1 (1432043-1432183) 1507627
SH3BGRL2 (86358483- 86481776)	TCF7L2 (123343412- 123546417)
LCP1 (21126539- 21223550)	between SCGB1A1 (2:9297283-9302165) and 2 (9148560-9161905) 9297283
TNRC6C (3847901- 3935368)	between FOXK1 (3:3556161-3621142) and 3 (2814547-3324798) 3556161
LRCH1 (20688596- 20906608)	EARS2 (22657766- 22684241)
ADAMTS6 (43702521- 44019704)	ACVR2A (4173805- 4259706)
LRCH1 (20688596- 20906608)	between CHMP7 (14:7390061-7403654) and 14 (7222981-7254780) 7390061
between TPT1 (11:21929221-21932691) and 11 (21848941-21865590) 21929221	between MGME1 (17:26369875-26395192) and 17 (26157372-26157476) 26369875
LCP1 (21126539- 21223550)	between FOXK1 (3:3556161-3621142) and 3 (2814547-3324798) 3556161
PRPF6 (62815085- 62858382)	IQCK (25897555- 26022064)
ESD (20651822- 20672244)	LUZP1 (80973261- 81066262)
between TAFA5 (5:1414144-1569846) and 5 (770654-808006) 1414144	SLC12A9 (8697439- 8712918)
between MAGI2 (9:100847013-102170004) and 9 (100187843-100272532) 100847013	between IRX1 (16:77695071-77701236) and 16 (76742236-76742325) 77695071
VPS26C (200869167- 200926108)	between FOXK1 (3:3556161-3621142) and 3 (2814547-3324798) 3556161
between BNIP3 (14:140362127-140371907) and 14 (139774199-139954817) 140362127	between HACE1 (1:70993342-71105012) and 1 (68057538-68679256) 70993342
between CTTN (2:3031103-3060813) and 2 (2864331-3015314) 3031103	FHOD3 (120036845- 120586816)
FRAS1 (73502717- 73957375)	MGMT (138499309- 138771540)
SLCO4A1 (61947628- 61969970)	PFKP (67022655- 67082449)
FRMD4A (47384861- 48049706)	MIPEP (2670000- 2790727)
between SHROOM2 (X:6296219-6448992) and X (6018322-6018423) 6296219	between DIP2C (10:68770164-69141871) and 10 (68547319-68568713) 68770164
between PIGG (8:20646-43330) and 8 (0-0) 20646	MGAT5B (4655379- 4730371)
between DNAJC5 (17:62754802-62780468) and 17 (62733593-62750557) 62754802	between IRX1 (16:77695071-77701236) and 16 (76742236-76742325) 77695071
LAMA5 (61697517- 61747955)	between PITRM1 (10:66996954-67047235) and 10 (66488391-66497844) 66996954
LRCH1 (20688596- 20906608)	between U6 (16:76742236-76742325) and 16 (76326721-76491003) 76742236
between U2 (6:24518615-24518701) and 6 (23691605-23691795) 24518615	FLOT2 (45101531- 45120455)
between MAP4K3 (3:100887143-101084677) and 3 (100625370-100625658) 100887143	between NRXN1 (3:89803519-90382034) and 3 (87405978-87416260) 89803519
ATG2A (7262031- 7282347)	HMGXB3 (151036191- 151102029)
RIPOR2 (19609358- 19838093)	between IRX1 (16:77695071-77701236) and 16 (76742236-76742325) 77695071
ADGRG6 (22662022- 22801848)	WDR37 (68427192- 68535143)
PTPRN2 (721131- 1389607)	KCNH1 (131960480- 132334953)
LAMA5 (61697517- 61747955)	ENPP7 (2612574- 2619519)
CUBN (43102946- 43414758)	UBQLN4 (93976451- 93994828)
EDAR (47396330- 47465784)	WDR37 (68427192- 68535143)
between STMN3 (17:62600455-62609018) and 17 (62568549-62584820) 62600455	PACRG (4967224- 5465064)
between ZNF180 (6:50987467-51008479) and 6 (50915431-50968600) 50987467	TCOF1 (151368289- 151401027)
TCERG1L (139774199- 139954817)	MIPEP (2670000- 2790727)
USP43 (54584343- 54641116)	between ADGRD1 (14:24059019-24241176) and 14 (23516257-23594257) 24059019
between TPT1 (11:21929221-21932691) and 11 (21848941-21865590) 21929221	S100A6 (96098525- 96099684)
NTSR1 (61989402- 62033548)	TTLL1 (5793780- 5827633)
LAMA5 (61697517- 61747955)	PKD1L2 (7066912- 7166458)
between MYC (4:12455122-12461078) and 4 (10179758-10451929) 12455122	GTPBP4 (68547319- 68568713)
PPFIA1 (3073241- 3164235)	ADARB2 (68013449- 68467189)
between COG3 (11:21759180-21826913) and 11 (21612493-21622446) 21759180	GRK2 (5209439- 5227758)
between U6 (3:13383092-13383200) and 3 (11956300-12039978) 13383092	between GSX2 (8:40881552-40883995) and 8 (40780889-40846577) 40881552
LYRM9 (44271524- 44289612)	MFSD11 (4774678- 4801456)
between ssc-mir-1 (17:61894036-61894143) and 17 (61824899-61834267) 61894036	FBXO38 (149674448- 149722865)
RGS19 (62889210- 62895556)	MAGI2 (100847013- 102170004)
between IRF8 (6:3041645-3097406) and 6 (2592993-2597659) 3041645	PLCG2 (6433153- 6603060)
between BHLHE23 (17:62227916-62228638) and 17 (62186112-62200084) 62227916	between IRX1 (16:77695071-77701236) and 16 (76742236-76742325) 77695071
between MFAP4 (12:60137566-60144207) and 12 (60117461-60126173) 60137566	DPP6 (3148483- 4054118)
between COL9A3 (17:62074855-62093703) and 17 (62058424-62062960) 62074855	FADS2 (9629423- 9735576)
GRAMD1A (44569030- 44594170)	DIP2C (68770164- 69141871)
SLCO4A1 (61947628- 61969970)	WDR37 (68427192- 68535143)
CBY2 (21612493- 21622446)	between SACS (11:2382906-2442316) and 11 (1554763-1582408) 2382906
between ssc-mir-1 (17:61894036-61894143) and 17 (61824899-61834267) 61894036	between KHDRBS3 (4:6282076-6446389) and 4 (4373953-4658013) 6282076
between MYT1L (3:132125508-132294013) and 3 (131360883-131435579) 132125508	between SEPTIN9 (12:4254775-4405628) and 12 (3847901-3935368) 4254775
between U6 (17:39088465-39088574) and 17 (39031957-39063699) 39088465	between VPS35L (3:26039884-26122770) and 3 (26022160-26035571) 26039884
FBLN1 (3839502- 3927183)	between PITRM1 (10:66996954-67047235) and 10 (66488391-66497844) 66996954
OGFOD3 (677179- 689926)	PDE6A (150927770- 150985318)
CCDC88C (112917534- 113045682)	GTPBP4 (68547319- 68568713)
SLC66A2 (127894111- 127952225)	PDE6A (150927770- 150985318)
LTBP1 (106300750- 106724737)	ENTREP3 (94575793- 94581585)
DNAJC5 (62754802- 62780468)	SEPTIN9 (4254775- 4405628)
between NTSR1 (17:61989402-62033548) and 17 (61947628-61969970) 61989402	HMGXB3 (151036191- 151102029)
COL4A4 (128476257- 128595477)	between ssc-mir-30d (4:6948669-6948747) and 4 (6282076-6446389) 6948669
OSBPL2 (61643377- 61685819)	WASF3 (4261177- 4366253)
between STX16 (17:58840006-58873241) and 17 (58659642-58708463) 58840006	between HABP2 (14:123893996-123932961) and 14 (123389294-123389400) 123893996
between PIGG (8:20646-43330) and 8 (0-0) 20646	ACSF3 (663123- 709186)
KCNG2 (127866238- 127891916)	between CDH4 (17:60959190-61451878) and 17 (59967165-59974706) 60959190
CEP112 (12392875- 12815800)	MTHFR (71863637- 71881820)
between MROH9 (9:63620228-63727022) and 9 (62101613-62499581) 63620228	DNAH17 (3482650- 3591132)
TAF4 (61465822- 61529890)	between XRCC2 (18:4808470-4835802) and 18 (3148483-4054118) 4808470
HRH3 (61622938- 61627278)	SNX29 (30584951- 31133317)
between C12orf75 (5:14720120-14755815) and 5 (14102006-14177584) 14720120	between USP22 (12:61271641-61308270) and 12 (61057733-61060696) 61271641
USP43 (54584343- 54641116)	DCST1 (94748429- 94768452)
between TSHZ3 (6:41345470-41423700) and 6 (40292951-40615673) 41345470	TELO2 (40362208- 40383279)
TSKU (10927342- 10942668)	AGAP3 (6081681- 6145522)
between TAFA5 (5:1414144-1569846) and 5 (770654-808006) 1414144	CD74 (151402211- 151409833)
between COG3 (11:21759180-21826913) and 11 (21612493-21622446) 21759180	between APP (13:189435094-189716056) and 13 (189289996-189327497) 189435094
RTEL1 (62611909- 62634690)	NPR3 (18842039- 18929805)
DLAT (39738564- 39796806)	between SIK1 (13:206454718-206465807) and 13 (206293849-206297015) 206454718
PIH1D2 (39765305- 39775401)	between RHPN1 (4:1123105-1132966) and 4 (1091263-1092818) 1123105
GATA5 (61824899- 61834267)	CDH5 (27108597- 27142177)
PRPF6 (62815085- 62858382)	ZC3H3 (1010638- 1089738)
between IRX1 (16:77695071-77701236) and 16 (76742236-76742325) 77695071	MIPEP (2670000- 2790727)
PWWP2B (140636964- 140657623)	between NPTX2 (3:5720680-5732454) and 3 (5472315-5567876) 5720680
between SLC47A1 (12:60021188-60056938) and 12 (59936848-59954358) 60021188	ADARB2 (68013449- 68467189)
POLR1A (58667971- 58750421)	between MEX3A (4:93949459-93955640) and 4 (93899019-93926320) 93949459
AFMID (3759708- 3785835)	CDH4 (60959190- 61451878)
between CDH10 (16:12094710-12277315) and 16 (9985126-10384663) 12094710	between TMEM176A (18:6337837-6342555) and 18 (6309594-6320974) 6337837
PARN (28612269- 28802504)	SSBP3 (157911493- 158081476)
between OTOA (3:23570382-23662480) and 3 (23255961-23366351) 23570382	PITRM1 (66996954- 67047235)
PARD6G (128162600- 128250663)	CBFA2T3 (779366- 853822)
between PIGG (8:20646-43330) and 8 (0-0) 20646	NAA60 (38763447- 38781988)
SEMA5A (72756383- 73328981)	PPARGC1B (150823373- 150919376)
between SHANK2 (2:2864331-3015314) and 2 (2377416-2391447) 2864331	between ADARB2 (10:68013449-68467189) and 10 (67302626-67302732) 68013449
between AMER2 (11:3124317-3127433) and 11 (2750363-2750446) 3124317	between SIRT1 (14:71091167-71123297) and 14 (71005056-71041040) 71091167
between SSH3 (2:5185503-5193155) and 2 (5160955-5164266) 5185503	between TCOF1 (2:151368289-151401027) and 2 (151314507-151320814) 151368289
MYT1L (132125508- 132294013)	between DIP2C (10:68770164-69141871) and 10 (68547319-68568713) 68770164
OSBPL2 (61643377- 61685819)	ST3GAL3 (167363347- 167595835)
between MYT1L (3:132125508-132294013) and 3 (131360883-131435579) 132125508	ROR2 (2804061- 3035296)
between IRF8 (6:3041645-3097406) and 6 (2592993-2597659) 3041645	JAKMIP2 (148861751- 149045927)
between PDGFB (5:8986462-9007435) and 5 (8928709-8928788) 8986462	MIPEP (2670000- 2790727)
between KCNA5 (5:65439336-65442207) and 5 (65052519-65123788) 65439336	between GTF3A (11:4857023-4869272) and 11 (4746403-4748893) 4857023
CYP2F1 (49017008- 49029388)	CD74 (151402211- 151409833)
SEPTIN11 (72543621- 72679171)	between ADGRD1 (14:24059019-24241176) and 14 (23516257-23594257) 24059019
DNAI2 (6809335- 6832766)	between GTPBP4 (10:68547319-68568713) and 10 (68534796-68539280) 68547319
TMEM138 (10131633- 10143038)	RNLS (100317625- 100605063)
between LRRC63 (11:21080028-21125646) and 11 (20995688-21036014) 21080028	CDX1 (151202777- 151216988)
ZBTB46 (62659786- 62709235)	between NOL12 (5:10137362-10144140) and 5 (10038966-10041067) 10137362
GSE1 (3246764- 3349122)	VWF (64519186- 65002452)
TCFL5 (62093907- 62115650)	REEP1 (58436324- 58558934)
WNK4 (20065061- 20081762)	between SBDS (3:16161580-16169453) and 3 (15026772-15450615) 16161580
OTOA (23570382- 23662480)	between PITRM1 (10:66996954-67047235) and 10 (66488391-66497844) 66996954
LMOD1 (24164792- 24193820)	between PFKL (13:207167281-207191671) and 13 (207148401-207158532) 207167281
SEPTIN9 (4254775- 4405628)	CASTOR2 (11956300- 12039978)
PPIH (168742005- 168760286)	RAPGEF4 (78773266- 79095040)
PHACTR1 (9105874- 9666881)	PTPRN2 (721131- 1389607)
between ADGRL2 (6:131727084-132113933) and 6 (130153377-130153483) 131727084	CACNA1A (65514509- 65871182)
between CACNA1C (5:69275176-69448430) and 5 (68923903-68975957) 69275176	PDGFRB (151155756- 151192647)
TPD52L2 (62733593- 62750557)	between DHX15 (8:18563807-18620909) and 8 (17841844-17946992) 18563807
between TERT (16:79258591-79276421) and 16 (79237061-79248500) 79258591	between U6 (9:133920789-133920895) and 9 (133517078-133517146) 133920789
CMPK2 (128903616- 128917871)	ADARB2 (68013449- 68467189)
ZDHHC7 (3786325- 3817957)	WDR37 (68427192- 68535143)
EGFR (139300022- 139475589)	RADIL (3641112- 3716141)
between TNFRSF19 (11:2543812-2640736) and 11 (2382906-2442316) 2543812	between TAS2R41 (18:6780808-6781731) and 18 (6567359-6623197) 6780808
DKC1 (125218923- 125229525)	AGAP1 (135441906- 135993311)
between KDM2A (2:5240312-5357829) and 2 (5209439-5227758) 5240312	PRKCA (12882064- 13263554)
between ssc-mir-9785 (AEMK02000499.1:24651-24728) and AEMK02000499.1 (0-0) 24651	AOC1 (6309594- 6320974)
ANO1 (3202166- 3373411)	between HMGXB3 (2:151036191-151102029) and 2 (150996686-151022148) 151036191
LIFR (23634298- 23804854)	between USP36 (12:3309237-3348525) and 12 (3212432-3222711) 3309237
SLC22A23 (1988696- 2131908)	SORCS2 (3207098- 3760393)
SLCO4A1 (61947628- 61969970)	between U6 (9:133920789-133920895) and 9 (133517078-133517146) 133920789
GSDME (47526797- 47583731)	between B3GNT7 (15:132127396-132131916) and 15 (131928719-132101343) 132127396
between U6 (4:128100926-128101032) and 4 (127573703-127709942) 128100926	CDK5RAP2 (260466942- 260648161)
between NDUFA10 (15:138986421-139031897) and 15 (138381635-138614301) 138986421	between MROH5 (4:2282120-2343887) and 4 (1582330-1647573) 2282120
ZNF618 (254477872- 254672964)	IGHMBP2 (4171344- 4194525)
between XRCC2 (18:4808470-4835802) and 18 (3148483-4054118) 4808470	HIGD1B (18515427- 18522810)
ABCA13 (135115078- 135451812)	between MGAT5B (12:4655379-4730371) and 12 (4526751-4526825) 4655379
between PIGG (8:20646-43330) and 8 (0-0) 20646	between U6 (10:67302626-67302732) and 10 (67022655-67082449) 67302626
between TRIP13 (16:79458847-79473712) and 16 (79400997-79419759) 79458847	EPHA1 (6843299- 6860989)
EPN2 (60171920- 60234278)	between XRCC2 (18:4808470-4835802) and 18 (3148483-4054118) 4808470
between MAN1A1 (1:42729722-42896283) and 1 (41057838-41265375) 42729722	between PITRM1 (10:66996954-67047235) and 10 (66488391-66497844) 66996954
between U6 (1:62722215-62722312) and 1 (60771572-60944038) 62722215	STX3 (11696913- 11740744)
ADRM1 (61692945- 61698144)	RASGEF1A (61426439- 61517745)
between FSTL4 (2:135488563-136096787) and 2 (135345867-135391108) 135488563	PPARGC1B (150823373- 150919376)
DNAJC5 (62754802- 62780468)	between LHCGR (3:91964415-92021398) and 3 (91607305-91774683) 91964415
between SACS (11:2382906-2442316) and 11 (1554763-1582408) 2382906	GID4 (60601003- 60617454)
between SERTAD4 (9:132737299-132748448) and 9 (132621886-132622001) 132737299	COL24A1 (129905327- 130242358)
between CIBAR2 (6:3710213-3720198) and 6 (3246764-3349122) 3710213	TCAF1 (6567359- 6623197)
between CDH17 (4:42515276-42597772) and 4 (42458466-42471929) 42515276	TRRAP (5909022- 6029333)
KIRREL3 (53491991- 53664072)	THNSL2 (57799026- 57823440)
CTTN (3031103- 3060813)	EBNA1BP2 (168049758- 168061013)
between TLNRD1 (7:49833210-49837331) and 7 (49814102-49814207) 49833210	TMEM130 (5887033- 5903747)
CDH4 (60959190- 61451878)	between OR10G6 (9:50924623-50925621) and 9 (50765646-50766608) 50924623
between NQO1 (6:17292770-17302590) and 6 (17233858-17245451) 17292770	ADAP1 (547364- 615471)
between GUCA2A (6:169146334-169148286) and 6 (168994494-169135040) 169146334	SDR42E1 (6387363- 6399629)
between PIGG (8:20646-43330) and 8 (0-0) 20646	between RRP1B (13:206629204-206651123) and 13 (206454718-206465807) 206629204
CCND3 (37082097- 37181366)	between CDC73 (10:575075-667432) and 10 (0-0) 575075
between TMPRSS3 (13:205709663-205732824) and 13 (205687560-205691460) 205709663	PPARGC1B (150823373- 150919376)
COL13A1 (72787303- 72953095)	HMGXB3 (151036191- 151102029)
between ELOVL6 (8:112027054-112191274) and 8 (111748514-111858510) 112027054	MSI2 (33537196- 33975548)
VPS13A (230069368- 230331200)	ADARB2 (68013449- 68467189)
TCFL5 (62093907- 62115650)	TAF4 (61465822- 61529890)
ANO1 (3202166- 3373411)	between CDC42EP4 (12:7638085-7660186) and 12 (6884902-6898764) 7638085
MICU2 (1421171- 1500396)	MOXD1 (31282506- 31367779)
between NKAIN4 (17:62356422-62380859) and 17 (62329302-62341413) 62356422	TCOF1 (151368289- 151401027)
between DNMT3L (13:207119051-207132538) and 13 (207042952-207056770) 207119051	SNX29 (30584951- 31133317)
ZMIZ1 (81455127- 81647939)	DHRS7B (61320730- 61350219)
between MYT1L (3:132125508-132294013) and 3 (131360883-131435579) 132125508	between CDC73 (10:575075-667432) and 10 (0-0) 575075
between COL4A1 (11:76858356-76997322) and 11 (76626179-76653881) 76858356	MAGI2 (100847013- 102170004)
between FGF1 (2:144133392-144241323) and 2 (143967991-143968102) 144133392	between RCC1L (3:11915600-11948715) and 3 (11820266-11839354) 11915600
between BSPRY (1:253975973-254003162) and 1 (253945953-253966692) 253975973	SUN1 (486021- 530869)
between SHANK2 (2:2864331-3015314) and 2 (2377416-2391447) 2864331	USP31 (23035426- 23116007)
CD300LB (6637483- 6646394)	between SACS (11:2382906-2442316) and 11 (1554763-1582408) 2382906
SLC4A3 (121630316- 121643539)	KCNN3 (94915965- 95113275)
between KCNG2 (6:127866238-127891916) and 6 (127382263-127392164) 127866238	MIPEP (2670000- 2790727)
between MROH9 (9:63620228-63727022) and 9 (62101613-62499581) 63620228	ADARB2 (68013449- 68467189)
CTTN (3031103- 3060813)	between MAP2K3 (12:61396369-61417321) and 12 (61366741-61376873) 61396369
between TNFRSF18 (6:63516045-63518405) and 6 (63497597-63511918) 63516045	between ARHGAP12 (10:42454646-42577345) and 10 (42013084-42214205) 42454646
between PITRM1 (10:66996954-67047235) and 10 (66488391-66497844) 66996954	between U6 (3:13383092-13383200) and 3 (11956300-12039978) 13383092
between SMAD3 (1:164998103-165124449) and 1 (164656887-164735704) 164998103	between DDX11 (5:67364877-67395730) and 5 (67313480-67322028) 67364877
between CD6 (2:10738471-10785516) and 2 (10648974-10673919) 10738471	between DDX11 (5:67364877-67395730) and 5 (67313480-67322028) 67364877
AFAP1L2 (124630799- 124672813)	IRAG1 (48745371- 48930883)
between ATG4C (6:149608220-149692153) and 6 (149154033-149155478) 149608220	HHAT (132347037- 132666873)
between CYP4A24 (6:164496928-164695871) and 6 (164283366-164295290) 164496928	between U6 (6:16352666-16352770) and 6 (15698199-15863270) 16352666
between U6 (10:67302626-67302732) and 10 (67022655-67082449) 67302626	CBFA2T3 (779366- 853822)
ABCA13 (135115078- 135451812)	FLI1 (55612901- 55749778)
between RPS6KC1 (9:130255308-130435315) and 9 (129532184-129580982) 130255308	ECT2L (25566954- 25644277)
between SUGCT (18:53639872-54283251) and 18 (52889684-52900967) 53639872	between TPCN2 (2:4069280-4105042) and 2 (3621246-3633296) 4069280
SHANK2 (2864331- 3015314)	between XRCC2 (18:4808470-4835802) and 18 (3148483-4054118) 4808470
CDH4 (60959190- 61451878)	CBFA2T3 (779366- 853822)
RTEL1 (62611909- 62634690)	SLC7A1 (6538045- 6604658)
AHRR (79730926- 79810188)	TRMO (239768179- 239805143)
between SAE1 (6:52957469-53030582) and 6 (52894951-52938164) 52957469	between SACS (11:2382906-2442316) and 11 (1554763-1582408) 2382906
CHRNG (133052031- 133058544)	ADARB2 (68013449- 68467189)
between RPS21 (17:61763574-61764832) and 17 (61697517-61747955) 61763574	PITRM1 (66996954- 67047235)
between LARP7 (8:110069829-110089708) and 8 (108915572-109222905) 110069829	between IRX2 (16:78305793-78309786) and 16 (77695071-77701236) 78305793
between PIGG (8:20646-43330) and 8 (0-0) 20646	between GKAP1 (10:31141847-31246286) and 10 (31026144-31114503) 31141847
DST (28812252- 29300152)	between CCBE1 (1:161321273-161556537) and 1 (161182887-161188164) 161321273
between AAR2 (17:39498730-39522695) and 17 (39255773-39309436) 39498730	PPARGC1B (150823373- 150919376)
TAF4 (61465822- 61529890)	between RCC1L (3:11915600-11948715) and 3 (11820266-11839354) 11915600
	ZC3H18 (1030418- 1081538)
	MTHFR (71863637- 71881820)
	ADARB2 (68013449- 68467189)
	between PPARGC1B (2:150823373-150919376) and 2 (150660685-150747220) 150823373
	TBC1D1 (29370481- 29590571)
	between PPARGC1B (2:150823373-150919376) and 2 (150660685-150747220) 150823373
	PDE6A (150927770- 150985318)
	MOXD1 (31282506- 31367779)
	between DNMT3A (3:113528926-113603087) and 3 (113044836-113180742) 113528926
	between CDH4 (17:60959190-61451878) and 17 (59967165-59974706) 60959190
	between CDX1 (2:151202777-151216988) and 2 (151155756-151192647) 151202777
	ADGRF3 (112671204- 112705296)
	RASSF4 (91103526- 91125360)
	DEPP1 (91114441- 91122191)
	DIP2C (68770164- 69141871)
	MAPK13 (31880638- 31889455)
	PITRM1 (66996954- 67047235)
	KEL (7259144- 7279328)
	between CRYBB2 (14:43209311-43220837) and 14 (43193060-43199626) 43209311
	between CATSPER3 (2:137139749-137175305) and 2 (137060893-137080106) 137139749
	RXRA (273705505- 273797620)
	CAMK2A (151248358- 151308706)
	PPARGC1B (150823373- 150919376)
	between STOX1 (14:71928399-71985233) and 14 (71862649-71862713) 71928399
	WDR37 (68427192- 68535143)
	between STOX1 (14:71928399-71985233) and 14 (71862649-71862713) 71928399
	between KLF6 (10:66488391-66497844) and 10 (65680332-65702190) 66488391
	between NDUFA10 (15:138986421-139031897) and 15 (138381635-138614301) 138986421
	between DIO2 (7:103096433-103323258) and 7 (101604569-101938298) 103096433
	HHAT (132347037- 132666873)
	PDGFRB (151155756- 151192647)
	between DIP2C (10:68770164-69141871) and 10 (68547319-68568713) 68770164
	INPP5D (133501092- 133626644)
	between PITRM1 (10:66996954-67047235) and 10 (66488391-66497844) 66996954
	AQP1 (42063485- 42076746)
	CBFA2T3 (779366- 853822)
	TXNDC15 (137060893- 137080106)
	between PITRM1 (10:66996954-67047235) and 10 (66488391-66497844) 66996954
	DISP3 (71583818- 71640940)
	PDGFRB (151155756- 151192647)
	between SNORD68 (6:412582-412662) and 6 (361197-376616) 412582
	between CHST8 (6:43371531-43493246) and 6 (43177062-43290369) 43371531
	CLSTN1 (70086247- 70165174)
	between CDX1 (2:151202777-151216988) and 2 (151155756-151192647) 151202777
	DENND4B (95748140- 95761519)
	MIPEP (2670000- 2790727)
	SLC25A43 (97868696- 97906760)
	between IRX1 (16:77695071-77701236) and 16 (76742236-76742325) 77695071
	ADARB2 (68013449- 68467189)
	WDR37 (68427192- 68535143)
	between U6 (9:133920789-133920895) and 9 (133517078-133517146) 133920789
	between HMGXB3 (2:151036191-151102029) and 2 (150996686-151022148) 151036191
	between NPTX2 (3:5720680-5732454) and 3 (5472315-5567876) 5720680
	PDGFRB (151155756- 151192647)
	COL24A1 (129905327- 130242358)
	NMNAT2 (124498109- 124696194)
	SYT9 (2191765- 2391921)
	between CDC42EP4 (12:7638085-7660186) and 12 (6884902-6898764) 7638085
	between ssc-mir-9815 (1:1013707-1013802) and 1 (855389-882473) 1013707
	KATNB1 (19630447- 19659043)
	ABLIM3 (150260196- 150423212)
	between RRP1B (13:206629204-206651123) and 13 (206454718-206465807) 206629204
	USP40 (133870834- 133952863)
	between GTDC1 (15:7757935-8051594) and 15 (4173805-4259706) 7757935
	between DRG2 (12:60586215-60598283) and 12 (60507667-60529733) 60586215
	MIPEP (2670000- 2790727)
	SYT13 (17120634- 17166990)
	between MROH9 (9:63620228-63727022) and 9 (62101613-62499581) 63620228
	DDX52 (39072314- 39143685)
	between CSNK1A1 (2:150612077-150662284) and 2 (150580126-150580211) 150612077
	between MGAT5B (12:4655379-4730371) and 12 (4526751-4526825) 4655379
	between HTR4 (2:149731034-149912495) and 2 (149674448-149722865) 149731034
	between SCGB1A1 (2:9297283-9302165) and 2 (9148560-9161905) 9297283
	between USP22 (12:61271641-61308270) and 12 (61057733-61060696) 61271641
	PFKP (67022655- 67082449)
	between PDGFRB (2:151155756-151192647) and 2 (151102147-151147633) 151155756
	between CDH4 (17:60959190-61451878) and 17 (59967165-59974706) 60959190
	between PITRM1 (10:66996954-67047235) and 10 (66488391-66497844) 66996954
	between RRP1B (13:206629204-206651123) and 13 (206454718-206465807) 206629204
	IGHMBP2 (4171344- 4194525)
	between DCTN4 (2:151681003-151783746) and 2 (151663185-151672313) 151681003
	between ITGAM (3:17204610-17273613) and 3 (17136187-17169667) 17204610
	between GPAT3 (8:134912491-134977388) and 8 (134138097-134144254) 134912491
	between IRX2 (16:78305793-78309786) and 16 (77695071-77701236) 78305793
	RNF157 (5225849- 5304458)
	CD164 (75441575- 75458145)
	HMGXB3 (151036191- 151102029)
	between SERPINH1 (9:9783042-9794483) and 9 (9653596-9740286) 9783042
	TRPC7 (138373189- 138510728)
	MAP3K8 (40713847- 40742462)
	AGAP1 (135441906- 135993311)
	between SYNPO (2:151599597-151632099) and 2 (151489521-151522749) 151599597
	TRIM26 (22757794- 22780232)
	between CDH4 (17:60959190-61451878) and 17 (59967165-59974706) 60959190
	between GFRA2 (14:5743584-5837454) and 14 (4346480-4404168) 5743584
[truncated: 728 more rows]

## Sheet: Heart All v Het v Auto
Supplementary Table S10J. DNA methylation analyses to identify significantly differentially methylated sites in heart tissue between all supplemented offspring and heterologous and autologous supplemented offspring (FDR < 0.05). Rose indicates presence of methylation within one region more than once and yellow more than two times.
[truncated: 638 more rows]

[truncated: 1 more sheets: Liver All v Het v Auto]
