# Supplementary material for: Can the Supplementation of Oocytes with Extra Copies of mtDNA Impact Development Without Being Transmitted? A Molecular Account
Source: Int J Mol Sci. 2025 Mar 18;26(6):2746. doi: 10.3390/ijms26062746 (PMC11943178; doi:10.3390/ijms26062746)
Supplement: Supplementary file 1 [file ijms-26-02746-s001.zip › Supplementary Table S11.xlsx]

## Sheet: Brain All offspring
Supplementary Table S11A. Overlap of differentially methylated sites and gene expression in brain tissue from all offspring derived through mtDNA supplementation and controls (FDR < 0.05). Orange indicates presence in both columns.
Methylation	Expression
ADNP2 (128030715- 128113288)	LOC110260659	RPS21
PRKCA (12882064- 13263554)	LOC100518848
SH3BGRL2 (86358483- 86481776)	LRAT
LCP1 (21126539- 21223550)	LOC110257650
TNRC6C (3847901- 3935368)	LOC110258138
LRCH1 (20688596- 20906608)	LOC102163816
ADAMTS6 (43702521- 44019704)	LOC102159834	SGLT1
LRCH1 (20688596- 20906608)	LOC102157770	ADRM1
between TPT1 (11:21929221-21932691) and 11 (21848941-21865590) 21929221	SGCA
LCP1 (21126539- 21223550)
PRPF6 (62815085- 62858382)
ESD (20651822- 20672244)
between TAFA5 (5:1414144-1569846) and 5 (770654-808006) 1414144
between MAGI2 (9:100847013-102170004) and 9 (100187843-100272532) 100847013
VPS26C (200869167- 200926108)
between BNIP3 (14:140362127-140371907) and 14 (139774199-139954817) 140362127
between CTTN (2:3031103-3060813) and 2 (2864331-3015314) 3031103
FRAS1 (73502717- 73957375)
SLCO4A1 (61947628- 61969970)
FRMD4A (47384861- 48049706)
between SHROOM2 (X:6296219-6448992) and X (6018322-6018423) 6296219
between PIGG (8:20646-43330) and 8 (0-0) 20646
between DNAJC5 (17:62754802-62780468) and 17 (62733593-62750557) 62754802
LAMA5 (61697517- 61747955)
LRCH1 (20688596- 20906608)
between U2 (6:24518615-24518701) and 6 (23691605-23691795) 24518615
between MAP4K3 (3:100887143-101084677) and 3 (100625370-100625658) 100887143
ATG2A (7262031- 7282347)
RIPOR2 (19609358- 19838093)
ADGRG6 (22662022- 22801848)
PTPRN2 (721131- 1389607)
LAMA5 (61697517- 61747955)
CUBN (43102946- 43414758)
EDAR (47396330- 47465784)
between STMN3 (17:62600455-62609018) and 17 (62568549-62584820) 62600455
between ZNF180 (6:50987467-51008479) and 6 (50915431-50968600) 50987467
TCERG1L (139774199- 139954817)
USP43 (54584343- 54641116)
between TPT1 (11:21929221-21932691) and 11 (21848941-21865590) 21929221
NTSR1 (61989402- 62033548)
LAMA5 (61697517- 61747955)
between MYC (4:12455122-12461078) and 4 (10179758-10451929) 12455122
PPFIA1 (3073241- 3164235)
between COG3 (11:21759180-21826913) and 11 (21612493-21622446) 21759180
between U6 (3:13383092-13383200) and 3 (11956300-12039978) 13383092
LYRM9 (44271524- 44289612)
between ssc-mir-1 (17:61894036-61894143) and 17 (61824899-61834267) 61894036
RGS19 (62889210- 62895556)
between IRF8 (6:3041645-3097406) and 6 (2592993-2597659) 3041645
between BHLHE23 (17:62227916-62228638) and 17 (62186112-62200084) 62227916
between MFAP4 (12:60137566-60144207) and 12 (60117461-60126173) 60137566
between COL9A3 (17:62074855-62093703) and 17 (62058424-62062960) 62074855
GRAMD1A (44569030- 44594170)
SLCO4A1 (61947628- 61969970)
CBY2 (21612493- 21622446)
between ssc-mir-1 (17:61894036-61894143) and 17 (61824899-61834267) 61894036
between MYT1L (3:132125508-132294013) and 3 (131360883-131435579) 132125508
between U6 (17:39088465-39088574) and 17 (39031957-39063699) 39088465
FBLN1 (3839502- 3927183)
OGFOD3 (677179- 689926)
CCDC88C (112917534- 113045682)
SLC66A2 (127894111- 127952225)
LTBP1 (106300750- 106724737)
DNAJC5 (62754802- 62780468)
between NTSR1 (17:61989402-62033548) and 17 (61947628-61969970) 61989402
COL4A4 (128476257- 128595477)
OSBPL2 (61643377- 61685819)
between STX16 (17:58840006-58873241) and 17 (58659642-58708463) 58840006
between PIGG (8:20646-43330) and 8 (0-0) 20646
KCNG2 (127866238- 127891916)
CEP112 (12392875- 12815800)
between MROH9 (9:63620228-63727022) and 9 (62101613-62499581) 63620228
TAF4 (61465822- 61529890)
HRH3 (61622938- 61627278)
between C12orf75 (5:14720120-14755815) and 5 (14102006-14177584) 14720120
USP43 (54584343- 54641116)
between TSHZ3 (6:41345470-41423700) and 6 (40292951-40615673) 41345470
TSKU (10927342- 10942668)
between TAFA5 (5:1414144-1569846) and 5 (770654-808006) 1414144
between COG3 (11:21759180-21826913) and 11 (21612493-21622446) 21759180
RTEL1 (62611909- 62634690)
DLAT (39738564- 39796806)
PIH1D2 (39765305- 39775401)
GATA5 (61824899- 61834267)
PRPF6 (62815085- 62858382)
between IRX1 (16:77695071-77701236) and 16 (76742236-76742325) 77695071
PWWP2B (140636964- 140657623)
between SLC47A1 (12:60021188-60056938) and 12 (59936848-59954358) 60021188
POLR1A (58667971- 58750421)
AFMID (3759708- 3785835)
between CDH10 (16:12094710-12277315) and 16 (9985126-10384663) 12094710
PARN (28612269- 28802504)
between OTOA (3:23570382-23662480) and 3 (23255961-23366351) 23570382
PARD6G (128162600- 128250663)
between PIGG (8:20646-43330) and 8 (0-0) 20646
SEMA5A (72756383- 73328981)
between SHANK2 (2:2864331-3015314) and 2 (2377416-2391447) 2864331
between AMER2 (11:3124317-3127433) and 11 (2750363-2750446) 3124317
between SSH3 (2:5185503-5193155) and 2 (5160955-5164266) 5185503
MYT1L (132125508- 132294013)
OSBPL2 (61643377- 61685819)
between MYT1L (3:132125508-132294013) and 3 (131360883-131435579) 132125508
between IRF8 (6:3041645-3097406) and 6 (2592993-2597659) 3041645
between PDGFB (5:8986462-9007435) and 5 (8928709-8928788) 8986462
between KCNA5 (5:65439336-65442207) and 5 (65052519-65123788) 65439336
CYP2F1 (49017008- 49029388)
SEPTIN11 (72543621- 72679171)
DNAI2 (6809335- 6832766)
TMEM138 (10131633- 10143038)
between LRRC63 (11:21080028-21125646) and 11 (20995688-21036014) 21080028
ZBTB46 (62659786- 62709235)
GSE1 (3246764- 3349122)
TCFL5 (62093907- 62115650)
WNK4 (20065061- 20081762)
OTOA (23570382- 23662480)
LMOD1 (24164792- 24193820)
SEPTIN9 (4254775- 4405628)
PPIH (168742005- 168760286)
PHACTR1 (9105874- 9666881)
between ADGRL2 (6:131727084-132113933) and 6 (130153377-130153483) 131727084
between CACNA1C (5:69275176-69448430) and 5 (68923903-68975957) 69275176
TPD52L2 (62733593- 62750557)
between TERT (16:79258591-79276421) and 16 (79237061-79248500) 79258591
CMPK2 (128903616- 128917871)
ZDHHC7 (3786325- 3817957)
EGFR (139300022- 139475589)
between TNFRSF19 (11:2543812-2640736) and 11 (2382906-2442316) 2543812
DKC1 (125218923- 125229525)
between KDM2A (2:5240312-5357829) and 2 (5209439-5227758) 5240312
between ssc-mir-9785 (AEMK02000499.1:24651-24728) and AEMK02000499.1 (0-0) 24651
ANO1 (3202166- 3373411)
LIFR (23634298- 23804854)
SLC22A23 (1988696- 2131908)
SLCO4A1 (61947628- 61969970)
GSDME (47526797- 47583731)
between U6 (4:128100926-128101032) and 4 (127573703-127709942) 128100926
between NDUFA10 (15:138986421-139031897) and 15 (138381635-138614301) 138986421
ZNF618 (254477872- 254672964)
between XRCC2 (18:4808470-4835802) and 18 (3148483-4054118) 4808470
ABCA13 (135115078- 135451812)
between PIGG (8:20646-43330) and 8 (0-0) 20646
between TRIP13 (16:79458847-79473712) and 16 (79400997-79419759) 79458847
EPN2 (60171920- 60234278)
between MAN1A1 (1:42729722-42896283) and 1 (41057838-41265375) 42729722
between U6 (1:62722215-62722312) and 1 (60771572-60944038) 62722215
ADRM1 (61692945- 61698144)
between FSTL4 (2:135488563-136096787) and 2 (135345867-135391108) 135488563
DNAJC5 (62754802- 62780468)
between SACS (11:2382906-2442316) and 11 (1554763-1582408) 2382906
between SERTAD4 (9:132737299-132748448) and 9 (132621886-132622001) 132737299
between CIBAR2 (6:3710213-3720198) and 6 (3246764-3349122) 3710213
between CDH17 (4:42515276-42597772) and 4 (42458466-42471929) 42515276
KIRREL3 (53491991- 53664072)
CTTN (3031103- 3060813)
between TLNRD1 (7:49833210-49837331) and 7 (49814102-49814207) 49833210
CDH4 (60959190- 61451878)
between NQO1 (6:17292770-17302590) and 6 (17233858-17245451) 17292770
between GUCA2A (6:169146334-169148286) and 6 (168994494-169135040) 169146334
between PIGG (8:20646-43330) and 8 (0-0) 20646
CCND3 (37082097- 37181366)
between TMPRSS3 (13:205709663-205732824) and 13 (205687560-205691460) 205709663
COL13A1 (72787303- 72953095)
between ELOVL6 (8:112027054-112191274) and 8 (111748514-111858510) 112027054
VPS13A (230069368- 230331200)
TCFL5 (62093907- 62115650)
ANO1 (3202166- 3373411)
MICU2 (1421171- 1500396)
between NKAIN4 (17:62356422-62380859) and 17 (62329302-62341413) 62356422
between DNMT3L (13:207119051-207132538) and 13 (207042952-207056770) 207119051
ZMIZ1 (81455127- 81647939)
between MYT1L (3:132125508-132294013) and 3 (131360883-131435579) 132125508
between COL4A1 (11:76858356-76997322) and 11 (76626179-76653881) 76858356
between FGF1 (2:144133392-144241323) and 2 (143967991-143968102) 144133392
between BSPRY (1:253975973-254003162) and 1 (253945953-253966692) 253975973
between SHANK2 (2:2864331-3015314) and 2 (2377416-2391447) 2864331
CD300LB (6637483- 6646394)
SLC4A3 (121630316- 121643539)
between KCNG2 (6:127866238-127891916) and 6 (127382263-127392164) 127866238
between MROH9 (9:63620228-63727022) and 9 (62101613-62499581) 63620228
CTTN (3031103- 3060813)
between TNFRSF18 (6:63516045-63518405) and 6 (63497597-63511918) 63516045
between PITRM1 (10:66996954-67047235) and 10 (66488391-66497844) 66996954
between SMAD3 (1:164998103-165124449) and 1 (164656887-164735704) 164998103
between CD6 (2:10738471-10785516) and 2 (10648974-10673919) 10738471
AFAP1L2 (124630799- 124672813)
between ATG4C (6:149608220-149692153) and 6 (149154033-149155478) 149608220
between CYP4A24 (6:164496928-164695871) and 6 (164283366-164295290) 164496928
between U6 (10:67302626-67302732) and 10 (67022655-67082449) 67302626
ABCA13 (135115078- 135451812)
between RPS6KC1 (9:130255308-130435315) and 9 (129532184-129580982) 130255308
between SUGCT (18:53639872-54283251) and 18 (52889684-52900967) 53639872
SHANK2 (2864331- 3015314)
CDH4 (60959190- 61451878)
RTEL1 (62611909- 62634690)
AHRR (79730926- 79810188)
between SAE1 (6:52957469-53030582) and 6 (52894951-52938164) 52957469
CHRNG (133052031- 133058544)
between RPS21 (17:61763574-61764832) and 17 (61697517-61747955) 61763574
between LARP7 (8:110069829-110089708) and 8 (108915572-109222905) 110069829
between PIGG (8:20646-43330) and 8 (0-0) 20646
DST (28812252- 29300152)
between AAR2 (17:39498730-39522695) and 17 (39255773-39309436) 39498730
TAF4 (61465822- 61529890)

## Sheet: Heart All offspring
Supplementary Table S11B. Overlap of differentially methylated sites and gene expression in heart tissue from all offspring derived through mtDNA supplementation and controls (FDR < 0.05). Orange indicates presence in both columns.
Methylation	Expression
between MAGI2 (9:100847013-102170004) and 9 (100187843-100272532) 100847013	LOC110260659
ZBTB46 (62659786- 62709235)	RPS21
between U6 (3:13383092-13383200) and 3 (11956300-12039978) 13383092	LOC110260329
LRCH1 (20688596- 20906608)	CHRNA4
CBY2 (21612493- 21622446)	LOC110261992
between ALKAL2 (3:132660909-132670124) and 3 (132426431-132431678) 132660909	PLIN5
SMYD1 (57867250- 57918568)	MYT1
between DYRK1A (13:201009480-201159948) and 13 (200869167-200926108) 201009480	TMEM159
FAM167A (14627230- 14667455)	ABCC6
between COG3 (11:21759180-21826913) and 11 (21612493-21622446) 21759180	PDZD9
LAMA5 (61697517- 61747955)	SLC22A1
between KCNG2 (6:127866238-127891916) and 6 (127382263-127392164) 127866238	VARS2
MYH11 (7002735- 7143095)	LOC106505031
NDE1 (7125936- 7180623)	TTC39A
PTPRN2 (721131- 1389607)	DAO
SH3BGRL2 (86358483- 86481776)
ZBTB46 (62659786- 62709235)
LAMA5 (61697517- 61747955)
between MYC (4:12455122-12461078) and 4 (10179758-10451929) 12455122
SLC6A3 (79186108- 79220297)
SART1 (6354908- 6373272)
between CD34 (9:134913121-134937762) and 9 (134584406-134796063) 134913121
between KCNQ2 (17:62459281-62506424) and 17 (62423878-62435728) 62459281
COL4A4 (128476257- 128595477)
SSX2IP (129055523- 129114217)
LCP1 (21126539- 21223550)
between LRRC63 (11:21080028-21125646) and 11 (20995688-21036014) 21080028
between LRRC63 (11:21080028-21125646) and 11 (20995688-21036014) 21080028
PARN (28612269- 28802504)
between U6 (1:62722215-62722312) and 1 (60771572-60944038) 62722215
SYT17 (26447342- 26548657)
ARHGAP12 (42454646- 42577345)
between MYT1L (3:132125508-132294013) and 3 (131360883-131435579) 132125508
between EDN2 (6:169744568-169758283) and 6 (169655019-169655096) 169744568
SLC4A3 (121630316- 121643539)
between TSPAN5 (8:121657325-121843242) and 8 (121409731-121464471) 121657325
SORCS2 (3207098- 3760393)
LRCH1 (20688596- 20906608)
CFAP157 (268209187- 268215859)
ESD (20651822- 20672244)
between ssc-mir-4338 (6:169655019-169655096) and 6 (169152179-169154551) 169655019
between U6 (4:34366887-34366992) and 4 (34234679-34257134) 34366887
between MYT1L (3:132125508-132294013) and 3 (131360883-131435579) 132125508
between STMN3 (17:62600455-62609018) and 17 (62568549-62584820) 62600455
between U6 (14:1857573-1857674) and 14 (1165982-1167529) 1857573
ZBTB46 (62659786- 62709235)
between ERMARD (1:512678-540896) and 1 (199358-211346) 512678
between NELFCD (17:59129076-59141499) and 17 (58970316-58970392) 59129076
between TCERG1L (14:139774199-139954817) and 14 (139072575-139111249) 139774199
CAPN5 (11207636- 11246711)
ZBTB46 (62659786- 62709235)
PTPRH (59389290- 59416233)
between IGFBP3 (18:50003022-50010690) and 18 (48997217-49192433) 50003022
between BNIP3 (14:140362127-140371907) and 14 (139774199-139954817) 140362127
SYK (2056670- 2161171)
CEP112 (12392875- 12815800)
DNAJC5 (62754802- 62780468)
FAM167A (14627230- 14667455)
ABLIM2 (2916775- 3054969)
OSBPL2 (61643377- 61685819)
EEF2K (23887125- 23956373)
between LRMDA (14:77957851-79051455) and 14 (77924822-77928453) 77957851
LRCH1 (20688596- 20906608)
DNAH6 (59859863- 60114365)
between BAMBI (10:40053355-40060319) and 10 (39932599-40022338) 40053355
between MYT1L (3:132125508-132294013) and 3 (131360883-131435579) 132125508
MYT1 (62979350- 63014696)
between LNX2 (11:4960239-5043045) and 11 (4866023-4879933) 4960239
LAMA5 (61697517- 61747955)
OSBPL2 (61643377- 61685819)
TNFAIP8L1 (74203766- 74220816)
between RCHY1 (8:71162840-71181919) and 8 (70788048-70896558) 71162840
between SOX1 (11:77986200-77987351) and 11 (77532266-77545913) 77986200
SNX27 (97525181- 97620788)
between ZBTB20 (13:145591894-145644880) and 13 (144364317-144629174) 145591894
GMEB2 (62568549- 62584820)
between TARDBP (6:71213860-71227704) and 6 (71063423-71063511) 71213860
PLXNA4 (16427673- 16973768)
DAGLA (9802012- 9863865)
CHRNA4 (62423878- 62435728)
between MFAP4 (12:60137566-60144207) and 12 (60117461-60126173) 60137566
between NPY (18:47985725-47992667) and 18 (47593049-47710570) 47985725
GPX1 (31916246- 31917433)
between ssc-mir-1 (17:61894036-61894143) and 17 (61824899-61834267) 61894036
NAV3 (103013806- 103368021)
GPX1 (31916246- 31917433)
between WDR64 (10:11746565-11825546) and 10 (11526619-11709888) 11746565
TCFL5 (62093907- 62115650)
GPX1 (31916246- 31917433)
OTOA (23570382- 23662480)
between ZNF180 (6:50987467-51008479) and 6 (50915431-50968600) 50987467
between CYP46A1 (7:120661111-120695016) and 7 (120514491-120597318) 120661111
KLHL29 (114871164- 115177466)
TESK1 (236341261- 236345962)
between GRK5 (14:129113603-129347152) and 14 (129079051-129090830) 129113603
TNRC6C (3847901- 3935368)
TENM4 (13045196- 13820420)
RGS19 (62889210- 62895556)
MYT1L (132125508- 132294013)
between BNIP3 (14:140362127-140371907) and 14 (139774199-139954817) 140362127
DCLK2 (78681415- 78854848)
between ssc-mir-10383 (2:1474432-1474502) and 2 (1299174-1316517) 1474432
between GLI2 (15:30313817-30579306) and 15 (30072172-30137083) 30313817
between MIPEP (11:2670000-2790727) and 11 (2543812-2640736) 2670000
between ssc-mir-29b-2 (9:135019075-135019164) and 9 (134913121-134937762) 135019075
between TAFA5 (5:1414144-1569846) and 5 (770654-808006) 1414144
SLC66A2 (127894111- 127952225)
LCP1 (21126539- 21223550)
LMBR1 (1795497- 1934947)
between RNF144A (3:128747722-128817537) and 3 (127500763-127503257) 128747722
RALGPS1 (267480750- 267770440)
between TMEM165 (8:54751572-54787886) and 8 (54084178-54084292) 54751572
ADGRL2 (131727084- 132113933)
SORCS2 (3207098- 3760393)
between ADARB2 (10:68013449-68467189) and 10 (67302626-67302732) 68013449
ASB13 (65275532- 65303223)
GSDME (47526797- 47583731)
SORCS2 (3207098- 3760393)
between SHISAL1 (5:4771417-4849326) and 5 (4649183-4655205) 4771417
between NDUFA10 (15:138986421-139031897) and 15 (138381635-138614301) 138986421
MAP3K20 (79173033- 79380993)
CC2D2A (10779334- 10898190)
DCDC2C (131095460- 131194949)
between VSTM2A (9:138990480-138997131) and 9 (137214501-137214607) 138990480
between MROH5 (4:2282120-2343887) and 4 (1582330-1647573) 2282120
RARS2 (55893480- 55982068)
ORC3 (55954159- 56042853)
OSBPL2 (61643377- 61685819)
between HS3ST2 (3:23255961-23366351) and 3 (23035426-23116007) 23255961
PPP1R16B (41752845- 41866362)
between PITRM1 (10:66996954-67047235) and 10 (66488391-66497844) 66996954
OSBPL2 (61643377- 61685819)
between ADARB2 (10:68013449-68467189) and 10 (67302626-67302732) 68013449
between ABLIM2 (8:2916775-3054969) and 8 (2846005-2883958) 2916775
SPTBN2 (5695836- 5739415)
between TMEM165 (8:54751572-54787886) and 8 (54084178-54084292) 54751572
between SYT10 (5:40872283-40934326) and 5 (39735257-39735363) 40872283
DSCAM (203567129- 204313820)
GPX1 (31916246- 31917433)
CLDN9 (39172853- 39174354)
SORCS2 (3207098- 3760393)
PSAP (74734189- 74887763)
between CSRP2 (5:104273168-104295141) and 5 (104132132-104132191) 104273168
between TPCN2 (2:4069280-4105042) and 2 (3621246-3633296) 4069280
between CUBN (10:43102946-43414758) and 10 (42986327-43004688) 43102946
RHBDF2 (5010178- 5036255)
TTLL12 (5701583- 5720724)
between MFAP4 (12:60137566-60144207) and 12 (60117461-60126173) 60137566
between SLC24A4 (7:113836230-114014949) and 7 (113659905-113693764) 113836230
between NELFCD (17:59129076-59141499) and 17 (58970316-58970392) 59129076
between IRX4 (16:78937566-78945269) and 16 (78305793-78309786) 78937566
between ALKAL2 (3:132660909-132670124) and 3 (132426431-132431678) 132660909
ADAMTS13 (273024009- 273056039)
between LHX1 (12:38450708-38456139) and 12 (38124400-38144083) 38450708
between TPT1 (11:21929221-21932691) and 11 (21848941-21865590) 21929221
CLDN9 (39172853- 39174354)
between U6 (14:28983001-28983107) and 14 (28823575-28845719) 28983001
HS3ST2 (23255961- 23366351)
between FAM167A (14:14627230-14667455) and 14 (14458042-14504449) 14627230
DST (28812252- 29300152)
between NTSR1 (17:61989402-62033548) and 17 (61947628-61969970) 61989402

## Sheet: Liver All offspring
Supplementary Table S11C. Overlap of differentially methylated sites and gene expression in liver tissue from all offspring derived through mtDNA supplementation and controls (FDR < 0.05). Orange indicates presence in both columns.
Methylation	Expression
between SYT10 (5:40872283-40934326) and 5 (39735257-39735363) 40872283	LOC110260659
SLC66A2 (127894111- 127952225)	RPS21
LRCH1 (20688596- 20906608)	PTK6
RGS19 (62889210- 62895556)	LOC106506511
ESD (20651822- 20672244)	MCOLN2
between COG3 (11:21759180-21826913) and 11 (21612493-21622446) 21759180	ANXA3
between NUGGC (14:11775704-11826096) and 14 (11543603-11566702) 11775704	RCAN2
CAB39L (18313796- 18401235)	COLGALT2
LAMA5 (61697517- 61747955)	HEY2
between MOSMO (3:24107877-24176166) and 3 (24031331-24097393) 24107877	LRP6
between TPT1 (11:21929221-21932691) and 11 (21848941-21865590) 21929221	KIF1A
SH3BGRL2 (86358483- 86481776)	RGS7BP
CAB39L (18313796- 18401235)	PGF
between TSHZ3 (6:41345470-41423700) and 6 (40292951-40615673) 41345470	ELMOD1
between LRRC63 (11:21080028-21125646) and 11 (20995688-21036014) 21080028	ENOX1
MYT1 (62979350- 63014696)	UGT2B18
DNAJC5 (62754802- 62780468)	PPP1R3A
SLCO4A1 (61947628- 61969970)	LOC102163149
between MYT1L (3:132125508-132294013) and 3 (131360883-131435579) 132125508	UBE2QL1
GMEB2 (62568549- 62584820)	RRAGD
NAV3 (103013806- 103368021)	CNTN5
between TPT1 (11:21929221-21932691) and 11 (21848941-21865590) 21929221	PRTG
CUBN (43102946- 43414758)	SYT13
PTPRN2 (721131- 1389607)	ABCA13
RALGPS1 (267480750- 267770440)	LOC110260960
PRPF6 (62815085- 62858382)	NOS2
between U6 (11:35990414-35990520) and 11 (34384511-34389730) 35990414	LOC102161032
between MFAP4 (12:60137566-60144207) and 12 (60117461-60126173) 60137566	MAL
between CCDC179 (2:36687928-36699462) and 2 (35115187-35115321) 36687928	DPYSL3
MICU2 (1421171- 1500396)	ATP2A1
between STMN3 (17:62600455-62609018) and 17 (62568549-62584820) 62600455	MYL1
between U6 (14:1857573-1857674) and 14 (1165982-1167529) 1857573	LRRC4B
GMEB2 (62568549- 62584820)	ZBTB7C
between ADGRL2 (6:131727084-132113933) and 6 (130153377-130153483) 131727084	LOC102167454
GMEB2 (62568549- 62584820)	LOC106505094
LAMA5 (61697517- 61747955)	CCDC7
TTC39C (108860324- 108968678)	PPP1R3G
PRKCA (12882064- 13263554)	SGCA
PTK6 (62538855- 62546870)	FKTN
FOXP4 (36754754- 36793527)	MTUS2
FAM167A (14627230- 14667455)	CYGB
LAMA5 (61697517- 61747955)	RYR2
SNX27 (97525181- 97620788)	ACACB
TK1 (3786031- 3795917)	SLC35F1
between KCNQ2 (17:62459281-62506424) and 17 (62423878-62435728) 62459281	RGCC
ARHGAP12 (42454646- 42577345)	GPM6A
between ssc-mir-1 (17:61894036-61894143) and 17 (61824899-61834267) 61894036	NRIP2
GMEB2 (62568549- 62584820)	MALL
LCP1 (21126539- 21223550)	PRRT2
between PIGG (8:20646-43330) and 8 (0-0) 20646	XKR4
between RBBP8NL (17:61782605-61787321) and 17 (61764937-61778394) 61782605	SCUBE2
between GPR35 (15:139583769-139591632) and 15 (139557469-139568767) 139583769	GRIN3A
TPD52L1 (37667150- 37761760)	NR1D2
between U6 (1:62722215-62722312) and 1 (60771572-60944038) 62722215	LOC106506503
CTTN (3031103- 3060813)	DMKN
between TAB1 (5:8826840-8852776) and 5 (8777965-8807100) 8826840	LOC106504343
COL4A4 (128476257- 128595477)	RUBCNL
between ssc-mir-29b-2 (9:135019075-135019164) and 9 (134913121-134937762) 135019075	PLCG1
between SIPA1L2 (14:58117570-58352504) and 14 (57969630-57972322) 58117570	USP6NL
between NPBWR2 (17:62917322-62918320) and 17 (62905082-62913754) 62917322	MPPED2
between MYT1L (3:132125508-132294013) and 3 (131360883-131435579) 132125508	RERGL
between ARHGAP21 (10:50638719-50669497) and 10 (50365587-50461324) 50638719	ASB10
ADNP2 (128030715- 128113288)	KCNAB1
TC2N (113337035- 113389588)	UNC79
COLEC11 (131226956- 131254553)	SRRM4
LCP1 (21126539- 21223550)	TBX15
between SHANK2 (2:2864331-3015314) and 2 (2377416-2391447) 2864331	DSCAM
RTEL1 (62611909- 62634690)	NUCB2
DPYSL5 (112156676- 112252968)	PPFIA4
GLP2R (54680057- 54738102)	CHST10
between NQO1 (6:17292770-17302590) and 6 (17233858-17245451) 17292770	RFX2
TMEM138 (10131633- 10143038)	ARHGEF6
ADRM1 (61692945- 61698144)	PKD2
between U6 (3:40950619-40950725) and 3 (40835413-40934253) 40950619	PHOX2A
between DNAJC5 (17:62754802-62780468) and 17 (62733593-62750557) 62754802	GRID2
between DCDC2C (3:131095460-131194949) and 3 (129798854-129800197) 131095460	CCSAP
OTOA (23570382- 23662480)	ENO2
ADGRB3 (48886491- 49619769)	SCARA3
between QKI (1:4735514-4883392) and 1 (3065680-3065779) 4735514	PDZD9
MYT1L (132125508- 132294013)	SYN2
between SYT10 (5:40872283-40934326) and 5 (39735257-39735363) 40872283	7SL RNA
PRKCA (12882064- 13263554)	CCL24
TNRC6C (3847901- 3935368)	LOC110259445
SSX2IP (129055523- 129114217)	LOC102165359
between RCHY1 (8:71162840-71181919) and 8 (70788048-70896558) 71162840	KCND3
NMNAT2 (124498109- 124696194)	LOC110258406
SSX2IP (129055523- 129114217)	FAM129B
GPR152 (5075236- 5076651)	ADGRA2
between DNAH5 (16:3114273-3430341) and 16 (1106372-1106479) 3114273	SLITRK2
ABCA13 (135115078- 135451812)	KCNMB1
CBFA2T3 (779366- 853822)	RNF125
GRAMD1A (44569030- 44594170)	NAV3
KCNG2 (127866238- 127891916)	GABRB3
GSE1 (3246764- 3349122)	KIAA1549
between STK4 (17:47387600-47475718) and 17 (47352160-47376503) 47387600	GRM7
between NELFCD (17:59129076-59141499) and 17 (58970316-58970392) 59129076	OR6V1
between MIR124-3 (17:62318724-62318810) and 17 (62227916-62228638) 62318724	RNF180
between NOA1 (8:56221663-56231920) and 8 (55729116-55762015) 56221663	GNAO1
between DNMT3A (3:113528926-113603087) and 3 (113044836-113180742) 113528926	LOC106507563
FGF12 (129240083- 129817911)	LOC106505031
between IRX1 (16:77695071-77701236) and 16 (76742236-76742325) 77695071	JAKMIP3
between PDGFA (3:301584-321712) and 3 (206348-207945) 301584	NPAS2
between COLEC11 (3:131226956-131254553) and 3 (131095460-131194949) 131226956	PLCXD2
DSCAM (203567129- 204313820)	SAT1
RNF2 (126172301- 126287603)	LOC102163572
POLR3E (23846359- 23880614)	TMEM145
between MFAP4 (12:60137566-60144207) and 12 (60117461-60126173) 60137566	NRG3
between SOX1 (11:77986200-77987351) and 11 (77532266-77545913) 77986200	PRKD1
CABLES2 (61764937- 61778394)	HAS3
between SEMA6B (2:74258439-74296385) and 2 (74203766-74220816) 74258439	KEL
LRCH1 (20688596- 20906608)	SETBP1
between MYT1L (3:132125508-132294013) and 3 (131360883-131435579) 132125508	PER3
between HHIPL2 (10:11315849-11336308) and 10 (10866448-10905857) 11315849	TRPV5
UBE3C (1542163- 1653982)	MAP7D3
COG7 (22740436- 22826585)	LOC106504325
between RALA (18:54550238-54588980) and 18 (54494709-54494815) 54550238	KCNK13
ZBTB46 (62659786- 62709235)	LOC110261271
LRCH1 (20688596- 20906608)	FRY
between KCNJ2 (12:10351699-10362244) and 12 (8725335-8725413) 10351699	SLIT3
between CD34 (9:134913121-134937762) and 9 (134584406-134796063) 134913121	ZNF385D
between SRGN (14:72183363-72199250) and 14 (72069395-72099211) 72183363	LOC106509711
GRM4 (30179305- 30267715)	LOC110255297
CBY2 (21612493- 21622446)	PDE6G
KCNH2 (6243524- 6279111)	FASTKD2
ARHGAP21 (50638719- 50669497)	ITGA7
between NOL10 (3:125861432-125956887) and 3 (125775099-125825244) 125861432	COL27A1
between RBFOX1 (3:34939573-37300810) and 3 (34083830-34096248) 34939573	GRIA3
MGMT (138499309- 138771540)	PTGDS
LCP1 (21126539- 21223550)	SRGAP3
between STEAP3 (15:24736594-24787865) and 15 (24674861-24677094) 24736594	PCID2
between FSTL4 (2:135488563-136096787) and 2 (135345867-135391108) 135488563	CTRP9
between BHLHE23 (17:62227916-62228638) and 17 (62186112-62200084) 62227916	SPRYD4
between NTSR1 (17:61989402-62033548) and 17 (61947628-61969970) 61989402	CHP2
between ARHGAP12 (10:42454646-42577345) and 10 (42013084-42214205) 42454646	FCHO1
between TSPYL5 (4:39362947-39367402) and 4 (39051537-39113385) 39362947	NNAT
between CNOT6L (8:73185999-73335741) and 8 (72791703-72800551) 73185999	MECOM
between CATSPER3 (2:137139749-137175305) and 2 (137060893-137080106) 137139749	TPPP
ROR2 (2804061- 3035296)	LOC110262110
between MDGA1 (7:33210158-33269130) and 7 (33064971-33085737) 33210158	ORAI3
between LRMDA (14:77957851-79051455) and 14 (77924822-77928453) 77957851	ST6GALNAC5
LCP1 (21126539- 21223550)	PCMTD2
FRMD8 (6822967- 6843470)	LOC106506921
between SHANK2 (2:2864331-3015314) and 2 (2377416-2391447) 2864331	SCUBE1
PARN (28612269- 28802504)	GNAI1
between COL9A3 (17:62074855-62093703) and 17 (62058424-62062960) 62074855	SLC27A3
OSBPL2 (61643377- 61685819)	CABP7
SHROOM2 (6296219- 6448992)	CPE
between SLCO4A1 (17:61947628-61969970) and 17 (61904781-61904883) 61947628	MLLT3
between SLC28A3 (10:30669904-30729301) and 10 (30186696-30186802) 30669904	SDK1
CFAP299 (136963965- 137491976)	LOC110258138
between TLNRD1 (7:49833210-49837331) and 7 (49814102-49814207) 49833210	LOC110260289
between TAFA5 (5:1414144-1569846) and 5 (770654-808006) 1414144	LSAMP
between ST3GAL1 (4:7896554-7909505) and 4 (7016774-7174985) 7896554	DNHD1
KIRREL3 (53491991- 53664072)	PKHD1L1
ZNF536 (40292951- 40615673)	EPHA5
between WDFY2 (11:16092698-16195134) and 11 (15997827-16034395) 16092698	TBX4
between AMZ1 (3:1963896-1994169) and 3 (1905656-1918227) 1963896	BDKRB2
between HAPSTR1 (3:33626975-33655299) and 3 (32750700-33143499) 33626975	LAMA4
between NOS2 (12:44174948-44218146) and 12 (43985732-44135833) 44174948	HPDL
ZBTB46 (62659786- 62709235)	HMCN2
KCNT1 (1760426- 1822341)	MAP3K5
PTPRS (73574854- 73680686)
ADARB2 (68013449- 68467189)
ASIC1 (15965084- 15991876)
between EDN2 (6:169744568-169758283) and 6 (169655019-169655096) 169744568
PTPRN2 (721131- 1389607)
TRAPPC12 (131307208- 131357994)
LDLRAD4 (96401654- 96577643)
CDYL (2846090- 2966240)
between U2 (6:24518615-24518701) and 6 (23691605-23691795) 24518615
NAV3 (103013806- 103368021)
HLF (31589337- 31643594)
between COG3 (11:21759180-21826913) and 11 (21612493-21622446) 21759180
between DNAJB12 (14:75169077-75189883) and 14 (75117710-75119902) 75169077
between TLE1 (1:234277843-234370593) and 1 (232355959-232504763) 234277843
EEF2K (23887125- 23956373)
CTTN (3031103- 3060813)
SF3B2 (6279049- 6294639)
between ST6GAL2 (3:48648858-48723774) and 3 (47996335-48022379) 48648858
between NPY (18:47985725-47992667) and 18 (47593049-47710570) 47985725
DST (28812252- 29300152)
CEP112 (12392875- 12815800)
MAGI2 (100847013- 102170004)
between BLOC1S4 (8:4092050-4095772) and 8 (3812257-3828108) 4092050
STK32C (140512451- 140591686)
BAMBI (40053355- 40060319)
VAV2 (273303144- 273476207)
TPD52L2 (62733593- 62750557)
ARMC9 (131928719- 132101343)
between VRK1 (7:117942973-118028923) and 7 (117676398-117741911) 117942973
BOP1 (475426- 507138)
SLC4A3 (121630316- 121643539)
between HRH3 (17:61622938-61627278) and 17 (61604971-61614691) 61622938
POLR1A (58667971- 58750421)
between CLNS1A (9:12092997-12113670) and 9 (12065546-12078401) 12092997
between Y_RNA (AEMK02000698.1:1678531-1678629) and AEMK02000698.1 (0-0) 1678531
between TMEM165 (8:54751572-54787886) and 8 (54084178-54084292) 54751572
CASS4 (56991161- 57030581)
between NUBP2 (3:40178417-40186551) and 3 (40174764-40177784) 40178417
PTPRN2 (721131- 1389607)
TANC2 (15453241- 15813469)
COL9A3 (62074855- 62093703)
KCNH2 (6243524- 6279111)
between C20orf85 (17:58373175-58383131) and 17 (57999287-58054118) 58373175
between PNRC1 (1:57128303-57136135) and 1 (56852866-57061972) 57128303
between CCDC50 (13:128619230-128690649) and 13 (128577995-128593392) 128619230
LAMA5 (61697517- 61747955)
between ssc-mir-6782 (AEMK02000489.1:10649-10723) and AEMK02000489.1 (4285-4437) 10649
between RDH13 (6:59274387-59292765) and 6 (59186265-59186402) 59274387
between CD34 (9:134913121-134937762) and 9 (134584406-134796063) 134913121
TNC (255533238- 255630376)
GRK1 (78793777- 78804262)
between SNORD102 (11:4734565-4734635) and 11 (4612277-4689432) 4734565
between EDN2 (6:169744568-169758283) and 6 (169655019-169655096) 169744568
between TAFA5 (5:1414144-1569846) and 5 (770654-808006) 1414144
between RBFOX3 (12:3116773-3138840) and 12 (2670901-2671007) 3116773
between ARHGAP12 (10:42454646-42577345) and 10 (42013084-42214205) 42454646
TNFSF13B (75599598- 75633041)
SUN1 (486021- 530869)
between SHANK2 (2:2864331-3015314) and 2 (2377416-2391447) 2864331
MAP3K4 (6891265- 7049775)
between SPRY4 (2:143875355-143892292) and 2 (143629783-143734520) 143875355
between PSMA2 (18:51909473-51921238) and 18 (51387836-51802945) 51909473
between ssc-mir-10383 (2:1474432-1474502) and 2 (1299174-1316517) 1474432
PAK6 (131039318- 131076631)
CEP112 (12392875- 12815800)
JARID2 (11359230- 11601401)
between PTMA (15:132355655-132361435) and 15 (132217223-132228645) 132355655
BRAT1 (1905656- 1918227)
between SNORD102 (11:4734565-4734635) and 11 (4612277-4689432) 4734565
between ARHGAP12 (10:42454646-42577345) and 10 (42013084-42214205) 42454646
between ADGRL1 (2:64997159-65044298) and 2 (64844798-64890939) 64997159
GGA1 (10190367- 10213477)
between COL22A1 (4:4069076-4313195) and 4 (3561939-3641315) 4069076
between SHANK2 (2:2864331-3015314) and 2 (2377416-2391447) 2864331
MYT1 (62979350- 63014696)
MYO7A (11249075- 11666296)
IL1R1 (52192915- 52288485)
ATG2A (7262031- 7282347)
FADD (3185675- 3194818)
ZNF618 (254477872- 254672964)
LRCH1 (20688596- 20906608)
between COL4A1 (11:76858356-76997322) and 11 (76626179-76653881) 76858356
FAM167A (14627230- 14667455)
ZNHIT6 (130298280- 130386955)
KCNAB2 (66928381- 67016845)
between NQO1 (6:17292770-17302590) and 6 (17233858-17245451) 17292770
OSBPL2 (61643377- 61685819)
between TVP23A (3:32271848-32312779) and 3 (32172214-32230780) 32271848
ILKAP (137740292- 137765784)
between CDC73 (10:575075-667432) and 10 (0-0) 575075
NCOR1 (59273100- 59392562)
between SBDS (3:16161580-16169453) and 3 (15026772-15450615) 16161580
between SHANK2 (2:2864331-3015314) and 2 (2377416-2391447) 2864331
SORCS2 (3207098- 3760393)
CAMTA1 (67605790- 68471920)
between PSD2 (2:141595464-141658713) and 2 (141480397-141514322) 141595464
between AVP (17:32581234-32583185) and 17 (32546712-32561533) 32581234
BBX (151722098- 152005045)
TMIE (29624154- 29633013)
between FOXD1 (2:82607848-82609248) and 2 (82336049-82337155) 82607848
between MTRR (16:74245228-74270783) and 16 (73842183-73842289) 74245228
between DNAJC5 (17:62754802-62780468) and 17 (62733593-62750557) 62754802
between ALKAL2 (3:132660909-132670124) and 3 (132426431-132431678) 132660909
RBM17 (64885870- 64908963)
TFAP2A (7221656- 7244612)
between PEG3 (6:61285456-61292885) and 6 (60906872-60926917) 61285456
WIPI1 (11715318- 11752021)
SHANK2 (2864331- 3015314)
between U6 (3:13383092-13383200) and 3 (11956300-12039978) 13383092
LIMK1 (11252648- 11279284)
GLI3 (52404072- 52697900)
AFDN (1570272- 1698694)
CCDC180 (239209387- 239270803)
ERFE (137728478- 137738676)
AGRN (63365983- 63398309)
EMILIN1 (112031917- 112046429)
PDE9A (205938348- 206034976)
DGCR2 (50877872- 50935564)
CUBN (43102946- 43414758)
SLC29A4 (3853307- 3878236)
TOP1MT (1148890- 1188130)
DPYSL4 (140497457- 140511733)
between U6 (Y:9725184-9725290) and Y (3508456-3508639) 9725184
GSE1 (3246764- 3349122)
SLCO4A1 (61947628- 61969970)
DNAH9 (56045381- 56358236)
AGAP3 (6081681- 6145522)
SDK1 (2814547- 3324798)
between CYLD (6:34059081-34121264) and 6 (33732025-33748704) 34059081
CEMIP (49622539- 49792543)
between TRAF3 (AEMK02000452.1:1512633-1627278) and AEMK02000452.1 (1330879-1469614) 1512633
between SOWAHB (8:72539307-72543298) and 8 (72045350-72045456) 72539307
between U6 (8:10082622-10082726) and 8 (9197043-9254485) 10082622
RNF2 (126172301- 126287603)
MFNG (10319816- 10344832)
PEPD (43177062- 43290369)
between ssc-mir-29b-2 (9:135019075-135019164) and 9 (134913121-134937762) 135019075
between U6 (9:133920789-133920895) and 9 (133517078-133517146) 133920789
PLXNB3 (124509526- 124522767)
between COP1 (9:117915443-118114259) and 9 (117373545-117771224) 117915443
HCFC1 (124673128- 124694152)
SERPINB9 (1721383- 1735074)
KIF1A (139610627- 139694826)
PALM (77619199- 77644673)
between CHRNA7 (1:142803701-142937123) and 1 (142412565-142414240) 142803701
between NOS2 (12:44174948-44218146) and 12 (43985732-44135833) 44174948
MAZ (18042007- 18047530)
between SCAF8 (1:12040485-12122337) and 1 (11648508-11759348) 12040485
UBASH3A (205744393- 205787056)
between BRSK2 (2:896585-953108) and 2 (851512-864483) 896585
CACNA1S (23502898- 23568058)
between RNaseP_nuc (14:15097687-15098112) and 14 (15011711-15033877) 15097687
between ssc-mir-296 (17:58970316-58970392) and 17 (58840006-58873241) 58970316
GRID2IP (4666678- 4700037)
OSMR (24041567- 24102177)
TBC1D5 (4201255- 4633312)
CDH4 (60959190- 61451878)
COL13A1 (72787303- 72953095)
between BNIP3 (14:140362127-140371907) and 14 (139774199-139954817) 140362127
HIVEP2 (22412984- 22436130)
between KLF17 (6:167176834-167188418) and 6 (167082849-167091630) 167176834
between C12orf75 (5:14720120-14755815) and 5 (14102006-14177584) 14720120
between U2 (10:29844544-29844732) and 10 (29440145-29590454) 29844544
JAZF1 (44488511- 44827091)
SLC13A3 (48714183- 48792141)
between MOSMO (3:24107877-24176166) and 3 (24031331-24097393) 24107877
FGF12 (129240083- 129817911)
between ACTRT2 (6:64664641-64665774) and 6 (64478408-64499986) 64664641
GLIS1 (158537465- 158763551)
between TAFA5 (5:1414144-1569846) and 5 (770654-808006) 1414144
between SYT10 (5:40872283-40934326) and 5 (39735257-39735363) 40872283
CLEC16A (31938135- 32158320)
NUP98 (6319650- 6419660)
CIT (33009877- 33196286)
KCNJ15 (201894420- 201939789)
SH3YL1 (132684960- 132730998)
COL5A1 (273971971- 274085111)
between MYT1L (3:132125508-132294013) and 3 (131360883-131435579) 132125508
COL4A2 (76997516- 77161614)
between PDGFB (5:8986462-9007435) and 5 (8928709-8928788) 8986462
between ATP2B1 (5:92935694-93061405) and 5 (92155414-92155513) 92935694
EEF2K (23887125- 23956373)
ABAT (33908970- 34015474)
DNAH6 (59859863- 60114365)
TCFL5 (62093907- 62115650)
between CTTN (2:3031103-3060813) and 2 (2864331-3015314) 3031103
ZC3H3 (1010638- 1089738)
between SACS (11:2382906-2442316) and 11 (1554763-1582408) 2382906
ADAMTS14 (73538090- 73653560)
MIA3 (11377846- 11429015)
between SLCO4A1 (17:61947628-61969970) and 17 (61904781-61904883) 61947628
between MTPN (18:13330029-13395460) and 18 (12568196-12568276) 13330029
between PITRM1 (10:66996954-67047235) and 10 (66488391-66497844) 66996954
between NKAIN4 (17:62356422-62380859) and 17 (62329302-62341413) 62356422
CEMIP (49622539- 49792543)
between FADD (2:3185675-3194818) and 2 (3073241-3164235) 3185675
between BCAS4 (17:52239496-52307308) and 17 (52195041-52213843) 52239496
SUN1 (486021- 530869)
ZC3HAV1 (10531897- 10588832)
FAM120B (96218- 186769)
between IRF8 (6:3041645-3097406) and 6 (2592993-2597659) 3041645

## Sheet: Brain Het V Auto
Supplementary Table S11D. Overlap of differentially methylated sites and gene expression in brain tissue from heterologous compared with autologous offspring derived through mtDNA supplementation (FDR < 0.05). Orange indicates presence in both columns.
Methylation	Expression
DNAH17 (3482650- 3591132)	ATP8B4
between FRMD1 (1:1507627-1521666) and 1 (1432043-1432183) 1507627	QPRT
TCF7L2 (123343412- 123546417)	ACSM5
between SCGB1A1 (2:9297283-9302165) and 2 (9148560-9161905) 9297283	LOC102164558
between FOXK1 (3:3556161-3621142) and 3 (2814547-3324798) 3556161	NMUR1
EARS2 (22657766- 22684241)	SDK2
ACVR2A (4173805- 4259706)	TCAF2
between CHMP7 (14:7390061-7403654) and 14 (7222981-7254780) 7390061	CYP4F2
between MGME1 (17:26369875-26395192) and 17 (26157372-26157476) 26369875	POU6F2
between FOXK1 (3:3556161-3621142) and 3 (2814547-3324798) 3556161	LOC102158002
IQCK (25897555- 26022064)	GOLPH3
LUZP1 (80973261- 81066262)	PERP
SLC12A9 (8697439- 8712918)	IGF2BP3
between IRX1 (16:77695071-77701236) and 16 (76742236-76742325) 77695071	SLAMF9
between FOXK1 (3:3556161-3621142) and 3 (2814547-3324798) 3556161	KIRREL
between HACE1 (1:70993342-71105012) and 1 (68057538-68679256) 70993342	SMPX
FHOD3 (120036845- 120586816)	LOC106508088
MGMT (138499309- 138771540)	RXRG
PFKP (67022655- 67082449)	LOC110257222
MIPEP (2670000- 2790727)	FOXP2
between DIP2C (10:68770164-69141871) and 10 (68547319-68568713) 68770164	AOX1
MGAT5B (4655379- 4730371)	LXN
between IRX1 (16:77695071-77701236) and 16 (76742236-76742325) 77695071	TSPAN18
between PITRM1 (10:66996954-67047235) and 10 (66488391-66497844) 66996954	LOC110257054
between U6 (16:76742236-76742325) and 16 (76326721-76491003) 76742236	DSEL
FLOT2 (45101531- 45120455)	ADH1C
between NRXN1 (3:89803519-90382034) and 3 (87405978-87416260) 89803519	STEAP3
HMGXB3 (151036191- 151102029)	DSP
between IRX1 (16:77695071-77701236) and 16 (76742236-76742325) 77695071	COL4A4
WDR37 (68427192- 68535143)	LOC106507552
KCNH1 (131960480- 132334953)	IRF6
ENPP7 (2612574- 2619519)	LRRC55
UBQLN4 (93976451- 93994828)	SLC22A16
WDR37 (68427192- 68535143)	SLC27A2
PACRG (4967224- 5465064)	LOC110258346
TCOF1 (151368289- 151401027)	LOC102159476
MIPEP (2670000- 2790727)	SUCLG2
between ADGRD1 (14:24059019-24241176) and 14 (23516257-23594257) 24059019	POT1
S100A6 (96098525- 96099684)	TUBA1C
TTLL1 (5793780- 5827633)	TLE4
PKD1L2 (7066912- 7166458)	LOC106506502
GTPBP4 (68547319- 68568713)	ACP6
ADARB2 (68013449- 68467189)	GATA6
GRK2 (5209439- 5227758)	EHF
between GSX2 (8:40881552-40883995) and 8 (40780889-40846577) 40881552	FIBIN
MFSD11 (4774678- 4801456)	SULF2
FBXO38 (149674448- 149722865)	SWAP70
MAGI2 (100847013- 102170004)	CUNH14orf180
PLCG2 (6433153- 6603060)	CYP4F6
between IRX1 (16:77695071-77701236) and 16 (76742236-76742325) 77695071	BHMT
DPP6 (3148483- 4054118)	NXPH3
FADS2 (9629423- 9735576)	CPS1
DIP2C (68770164- 69141871)
WDR37 (68427192- 68535143)
between SACS (11:2382906-2442316) and 11 (1554763-1582408) 2382906
between KHDRBS3 (4:6282076-6446389) and 4 (4373953-4658013) 6282076
between SEPTIN9 (12:4254775-4405628) and 12 (3847901-3935368) 4254775
between VPS35L (3:26039884-26122770) and 3 (26022160-26035571) 26039884
between PITRM1 (10:66996954-67047235) and 10 (66488391-66497844) 66996954
PDE6A (150927770- 150985318)
GTPBP4 (68547319- 68568713)
PDE6A (150927770- 150985318)
ENTREP3 (94575793- 94581585)
SEPTIN9 (4254775- 4405628)
HMGXB3 (151036191- 151102029)
between ssc-mir-30d (4:6948669-6948747) and 4 (6282076-6446389) 6948669
WASF3 (4261177- 4366253)
between HABP2 (14:123893996-123932961) and 14 (123389294-123389400) 123893996
ACSF3 (663123- 709186)
between CDH4 (17:60959190-61451878) and 17 (59967165-59974706) 60959190
MTHFR (71863637- 71881820)
DNAH17 (3482650- 3591132)
between XRCC2 (18:4808470-4835802) and 18 (3148483-4054118) 4808470
SNX29 (30584951- 31133317)
between USP22 (12:61271641-61308270) and 12 (61057733-61060696) 61271641
DCST1 (94748429- 94768452)
TELO2 (40362208- 40383279)
AGAP3 (6081681- 6145522)
CD74 (151402211- 151409833)
between APP (13:189435094-189716056) and 13 (189289996-189327497) 189435094
NPR3 (18842039- 18929805)
between SIK1 (13:206454718-206465807) and 13 (206293849-206297015) 206454718
between RHPN1 (4:1123105-1132966) and 4 (1091263-1092818) 1123105
CDH5 (27108597- 27142177)
ZC3H3 (1010638- 1089738)
MIPEP (2670000- 2790727)
between NPTX2 (3:5720680-5732454) and 3 (5472315-5567876) 5720680
ADARB2 (68013449- 68467189)
between MEX3A (4:93949459-93955640) and 4 (93899019-93926320) 93949459
CDH4 (60959190- 61451878)
between TMEM176A (18:6337837-6342555) and 18 (6309594-6320974) 6337837
SSBP3 (157911493- 158081476)
PITRM1 (66996954- 67047235)
CBFA2T3 (779366- 853822)
NAA60 (38763447- 38781988)
PPARGC1B (150823373- 150919376)
between ADARB2 (10:68013449-68467189) and 10 (67302626-67302732) 68013449
between SIRT1 (14:71091167-71123297) and 14 (71005056-71041040) 71091167
between TCOF1 (2:151368289-151401027) and 2 (151314507-151320814) 151368289
between DIP2C (10:68770164-69141871) and 10 (68547319-68568713) 68770164
ST3GAL3 (167363347- 167595835)
ROR2 (2804061- 3035296)
JAKMIP2 (148861751- 149045927)
MIPEP (2670000- 2790727)
between GTF3A (11:4857023-4869272) and 11 (4746403-4748893) 4857023
CD74 (151402211- 151409833)
between ADGRD1 (14:24059019-24241176) and 14 (23516257-23594257) 24059019
between GTPBP4 (10:68547319-68568713) and 10 (68534796-68539280) 68547319
RNLS (100317625- 100605063)
CDX1 (151202777- 151216988)
between NOL12 (5:10137362-10144140) and 5 (10038966-10041067) 10137362
VWF (64519186- 65002452)
REEP1 (58436324- 58558934)
between SBDS (3:16161580-16169453) and 3 (15026772-15450615) 16161580
between PITRM1 (10:66996954-67047235) and 10 (66488391-66497844) 66996954
between PFKL (13:207167281-207191671) and 13 (207148401-207158532) 207167281
CASTOR2 (11956300- 12039978)
RAPGEF4 (78773266- 79095040)
PTPRN2 (721131- 1389607)
CACNA1A (65514509- 65871182)
PDGFRB (151155756- 151192647)
between DHX15 (8:18563807-18620909) and 8 (17841844-17946992) 18563807
between U6 (9:133920789-133920895) and 9 (133517078-133517146) 133920789
ADARB2 (68013449- 68467189)
WDR37 (68427192- 68535143)
RADIL (3641112- 3716141)
between TAS2R41 (18:6780808-6781731) and 18 (6567359-6623197) 6780808
AGAP1 (135441906- 135993311)
PRKCA (12882064- 13263554)
AOC1 (6309594- 6320974)
between HMGXB3 (2:151036191-151102029) and 2 (150996686-151022148) 151036191
between USP36 (12:3309237-3348525) and 12 (3212432-3222711) 3309237
SORCS2 (3207098- 3760393)
between U6 (9:133920789-133920895) and 9 (133517078-133517146) 133920789
between B3GNT7 (15:132127396-132131916) and 15 (131928719-132101343) 132127396
CDK5RAP2 (260466942- 260648161)
between MROH5 (4:2282120-2343887) and 4 (1582330-1647573) 2282120
IGHMBP2 (4171344- 4194525)
HIGD1B (18515427- 18522810)
between MGAT5B (12:4655379-4730371) and 12 (4526751-4526825) 4655379
between U6 (10:67302626-67302732) and 10 (67022655-67082449) 67302626
EPHA1 (6843299- 6860989)
between XRCC2 (18:4808470-4835802) and 18 (3148483-4054118) 4808470
between PITRM1 (10:66996954-67047235) and 10 (66488391-66497844) 66996954
STX3 (11696913- 11740744)
RASGEF1A (61426439- 61517745)
PPARGC1B (150823373- 150919376)
between LHCGR (3:91964415-92021398) and 3 (91607305-91774683) 91964415
GID4 (60601003- 60617454)
COL24A1 (129905327- 130242358)
TCAF1 (6567359- 6623197)
TRRAP (5909022- 6029333)
THNSL2 (57799026- 57823440)
EBNA1BP2 (168049758- 168061013)
TMEM130 (5887033- 5903747)
between OR10G6 (9:50924623-50925621) and 9 (50765646-50766608) 50924623
ADAP1 (547364- 615471)
SDR42E1 (6387363- 6399629)
between RRP1B (13:206629204-206651123) and 13 (206454718-206465807) 206629204
between CDC73 (10:575075-667432) and 10 (0-0) 575075
PPARGC1B (150823373- 150919376)
HMGXB3 (151036191- 151102029)
MSI2 (33537196- 33975548)
ADARB2 (68013449- 68467189)
TAF4 (61465822- 61529890)
between CDC42EP4 (12:7638085-7660186) and 12 (6884902-6898764) 7638085
MOXD1 (31282506- 31367779)
TCOF1 (151368289- 151401027)
SNX29 (30584951- 31133317)
DHRS7B (61320730- 61350219)
between CDC73 (10:575075-667432) and 10 (0-0) 575075
MAGI2 (100847013- 102170004)
between RCC1L (3:11915600-11948715) and 3 (11820266-11839354) 11915600
SUN1 (486021- 530869)
USP31 (23035426- 23116007)
between SACS (11:2382906-2442316) and 11 (1554763-1582408) 2382906
KCNN3 (94915965- 95113275)
MIPEP (2670000- 2790727)
ADARB2 (68013449- 68467189)
between MAP2K3 (12:61396369-61417321) and 12 (61366741-61376873) 61396369
between ARHGAP12 (10:42454646-42577345) and 10 (42013084-42214205) 42454646
between U6 (3:13383092-13383200) and 3 (11956300-12039978) 13383092
between DDX11 (5:67364877-67395730) and 5 (67313480-67322028) 67364877
between DDX11 (5:67364877-67395730) and 5 (67313480-67322028) 67364877
IRAG1 (48745371- 48930883)
HHAT (132347037- 132666873)
between U6 (6:16352666-16352770) and 6 (15698199-15863270) 16352666
CBFA2T3 (779366- 853822)
FLI1 (55612901- 55749778)
ECT2L (25566954- 25644277)
between TPCN2 (2:4069280-4105042) and 2 (3621246-3633296) 4069280
between XRCC2 (18:4808470-4835802) and 18 (3148483-4054118) 4808470
CBFA2T3 (779366- 853822)
SLC7A1 (6538045- 6604658)
TRMO (239768179- 239805143)
between SACS (11:2382906-2442316) and 11 (1554763-1582408) 2382906
ADARB2 (68013449- 68467189)
PITRM1 (66996954- 67047235)
between IRX2 (16:78305793-78309786) and 16 (77695071-77701236) 78305793
between GKAP1 (10:31141847-31246286) and 10 (31026144-31114503) 31141847
between CCBE1 (1:161321273-161556537) and 1 (161182887-161188164) 161321273
PPARGC1B (150823373- 150919376)
between RCC1L (3:11915600-11948715) and 3 (11820266-11839354) 11915600
ZC3H18 (1030418- 1081538)
MTHFR (71863637- 71881820)
ADARB2 (68013449- 68467189)
between PPARGC1B (2:150823373-150919376) and 2 (150660685-150747220) 150823373
TBC1D1 (29370481- 29590571)
between PPARGC1B (2:150823373-150919376) and 2 (150660685-150747220) 150823373
PDE6A (150927770- 150985318)
MOXD1 (31282506- 31367779)
between DNMT3A (3:113528926-113603087) and 3 (113044836-113180742) 113528926
between CDH4 (17:60959190-61451878) and 17 (59967165-59974706) 60959190
between CDX1 (2:151202777-151216988) and 2 (151155756-151192647) 151202777
ADGRF3 (112671204- 112705296)
RASSF4 (91103526- 91125360)
DEPP1 (91114441- 91122191)
DIP2C (68770164- 69141871)
MAPK13 (31880638- 31889455)
PITRM1 (66996954- 67047235)
KEL (7259144- 7279328)
between CRYBB2 (14:43209311-43220837) and 14 (43193060-43199626) 43209311
between CATSPER3 (2:137139749-137175305) and 2 (137060893-137080106) 137139749
RXRA (273705505- 273797620)
CAMK2A (151248358- 151308706)
PPARGC1B (150823373- 150919376)
between STOX1 (14:71928399-71985233) and 14 (71862649-71862713) 71928399
WDR37 (68427192- 68535143)
between STOX1 (14:71928399-71985233) and 14 (71862649-71862713) 71928399
between KLF6 (10:66488391-66497844) and 10 (65680332-65702190) 66488391
between NDUFA10 (15:138986421-139031897) and 15 (138381635-138614301) 138986421
between DIO2 (7:103096433-103323258) and 7 (101604569-101938298) 103096433
HHAT (132347037- 132666873)
PDGFRB (151155756- 151192647)
between DIP2C (10:68770164-69141871) and 10 (68547319-68568713) 68770164
INPP5D (133501092- 133626644)
between PITRM1 (10:66996954-67047235) and 10 (66488391-66497844) 66996954
AQP1 (42063485- 42076746)
CBFA2T3 (779366- 853822)
TXNDC15 (137060893- 137080106)
between PITRM1 (10:66996954-67047235) and 10 (66488391-66497844) 66996954
DISP3 (71583818- 71640940)
PDGFRB (151155756- 151192647)
between SNORD68 (6:412582-412662) and 6 (361197-376616) 412582
between CHST8 (6:43371531-43493246) and 6 (43177062-43290369) 43371531
CLSTN1 (70086247- 70165174)
between CDX1 (2:151202777-151216988) and 2 (151155756-151192647) 151202777
DENND4B (95748140- 95761519)
MIPEP (2670000- 2790727)
SLC25A43 (97868696- 97906760)
between IRX1 (16:77695071-77701236) and 16 (76742236-76742325) 77695071
ADARB2 (68013449- 68467189)
WDR37 (68427192- 68535143)
between U6 (9:133920789-133920895) and 9 (133517078-133517146) 133920789
between HMGXB3 (2:151036191-151102029) and 2 (150996686-151022148) 151036191
between NPTX2 (3:5720680-5732454) and 3 (5472315-5567876) 5720680
PDGFRB (151155756- 151192647)
COL24A1 (129905327- 130242358)
NMNAT2 (124498109- 124696194)
SYT9 (2191765- 2391921)
between CDC42EP4 (12:7638085-7660186) and 12 (6884902-6898764) 7638085
between ssc-mir-9815 (1:1013707-1013802) and 1 (855389-882473) 1013707
KATNB1 (19630447- 19659043)
ABLIM3 (150260196- 150423212)
between RRP1B (13:206629204-206651123) and 13 (206454718-206465807) 206629204
USP40 (133870834- 133952863)
between GTDC1 (15:7757935-8051594) and 15 (4173805-4259706) 7757935
between DRG2 (12:60586215-60598283) and 12 (60507667-60529733) 60586215
MIPEP (2670000- 2790727)
SYT13 (17120634- 17166990)
between MROH9 (9:63620228-63727022) and 9 (62101613-62499581) 63620228
DDX52 (39072314- 39143685)
between CSNK1A1 (2:150612077-150662284) and 2 (150580126-150580211) 150612077
between MGAT5B (12:4655379-4730371) and 12 (4526751-4526825) 4655379
between HTR4 (2:149731034-149912495) and 2 (149674448-149722865) 149731034
between SCGB1A1 (2:9297283-9302165) and 2 (9148560-9161905) 9297283
between USP22 (12:61271641-61308270) and 12 (61057733-61060696) 61271641
PFKP (67022655- 67082449)
between PDGFRB (2:151155756-151192647) and 2 (151102147-151147633) 151155756
between CDH4 (17:60959190-61451878) and 17 (59967165-59974706) 60959190
between PITRM1 (10:66996954-67047235) and 10 (66488391-66497844) 66996954
between RRP1B (13:206629204-206651123) and 13 (206454718-206465807) 206629204
IGHMBP2 (4171344- 4194525)
between DCTN4 (2:151681003-151783746) and 2 (151663185-151672313) 151681003
between ITGAM (3:17204610-17273613) and 3 (17136187-17169667) 17204610
between GPAT3 (8:134912491-134977388) and 8 (134138097-134144254) 134912491
between IRX2 (16:78305793-78309786) and 16 (77695071-77701236) 78305793
RNF157 (5225849- 5304458)
CD164 (75441575- 75458145)
HMGXB3 (151036191- 151102029)
between SERPINH1 (9:9783042-9794483) and 9 (9653596-9740286) 9783042
TRPC7 (138373189- 138510728)
MAP3K8 (40713847- 40742462)
AGAP1 (135441906- 135993311)
between SYNPO (2:151599597-151632099) and 2 (151489521-151522749) 151599597
TRIM26 (22757794- 22780232)
between CDH4 (17:60959190-61451878) and 17 (59967165-59974706) 60959190
between GFRA2 (14:5743584-5837454) and 14 (4346480-4404168) 5743584
between IRX1 (16:77695071-77701236) and 16 (76742236-76742325) 77695071
between ADARB2 (10:68013449-68467189) and 10 (67302626-67302732) 68013449
between CDH4 (17:60959190-61451878) and 17 (59967165-59974706) 60959190
between RASL11B (8:39703423-39708170) and 8 (39517512-39581727) 39703423
SEC16A (1262145- 1293334)
between USPL1 (11:7321202-7361571) and 11 (7001313-7064439) 7321202
between SYT12 (2:5410627-5433926) and 2 (5392547-5404339) 5410627
between CCDC14 (13:136438967-136486496) and 13 (135610058-135650603) 136438967
between TRIM44 (2:25276859-25378448) and 2 (24875380-25138873) 25276859
GAS2L1 (46449787- 46455276)
between U6 (9:16279266-16279373) and 9 (13780171-13780250) 16279266
MTUS2 (6197740- 6532924)
PTPRE (137101555- 137264238)
between ADARB2 (10:68013449-68467189) and 10 (67302626-67302732) 68013449
PDGFRB (151155756- 151192647)
THBS3 (94611593- 94623902)
FAM124A (16572302- 16658162)
PPP1R13B (2237705- 2331416)
PMM2 (33857068- 33892701)
between LEF1 (8:113825161-113944070) and 8 (113435986-113447191) 113825161
CSF1R (151102147- 151147633)
PDGFRB (151155756- 151192647)
between ssc-mir-296 (17:58970316-58970392) and 17 (58840006-58873241) 58970316
between DCUN1D2 (11:78679039-78708846) and 11 (78618713-78637478) 78679039
between CDH4 (17:60959190-61451878) and 17 (59967165-59974706) 60959190
HMGXB3 (151036191- 151102029)
PPFIBP2 (1987841- 2141398)
JAKMIP2 (148861751- 149045927)
ALDH4A1 (77374002- 77404036)
between ADARB2 (10:68013449-68467189) and 10 (67302626-67302732) 68013449
between NDST1 (2:151489521-151522749) and 2 (151430049-151433856) 151489521
RGS5 (87286953- 87342088)
TCOF1 (151368289- 151401027)
between BHLHE23 (17:62227916-62228638) and 17 (62186112-62200084) 62227916
between OTOA (3:23570382-23662480) and 3 (23255961-23366351) 23570382
GLI3 (52404072- 52697900)
between CDH4 (17:60959190-61451878) and 17 (59967165-59974706) 60959190
RRP1B (206629204- 206651123)
PDGFRB (151155756- 151192647)
between DIP2C (10:68770164-69141871) and 10 (68547319-68568713) 68770164
between ZNF777 (18:55614730-55645523) and 18 (55544886-55558816) 55614730
MIPEP (2670000- 2790727)
CBFA2T3 (779366- 853822)
between NEURL1B (16:51536573-51581126) and 16 (51458020-51461086) 51536573
between NDST1 (2:151489521-151522749) and 2 (151430049-151433856) 151489521
between NDUFV1 (2:4958522-4964216) and 2 (4941136-4948781) 4958522
WDR5 (273560283- 273578063)
between ssc-mir-9828-1 (12:58566073-58566170) and 12 (58126304-58168404) 58566073
CSNK1G1 (107690065- 107884045)
PTER (45362928- 45440215)
between TCOF1 (2:151368289-151401027) and 2 (151314507-151320814) 151368289
ZNF316 (4555440- 4568791)
TBC1D8 (53149196- 53289790)
ARID1B (9791633- 10227502)
DPP3 (5907252- 5946734)
ENPP7 (2612574- 2619519)
AEBP1 (51046899- 51056698)
between RRP1B (13:206629204-206651123) and 13 (206454718-206465807) 206629204
between SPECC1 (12:59466791-59654192) and 12 (59431513-59449672) 59466791
between SOX11 (3:129798854-129800197) and 3 (129245326-129245431) 129798854
between KCNH2 (18:6243524-6279111) and 18 (6209158-6228943) 6243524
ABCB8 (6178554- 6197226)
between U5 (1:266083684-266083797) and 1 (265948083-266028533) 266083684
between TPCN2 (2:4069280-4105042) and 2 (3621246-3633296) 4069280
USP36 (3309237- 3348525)
SDR42E1 (6387363- 6399629)
between COL18A1 (13:207940948-207982938) and 13 (207691174-207791802) 207940948
SFMBT2 (63877586- 64070770)
BEGAIN (121389563- 121434426)
between MACROH2A1 (2:137534138-137623886) and 2 (137200423-137206979) 137534138
ADARB2 (68013449- 68467189)
WDR37 (68427192- 68535143)
CBFA2T3 (779366- 853822)
between IRX4 (16:78937566-78945269) and 16 (78305793-78309786) 78937566
between AMER2 (11:3124317-3127433) and 11 (2750363-2750446) 3124317
PEPD (43177062- 43290369)
SYNPO (151599597- 151632099)
SNX29 (30584951- 31133317)
RAMP1 (137490356- 137535553)
PPARGC1B (150823373- 150919376)
between ADARB2 (10:68013449-68467189) and 10 (67302626-67302732) 68013449
CAMK1D (59204724- 59630285)
CD44 (25788703- 25884153)
SCNN1G (22977947- 23013384)
CLMP (49989767- 50093417)
GTPBP4 (68547319- 68568713)
between CDH4 (17:60959190-61451878) and 17 (59967165-59974706) 60959190
RPS6KA2 (2203606- 2522599)
METTL22 (34033261- 34055464)
TPK1 (112931795- 113305175)
between ZNF326 (4:126679581-126717815) and 4 (126067000-126067086) 126679581
ITPR3 (29835922- 29901309)
PITRM1 (66996954- 67047235)
JMJD1C (66640849- 66920324)
DGKI (11705093- 12177267)
PDGFRB (151155756- 151192647)
between PITRM1 (10:66996954-67047235) and 10 (66488391-66497844) 66996954
between MED9 (12:60906718-60933944) and 12 (60755521-60766058) 60906718
ADARB2 (68013449- 68467189)
WDR37 (68427192- 68535143)
between KLF6 (10:66488391-66497844) and 10 (65680332-65702190) 66488391
between METTL26 (3:41134246-41141353) and 3 (41123048-41127917) 41134246
between ST18 (4:77897737-78002009) and 4 (77673244-77683074) 77897737
between U6 (10:67302626-67302732) and 10 (67022655-67082449) 67302626
PCBP3 (208094877- 208259369)
between TMEM26 (14:64877935-64925505) and 14 (64326461-64465281) 64877935
between PPARGC1B (2:150823373-150919376) and 2 (150660685-150747220) 150823373
between ST3GAL1 (4:7896554-7909505) and 4 (7016774-7174985) 7896554
between MGMT (14:138499309-138771540) and 14 (137101555-137264238) 138499309
GZMH (74723954- 74727568)
TNRC6C (3847901- 3935368)
MAP6 (9810926- 9901494)
between LRP12 (4:32701835-32783390) and 4 (31606773-32094287) 32701835
TCAF1 (6567359- 6623197)
between TAS1R2 (6:77350457-77364843) and 6 (77161097-77267415) 77350457
between MROH5 (4:2282120-2343887) and 4 (1582330-1647573) 2282120
between NCF1 (3:11820266-11839354) and 3 (11671575-11811423) 11820266
between C10orf143 (14:139013253-139050019) and 14 (138819848-138935462) 139013253
between ICE1 (16:76195361-76254318) and 16 (75517023-75524758) 76195361
EEF1D (969527- 983270)
between ADSS1 (AEMK02000452.1:3008692-3027041) and AEMK02000452.1 (2901334-2913133) 3008692
PPARGC1B (150823373- 150919376)
between IL17B (2:150541180-150545367) and 2 (150526174-150537517) 150541180
PDGFRB (151155756- 151192647)
SLC26A2 (150996686- 151022148)
between SACS (11:2382906-2442316) and 11 (1554763-1582408) 2382906
between GTPBP4 (10:68547319-68568713) and 10 (68534796-68539280) 68547319
between XRCC2 (18:4808470-4835802) and 18 (3148483-4054118) 4808470
between C1QB (6:80601665-80607471) and 6 (80592473-80597452) 80601665
HS3ST3A1 (57630468- 57729589)
between ADARB2 (10:68013449-68467189) and 10 (67302626-67302732) 68013449
between MROH5 (4:2282120-2343887) and 4 (1582330-1647573) 2282120
between DACH1 (11:43764271-44187821) and 11 (42033851-42419734) 43764271
between H2BC26 (2:51687842-51694212) and 2 (51668122-51671539) 51687842
CLEC16A (31938135- 32158320)
KLF6 (66488391- 66497844)
CIB4 (112406908- 112457138)
ODAD2 (39274932- 39462846)
KATNIP (19150371- 19368223)
TCOF1 (151368289- 151401027)
VPS18 (130409123- 130420450)
DAB2IP (261659660- 261859022)
between SEPTIN9 (12:4254775-4405628) and 12 (3847901-3935368) 4254775
PTPRN2 (721131- 1389607)
CDX1 (151202777- 151216988)
between CD74 (2:151402211-151409833) and 2 (151368289-151401027) 151402211
DLGAP2 (32600234- 33267312)
between ST18 (4:77897737-78002009) and 4 (77673244-77683074) 77897737
between GTF2IRD1 (3:11538314-11654770) and 3 (11373492-11392695) 11538314
between HTR4 (2:149731034-149912495) and 2 (149674448-149722865) 149731034
DGKI (11705093- 12177267)
between SACS (11:2382906-2442316) and 11 (1554763-1582408) 2382906
DGKI (11705093- 12177267)
between SEPHS1 (10:48362463-48386431) and 10 (48177762-48262051) 48362463
between XRCC2 (18:4808470-4835802) and 18 (3148483-4054118) 4808470
HS3ST3A1 (57630468- 57729589)
between ZC3H3 (4:1010638-1089738) and 4 (995763-1000271) 1010638
SYNPO (151599597- 151632099)
ARMC9 (131928719- 132101343)
ARID3A (77431087- 77464628)
between RRP1B (13:206629204-206651123) and 13 (206454718-206465807) 206629204
between CDH4 (17:60959190-61451878) and 17 (59967165-59974706) 60959190
between SACS (11:2382906-2442316) and 11 (1554763-1582408) 2382906
MIPEP (2670000- 2790727)
SLC9A8 (51401621- 51477220)
SLC41A1 (66473341- 66499805)
between CDH11 (6:25783597-25933634) and 6 (24518615-24518701) 25783597
between ADGRD1 (14:24059019-24241176) and 14 (23516257-23594257) 24059019
DAB2IP (261659660- 261859022)
TCOF1 (151368289- 151401027)
between AMZ1 (3:1963896-1994169) and 3 (1905656-1918227) 1963896
between SCG2 (15:125419847-125426278) and 15 (124912406-124915780) 125419847
between AADACL4 (6:72635281-72650729) and 6 (72556236-72598815) 72635281
ATP8A2 (3277951- 3793881)
DRC3 (60633177- 60651849)
between IRX4 (16:78937566-78945269) and 16 (78305793-78309786) 78937566
KLC1 (2153300- 2220598)
ARSI (151314507- 151320814)
ZNF532 (161877574- 161984368)
between ADSS1 (AEMK02000452.1:3008692-3027041) and AEMK02000452.1 (2901334-2913133) 3008692
between KLF6 (10:66488391-66497844) and 10 (65680332-65702190) 66488391
USP10 (3977231- 4043533)
SNX29 (30584951- 31133317)
between MIR193B (3:28913088-28913176) and 3 (28908129-28908219) 28913088
between MGAT5B (12:4655379-4730371) and 12 (4526751-4526825) 4655379
GPR157 (69557701- 69581643)
SFMBT2 (63877586- 64070770)
between IRX1 (16:77695071-77701236) and 16 (76742236-76742325) 77695071
between IRX4 (16:78937566-78945269) and 16 (78305793-78309786) 78937566
between RASL11B (8:39703423-39708170) and 8 (39517512-39581727) 39703423
between ADARB2 (10:68013449-68467189) and 10 (67302626-67302732) 68013449
between MYC (4:12455122-12461078) and 4 (10179758-10451929) 12455122
ZC3H3 (1010638- 1089738)
PPARGC1B (150823373- 150919376)
PEPD (43177062- 43290369)
ADARB2 (68013449- 68467189)
WDR37 (68427192- 68535143)
between IRX1 (16:77695071-77701236) and 16 (76742236-76742325) 77695071
GTF2IRD1 (11538314- 11654770)
between HS3ST3A1 (12:57630468-57729589) and 12 (57206600-57238444) 57630468
between PRPSAP2 (12:60340883-60376568) and 12 (60296820-60322650) 60340883
between TGFA (3:71948137-72050474) and 3 (71730003-71840861) 71948137
between SLC9A8 (17:51401621-51477220) and 17 (51259813-51334020) 51401621
between CSNK1A1 (2:150612077-150662284) and 2 (150580126-150580211) 150612077
SH2D2A (93282413- 93293205)
between CSNK1A1 (2:150612077-150662284) and 2 (150580126-150580211) 150612077
USP31 (23035426- 23116007)
VANGL1 (104996073- 105048775)
FAM20A (11607034- 11657737)
IL6R (95322433- 95381282)
PTGER3 (141958955- 142161286)
between LAPTM4A (3:118152587-118170278) and 3 (117987557-118011884) 118152587
between GALNT17 (3:15026772-15450615) and 3 (14417501-14417611) 15026772
between RASL11B (8:39703423-39708170) and 8 (39517512-39581727) 39703423
between SMIM10L1 (5:61162905-61163111) and 5 (61092015-61096759) 61162905
PPFIBP2 (1987841- 2141398)
between SLC25A12 (15:77895938-78098383) and 15 (77803350-77860041) 77895938
PPARGC1B (150823373- 150919376)
OSBPL2 (61643377- 61685819)
between ADRA2C (8:2320226-2321608) and 8 (2125405-2145647) 2320226
between GPR55 (15:131655663-131673693) and 15 (131614743-131628619) 131655663
between GTPBP4 (10:68547319-68568713) and 10 (68534796-68539280) 68547319
between KATNAL1 (11:7001313-7064439) and 11 (6538045-6604658) 7001313
between CAMK1D (10:59204724-59630285) and 10 (59052915-59144797) 59204724
IL6R (95322433- 95381282)
PARN (28612269- 28802504)
TMEM184B (9633554- 9682115)
between TBC1D4 (11:47543815-47828208) and 11 (45985564-46459791) 47543815
between WFDC1 (6:4333731-4399237) and 6 (4237440-4313247) 4333731
TROAP (15300687- 15307679)
between GSPT1 (3:31237194-31273865) and 3 (31137682-31141735) 31237194
VPS37C (10632927- 10643539)
between RRP1B (13:206629204-206651123) and 13 (206454718-206465807) 206629204
EPHA8 (80516967- 80550588)
MAPK10 (132298299- 132776820)
between MYMK (1:273101678-273111727) and 1 (273063270-273075391) 273101678
LGALS3BP (3212432- 3222711)
VANGL1 (104996073- 105048775)
THBS3 (94611593- 94623902)
between ADARB2 (10:68013449-68467189) and 10 (67302626-67302732) 68013449
DCDC2C (131095460- 131194949)
TTLL8 (602886- 629882)
between ssc-mir-143 (2:150578738-150578817) and 2 (150541180-150545367) 150578738
between TAF4 (17:61465822-61529890) and 17 (61133869-61133975) 61465822
RADIL (3641112- 3716141)
between TMEM26 (14:64877935-64925505) and 14 (64326461-64465281) 64877935
SACS (2382906- 2442316)
MGAT5B (4655379- 4730371)
between KATNAL1 (11:7001313-7064439) and 11 (6538045-6604658) 7001313
ADARB2 (68013449- 68467189)
WDR37 (68427192- 68535143)
ADARB2 (68013449- 68467189)
WDR37 (68427192- 68535143)
between RPS6KA4 (2:7751968-7765260) and 2 (7590391-7603116) 7751968
DAB2IP (261659660- 261859022)
IMMP1L (29230210- 29307210)
PPARGC1B (150823373- 150919376)
MRPL28 (41329928- 41334451)
ADARB2 (68013449- 68467189)
TXNDC11 (31376510- 31445632)
SEPTIN9 (4254775- 4405628)
MAP3K5 (27380142- 27600493)
between CCDC42 (12:53869567-53884128) and 12 (53609757-53609863) 53869567
TCOF1 (151368289- 151401027)
between ERBB3 (5:21474475-21495038) and 5 (21431937-21433697) 21474475
USP47 (47449161- 47582819)
between RASL11B (8:39703423-39708170) and 8 (39517512-39581727) 39703423
ASMT (909908- 944290)
PEPD (43177062- 43290369)
between OSR1 (3:118757920-118765102) and 3 (118273113-118279639) 118757920
NCF4 (10874953- 10994014)
CIITA (32172214- 32230780)
CSF1R (151102147- 151147633)
MGAT5B (4655379- 4730371)
ADARB2 (68013449- 68467189)
KIF18B (18426835- 18448208)
MAP4K4 (52484274- 52649410)
between ADRA1D (17:31517021-31538362) and 17 (31208181-31217310) 31517021
CNDP2 (149565335- 149583998)
between SCRG1 (14:16634776-16664558) and 14 (16459971-16462207) 16634776
between ADARB2 (10:68013449-68467189) and 10 (67302626-67302732) 68013449
GFRA2 (5743584- 5837454)
PANK1 (101409253- 101473945)
ADARB2 (68013449- 68467189)
between PITRM1 (10:66996954-67047235) and 10 (66488391-66497844) 66996954
between ADARB1 (13:207691174-207791802) and 13 (207560990-207588501) 207691174
NALF1 (74743587- 75344229)
between OSR1 (3:118757920-118765102) and 3 (118273113-118279639) 118757920
CLEC16A (31938135- 32158320)
between LFNG (3:1810892-1820048) and 3 (1776157-1777520) 1810892
between CDX1 (2:151202777-151216988) and 2 (151155756-151192647) 151202777
SDK1 (2814547- 3324798)
PLD6 (61057733- 61060696)
CARD9 (1343214- 1351348)
between MTMR12 (16:18461129-18537908) and 16 (17848299-17872181) 18461129
between KIZ (17:28980328-29082392) and 17 (28763938-28764038) 28980328
PDE6A (150927770- 150985318)
between ZP4 (14:53577135-53584546) and 14 (51828231-51830003) 53577135
between SACS (11:2382906-2442316) and 11 (1554763-1582408) 2382906
PRKCA (12882064- 13263554)
between CSNK1A1 (2:150612077-150662284) and 2 (150580126-150580211) 150612077
between SOX9 (12:8642158-8647315) and 12 (8033088-8033194) 8642158
between SAL1 (1:253638015-253642866) and 1 (253559546-253570113) 253638015
HMCN2 (270363978- 270523262)
between AGPAT3 (13:206884538-206906353) and 13 (206722596-206735997) 206884538
between DIP2C (10:68770164-69141871) and 10 (68547319-68568713) 68770164
TBC1D22A (2528921- 2787304)
SDK1 (2814547- 3324798)
MBOAT2 (127243275- 127360057)
between SYNPO (2:151599597-151632099) and 2 (151489521-151522749) 151599597
between GYG1 (13:89221157-89259792) and 13 (89044310-89088392) 89221157
between CDH4 (17:60959190-61451878) and 17 (59967165-59974706) 60959190
THBS2 (855389- 882473)
between SYT12 (2:5410627-5433926) and 2 (5392547-5404339) 5410627
ACSM5 (25393190- 25422476)
ARHGAP17 (357448- 465583)
EPN2 (60171920- 60234278)
AEBP1 (51046899- 51056698)
between KATNAL1 (11:7001313-7064439) and 11 (6538045-6604658) 7001313
between TPCN2 (2:4069280-4105042) and 2 (3621246-3633296) 4069280
CARS1 (2119592- 2163343)
between MYLK2 (17:35499887-35513093) and 17 (35431395-35485065) 35499887
DRC3 (60633177- 60651849)
ADARB2 (68013449- 68467189)
TBC1D22A (2528921- 2787304)
BMP2K (138674823- 138790083)
PLCD3 (18281502- 18302483)
RTEL1 (62611909- 62634690)
between VPS35L (3:26039884-26122770) and 3 (26022160-26035571) 26039884
between U6 (10:5007234-5007336) and 10 (4228751-4228848) 5007234
PDE1C (40820644- 41409087)
C4A (24068019- 24083061)
DIP2C (68770164- 69141871)
between TCOF1 (2:151368289-151401027) and 2 (151314507-151320814) 151368289
between U6 (10:67302626-67302732) and 10 (67022655-67082449) 67302626
ACO2 (7008719- 7071025)
CBFA2T3 (779366- 853822)
INTS3 (95905150- 95944809)
HMGXB3 (151036191- 151102029)
VAC14 (13683801- 13791241)
between IRX4 (16:78937566-78945269) and 16 (78305793-78309786) 78937566
ADARB2 (68013449- 68467189)
between PITRM1 (10:66996954-67047235) and 10 (66488391-66497844) 66996954
GTF3C1 (19368394- 19439630)
between KCNJ2 (12:10351699-10362244) and 12 (8725335-8725413) 10351699
between PADI1 (6:75830046-75871911) and 6 (75696481-75755890) 75830046
between RRP1B (13:206629204-206651123) and 13 (206454718-206465807) 206629204
between HABP2 (14:123893996-123932961) and 14 (123389294-123389400) 123893996
between PDGFA (3:301584-321712) and 3 (206348-207945) 301584
between ALKAL2 (3:132660909-132670124) and 3 (132426431-132431678) 132660909
MTHFR (71863637- 71881820)
PRSS2 (7443327- 7446625)
between EFNB2 (11:74186640-74233354) and 11 (71327017-71348757) 74186640
between HS3ST3A1 (12:57630468-57729589) and 12 (57206600-57238444) 57630468
between SACS (11:2382906-2442316) and 11 (1554763-1582408) 2382906
between CHCHD5 (3:43908122-43915709) and 3 (43844722-43860547) 43908122
TUBB4A (72599140- 72605361)
between ICE1 (16:76195361-76254318) and 16 (75517023-75524758) 76195361
between ECM1 (4:98615778-98621836) and 4 (98577823-98589180) 98615778
between ATP8A2 (11:3277951-3793881) and 11 (3225268-3259427) 3277951
between DAAM1 (1:188335384-188511096) and 1 (187719290-187729422) 188335384
between PAX6 (2:28978287-29001200) and 2 (28696661-28709672) 28978287
TOP3A (60443677- 60468964)
ERN1 (14881923- 14963284)
DIP2C (68770164- 69141871)
between EMID1 (14:46358008-46402076) and 14 (46254326-46323354) 46358008
RADIL (3641112- 3716141)
between U6 (1:247840451-247840555) and 1 (247043622-247043725) 247840451
MAP1B (48403568- 48498885)
ALDH3A2 (59936848- 59954358)
between SYNPO (2:151599597-151632099) and 2 (151489521-151522749) 151599597
RGS12 (1963308- 2075971)
HIGD1B (18515427- 18522810)
between AMER2 (11:3124317-3127433) and 11 (2750363-2750446) 3124317
between PITX1 (2:137200423-137206979) and 2 (137139749-137175305) 137200423
between UNCX (3:804113-808187) and 3 (756429-775983) 804113
between LRRC8C (4:126957105-127037216) and 4 (126766211-126874275) 126957105
NATD1 (61366741- 61376873)
WDR37 (68427192- 68535143)
PYCR3 (959710- 964192)
between PITRM1 (10:66996954-67047235) and 10 (66488391-66497844) 66996954
between BMP6 (7:5058817-5210270) and 7 (4919351-4936036) 5058817
between U6 (11:27149887-27149995) and 11 (26498448-26498613) 27149887
CDH4 (60959190- 61451878)
between PLCH2 (6:64325952-64392068) and 6 (64301199-64311783) 64325952
between GSX2 (8:40881552-40883995) and 8 (40780889-40846577) 40881552
SHE (95284607- 95308099)
RABIF (24859385- 24867141)
between HTR4 (2:149731034-149912495) and 2 (149674448-149722865) 149731034
ESYT2 (565145- 643307)
LAMA5 (61697517- 61747955)
CDYL2 (7420790- 7604947)
ABLIM3 (150260196- 150423212)
DNAH17 (3482650- 3591132)
NCOA4 (90505110- 90531118)
between CLDN18 (13:78794580-78822796) and 13 (78620984-78622577) 78794580
between SLAMF9 (4:90535582-90538456) and 4 (90422025-90457406) 90535582
between SUPT3H (7:39751927-40161103) and 7 (39384556-39431248) 39751927
between PDE4DIP (4:100646935-100863250) and 4 (100478904-100479067) 100646935
between TMEM130 (3:5887033-5903747) and 3 (5720680-5732454) 5887033
TNK1 (52711921- 52719096)
between USP22 (12:61271641-61308270) and 12 (61057733-61060696) 61271641
PRKCA (12882064- 13263554)
NGFR (25699427- 25720356)
UTP25 (133105063- 133141217)
between VPS37C (2:10632927-10643539) and 2 (10474866-10482984) 10632927
TRRAP (5909022- 6029333)
ATP8A1 (33387627- 33638841)
NDST1 (151489521- 151522749)
HMGXB3 (151036191- 151102029)
between SPINK7 (2:149611418-149616043) and 2 (149512698-149514675) 149611418
TBC1D22A (2528921- 2787304)
PRKAR1B (343139- 425165)
LPXN (12540098- 12582752)
CBFA2T3 (779366- 853822)
between CBS (13:206205946-206230248) and 13 (206167156-206195468) 206205946
FLOT2 (45101531- 45120455)
between USPL1 (11:7321202-7361571) and 11 (7001313-7064439) 7321202
TMEM181 (8562844- 8635462)
between CCDC180 (1:239209387-239270803) and 1 (239120618-239136369) 239209387
SHISA2 (3806302- 3812170)
between CDH4 (17:60959190-61451878) and 17 (59967165-59974706) 60959190
WDR37 (68427192- 68535143)
PCNX3 (6619215- 6639953)
between WDR43 (3:110318538-110365062) and 3 (110231017-110275267) 110318538
ADARB2 (68013449- 68467189)
between PITRM1 (10:66996954-67047235) and 10 (66488391-66497844) 66996954
HPS1 (109730598- 109751985)
between OLFM1 (1:274224454-274261328) and 1 (274103877-274111970) 274224454
between WDR33 (15:59520065-59638879) and 15 (59479510-59498132) 59520065
ADARB2 (68013449- 68467189)
GMDS (752592- 1285550)
between BIRC5 (12:3747279-3755215) and 12 (3643929-3647009) 3747279
KCNJ6 (201243609- 201525820)
between FGFR1 (15:48053340-48106724) and 15 (47626110-47697603) 48053340
ADARB2 (68013449- 68467189)
PYCR3 (959710- 964192)
between LRP11 (1:16139496-16198969) and 1 (16113780-16119273) 16139496
between NKX3-1 (14:7783323-7787033) and 14 (7565604-7594057) 7783323
between C1orf100 (10:17193994-17215443) and 10 (16913025-16920586) 17193994
ADARB2 (68013449- 68467189)
WDR37 (68427192- 68535143)
KCND3 (108246237- 108621510)
SORCS2 (3207098- 3760393)
PPARGC1B (150823373- 150919376)
GRAP2 (8375762- 8445068)
MAP3K8 (40713847- 40742462)
IKBKB (11289690- 11348549)
between DNAH9 (12:56045381-56358236) and 12 (55513315-55519578) 56045381
between MAF (6:8468413-8485030) and 6 (7806444-7806541) 8468413
between CEP170B (AEMK02000452.1:3105847-3130948) and AEMK02000452.1 (3066960-3068231) 3105847
CBFA2T3 (779366- 853822)
HHAT (132347037- 132666873)
CBFA2T3 (779366- 853822)
AIRE (207148401- 207158532)
between TRIM16 (12:58926086-58939745) and 12 (58734177-58789493) 58926086
between NUPR2 (3:16806900-16807196) and 3 (16688898-16764251) 16806900
between OTOA (3:23570382-23662480) and 3 (23255961-23366351) 23570382
between RDH13 (6:59274387-59292765) and 6 (59186265-59186402) 59274387
PYCR3 (959710- 964192)
ZC3H18 (1030418- 1081538)
ZC3H3 (1010638- 1089738)
between CNDP1 (1:149521510-149562623) and 1 (148987518-148997954) 149521510
between SOX9 (12:8642158-8647315) and 12 (8033088-8033194) 8642158
SPATA2 (51489701- 51500669)
between ACAP3 (6:63579304-63593435) and 6 (63555488-63568017) 63579304
between SPAG6 (10:52494755-52571990) and 10 (52224389-52408922) 52494755
between MC4R (1:160772013-160774124) and 1 (159817159-159917145) 160772013
CDK5RAP2 (260466942- 260648161)
ZC3H3 (1010638- 1089738)
between CHI3L2 (4:109081450-109099098) and 4 (109035326-109046499) 109081450
between TMEM179 (AEMK02000452.1:2901334-2913133) and AEMK02000452.1 (2540304-2580943) 2901334
AKT1 (3039291- 3061592)
PLXNA2 (134584406- 134796063)
between UNC93A (1:1930020-1958142) and 1 (1665568-1665643) 1930020
PPARGC1B (150823373- 150919376)
GMDS (752592- 1285550)
ACO1 (33937833- 34001900)
XRCC3 (2217697- 2230321)
between LRRC8C (4:126957105-127037216) and 4 (126766211-126874275) 126957105
PIEZO1 (914709- 967111)
between PLD4 (AEMK02000452.1:3137043-3144118) and AEMK02000452.1 (3105847-3130948) 3137043
LHFPL5 (31624450- 31642268)
between ASCL2 (2:1558459-1560112) and 2 (1499620-1506170) 1558459
between PITRM1 (10:66996954-67047235) and 10 (66488391-66497844) 66996954
WDR37 (68427192- 68535143)
PTPN5 (40459049- 40521461)
between CLDN10 (11:65121607-65145072) and 11 (63825637-63826467) 65121607
between ZNF883 (1:253666591-253695401) and 1 (253638015-253642866) 253666591
NDST1 (151489521- 151522749)
TTLL1 (5793780- 5827633)
between U6 (13:184622782-184622888) and 13 (182829843-182987908) 184622782
IGHMBP2 (4171344- 4194525)
NSD2 (964893- 1018028)
SNX29 (30584951- 31133317)
between ELFN2 (5:10427019-10429478) and 5 (10319816-10344832) 10427019
between CDYL2 (6:7420790-7604947) and 6 (7227990-7254891) 7420790
TRAPPC12 (131307208- 131357994)
SNX29 (30584951- 31133317)
between ssc-mir-1 (17:61894036-61894143) and 17 (61824899-61834267) 61894036
between ULK2 (12:59806955-59878388) and 12 (59732123-59789131) 59806955
GLS2 (21806406- 21820001)
between NOL12 (5:10137362-10144140) and 5 (10038966-10041067) 10137362
SNX31 (36303284- 36388952)
HSPA12A (126851903- 127037257)
between MIPEP (11:2670000-2790727) and 11 (2543812-2640736) 2670000
between PCSK2 (17:25681197-25923004) and 17 (24882142-25186703) 25681197
KCND3 (108246237- 108621510)
HSPA12A (126851903- 127037257)
KIF1A (139610627- 139694826)
between OLFML2B (4:88522240-88560306) and 4 (88150391-88154100) 88522240
MVB12B (266933542- 267105788)
between MROH9 (9:63620228-63727022) and 9 (62101613-62499581) 63620228
DOCK9 (67764011- 68053042)
between ATP1A1 (4:104353508-104384547) and 4 (104169883-104227917) 104353508
between SSR1 (7:4652921-4685901) and 7 (4108118-4156625) 4652921
between USP22 (12:61271641-61308270) and 12 (61057733-61060696) 61271641
COL24A1 (129905327- 130242358)
LRPAP1 (2125405- 2145647)
CCDC3 (59052915- 59144797)
between GFRA2 (14:5743584-5837454) and 14 (4346480-4404168) 5743584
between ZFPM1 (6:1091259-1107096) and 6 (1030418-1081538) 1091259
between NOL4 (6:117631227-118087992) and 6 (117334259-117518026) 117631227
between MROH9 (9:63620228-63727022) and 9 (62101613-62499581) 63620228
TTLL11 (261901333- 262203978)
AGAP1 (135441906- 135993311)
between RRP1B (13:206629204-206651123) and 13 (206454718-206465807) 206629204
DNAH2 (52992843- 53086744)
between KLF6 (10:66488391-66497844) and 10 (65680332-65702190) 66488391
SLC12A7 (79357010- 79396656)
AOC1 (6309594- 6320974)
RALGDS (272776846- 272824184)
between CRELD2 (5:709045-716771) and 5 (677705-680695) 709045
between DRG2 (12:60586215-60598283) and 12 (60507667-60529733) 60586215
AOC1 (6309594- 6320974)
NFAM1 (6298573- 6336730)
between UNC5CL (7:36332201-36347175) and 7 (35742739-35742845) 36332201
RGS12 (1963308- 2075971)
PDSS1 (49068942- 49120320)
between NPR3 (16:18842039-18929805) and 16 (18758962-18779419) 18842039
between MIR365A (3:28908129-28908219) and 3 (28612269-28802504) 28908129
WDFY3 (133675345- 133937221)
between KIF22 (3:18023096-18041730) and 3 (17987242-18001711) 18023096
between GPR157 (6:69557701-69581643) and 6 (69507830-69535371) 69557701
between GLI4 (4:1215075-1235163) and 4 (1191845-1202512) 1215075
between IRF8 (6:3041645-3097406) and 6 (2592993-2597659) 3041645
ITGB5 (135467798- 135587473)
between MICALL2 (3:951327-971108) and 3 (804113-808187) 951327
between ITM2C (15:131614743-131628619) and 15 (131492578-131584962) 131614743
GMDS (752592- 1285550)
VRK1 (117942973- 118028923)
between FOXH1 (4:322838-324481) and 4 (293708-295789) 322838
between EEA1 (5:90168242-90257241) and 5 (89581090-89584581) 90168242
between FOXK1 (3:3556161-3621142) and 3 (2814547-3324798) 3556161
between ZNF326 (4:126679581-126717815) and 4 (126067000-126067086) 126679581
PLXNA2 (134584406- 134796063)
NBEA (11084992- 11722847)
ADARB2 (68013449- 68467189)
WDR37 (68427192- 68535143)
between EFNA3 (4:94710647-94719248) and 4 (94666460-94674071) 94710647
between ssc-mir-339-1 (3:666918-666997) and 3 (650704-662486) 666918
ELP4 (29004987- 29230077)
between GRHPR (1:238139794-238152382) and 1 (237820363-238068305) 238139794
LMO7 (48072159- 48133446)
between PRKG2 (8:136755469-136852906) and 8 (136568711-136595049) 136755469
between NKAIN1 (6:87772925-87825609) and 6 (87604797-87604904) 87772925
TMC5 (26210077- 26279720)
between SLC5A10 (12:60281885-60332141) and 12 (60171920-60234278) 60281885
between U6 (10:67302626-67302732) and 10 (67022655-67082449) 67302626
between TMEM165 (8:54751572-54787886) and 8 (54084178-54084292) 54751572
STRN4 (52601938- 52627902)
PPARGC1B (150823373- 150919376)
AK1 (268355033- 268365598)
ZC3H3 (1010638- 1089738)
between SKI (6:64188236-64242560) and 6 (64160768-64165101) 64188236
between SNORD116 (AEMK02000602.1:7369-7462) and AEMK02000602.1 (4812-4905) 7369
between SACS (11:2382906-2442316) and 11 (1554763-1582408) 2382906
TCF7L2 (123343412- 123546417)
SARDH (273230375- 273294621)
EPS8L2 (433649- 452630)
SNX29 (30584951- 31133317)
STX8 (54296995- 54544646)
between NXT1 (17:30338391-30341628) and 17 (30233933-30239692) 30338391
between SLC30A5 (16:47284760-47322347) and 16 (46511521-46523609) 47284760
HMGXB3 (151036191- 151102029)
SLC26A2 (150996686- 151022148)
between RASL11B (8:39703423-39708170) and 8 (39517512-39581727) 39703423
CAMK1D (59204724- 59630285)
between SOX1 (11:77986200-77987351) and 11 (77532266-77545913) 77986200
MVP (18057177- 18081155)
between XYLT1 (3:27158878-27492762) and 3 (26776780-26784124) 27158878
ADARB2 (68013449- 68467189)
WDR37 (68427192- 68535143)
between PITRM1 (10:66996954-67047235) and 10 (66488391-66497844) 66996954
between FAM3B (13:204752196-204796777) and 13 (203603753-203603846) 204752196
PDE6A (150927770- 150985318)
between LRRC8C (4:126957105-127037216) and 4 (126766211-126874275) 126957105
ADARB1 (207691174- 207791802)
SERGEF (41114178- 41356038)
between TCOF1 (2:151368289-151401027) and 2 (151314507-151320814) 151368289
MGAT5B (4655379- 4730371)
between NOTCH1 (AEMK02000682.1:1209486-1252821) and AEMK02000682.1 (1108695-1108767) 1209486
MAP3K5 (27380142- 27600493)
between U6 (8:138065470-138065574) and 8 (137618616-137878333) 138065470
SOGA1 (40020440- 40099001)
between MROH9 (9:63620228-63727022) and 9 (62101613-62499581) 63620228
PYCR3 (959710- 964192)
CDK5RAP2 (260466942- 260648161)
ZFYVE28 (1225429- 1312521)
CAMK2A (151248358- 151308706)
between COL5A1 (1:273971971-274085111) and 1 (273705505-273797620) 273971971
between CDC42 (6:80035123-80089233) and 6 (79849698-79958334) 80035123
KCNH2 (6243524- 6279111)
CAB39 (131492578- 131584962)
between HS3ST3A1 (12:57630468-57729589) and 12 (57206600-57238444) 57630468
between U6 (10:67302626-67302732) and 10 (67022655-67082449) 67302626
PPFIBP2 (1987841- 2141398)
MAPK7 (60144136- 60158739)
ADARB2 (68013449- 68467189)
MBOAT2 (127243275- 127360057)
between NELFCD (17:59129076-59141499) and 17 (58970316-58970392) 59129076
between MSMO1 (8:43726858-43744713) and 8 (43565054-43696268) 43726858
EHMT1 (252493- 390062)
between KLF6 (10:66488391-66497844) and 10 (65680332-65702190) 66488391
between IGFBP3 (18:50003022-50010690) and 18 (48997217-49192433) 50003022
ATXN10 (3637111- 3798201)
CAMTA1 (67605790- 68471920)
DIRAS2 (1964849- 1987891)
MGAT5B (4655379- 4730371)
KNOP1 (26022160- 26035571)
INTS3 (95905150- 95944809)
between PITRM1 (10:66996954-67047235) and 10 (66488391-66497844) 66996954
PRKCA (12882064- 13263554)
between SYT1 (5:101871314-102215581) and 5 (101693246-101797838) 101871314
ADARB2 (68013449- 68467189)
between PITRM1 (10:66996954-67047235) and 10 (66488391-66497844) 66996954
between FGFR1 (15:48053340-48106724) and 15 (47626110-47697603) 48053340
CDH4 (60959190- 61451878)
between USP22 (12:61271641-61308270) and 12 (61057733-61060696) 61271641
between GPS2 (12:52664875-52667610) and 12 (52635385-52641651) 52664875
PYCR3 (959710- 964192)
between U6 (9:137214501-137214607) and 9 (136714285-136714392) 137214501
ZNHIT6 (130298280- 130386955)
SLC25A16 (71610475- 71651102)
MSI2 (33537196- 33975548)
ADARB2 (68013449- 68467189)
between PLCH2 (6:64325952-64392068) and 6 (64301199-64311783) 64325952
PPARGC1B (150823373- 150919376)
ABLIM2 (2916775- 3054969)
TMEM184B (9633554- 9682115)
CBFA2T3 (779366- 853822)
ADARB2 (68013449- 68467189)
WDR37 (68427192- 68535143)
AUTS2 (13565281- 14794365)
between RASL11B (8:39703423-39708170) and 8 (39517512-39581727) 39703423
between ELFN1 (3:1188155-1190641) and 3 (1065312-1065382) 1188155
TSC2 (39898925- 39937371)
MGAM (7871532- 7970169)
SCN4A (15002175- 15047582)
NGLY1 (12616567- 12685823)
between KCNJ2 (12:10351699-10362244) and 12 (8725335-8725413) 10351699
between HPX (9:3288172-3297047) and 9 (3272798-3282366) 3288172
between ADRA2C (8:2320226-2321608) and 8 (2125405-2145647) 2320226
CIT (33009877- 33196286)
IQANK1 (852250- 866201)
between TOLLIP (2:851512-864483) and 2 (689364-710330) 851512
between GTDC1 (15:7757935-8051594) and 15 (4173805-4259706) 7757935
IGDCC3 (163348819- 163391869)
ARHGAP23 (23590578- 23667926)
PAX7 (77161097- 77267415)
EPHA8 (80516967- 80550588)
NOTCH1 (1209486- 1252821)
between C1QC (6:80592473-80597452) and 6 (80586280-80589204) 80592473
between MROH9 (9:63620228-63727022) and 9 (62101613-62499581) 63620228
TNRC18 (3902005- 3993819)
ERN2 (22510558- 22537868)
between LRFN2 (7:35723797-35914467) and 7 (35287365-35320931) 35723797
between NDRG1 (4:8014446-8069335) and 4 (7896554-7909505) 8014446
between TRIM34 (9:4174294-4183440) and 9 (4082655-4083563) 4174294
between VWA5B1 (6:78552307-78609274) and 6 (78456983-78465771) 78552307
MYOCD (56931317- 57029258)
LNX2 (4960239- 5043045)
PEPD (43177062- 43290369)
between CDH15 (6:636377-652165) and 6 (455851-612868) 636377
between XYLT2 (12:26640899-26663520) and 12 (26452882-26472864) 26640899
ADARB2 (68013449- 68467189)
between FAM20C (3:163421-200459) and 3 (0-0) 163421
PYCR3 (959710- 964192)
DPYSL2 (10427957- 10545704)
between MROH2A (15:134053685-134103631) and 15 (133870834-133952863) 134053685
ADARB2 (68013449- 68467189)
between DUSP8 (2:1008761-1022460) and 2 (958904-971402) 1008761
PPP6R3 (4394675- 4523411)
RGS6 (95365939- 95930034)
PPP1R12A (101490341- 101639429)
ASMT (909908- 944290)
SYNPO2 (104677583- 104873791)
between ssc-mir-4338 (6:169655019-169655096) and 6 (169152179-169154551) 169655019
SNX29 (30584951- 31133317)
between MROH5 (4:2282120-2343887) and 4 (1582330-1647573) 2282120
between EMP1 (5:59244691-59268025) and 5 (58480528-58927558) 59244691
between MICALL2 (3:951327-971108) and 3 (804113-808187) 951327
between MMUT (7:43597246-43624671) and 7 (42570094-42770225) 43597246
DUSP5 (120906343- 120919384)
between WFDC1 (6:4333731-4399237) and 6 (4237440-4313247) 4333731
ANTXR1 (73157747- 73398379)
between THNSL2 (3:57799026-57823440) and 3 (57586485-57590344) 57799026
SEPTIN9 (4254775- 4405628)
between DIP2C (10:68770164-69141871) and 10 (68547319-68568713) 68770164
CDK5RAP2 (260466942- 260648161)
between RORB (1:227574648-227772671) and 1 (226414306-226432279) 227574648
APCDD1L (58659642- 58708463)
IGHMBP2 (4171344- 4194525)
BEND7 (48177762- 48262051)
between CAMK1D (10:59204724-59630285) and 10 (59052915-59144797) 59204724
SPARC (71357586- 71381161)
between MYOCD (12:56931317-57029258) and 12 (56640047-56640156) 56931317
between EPHA1 (18:6843299-6860989) and 18 (6807649-6808593) 6843299
C7orf50 (650704- 662486)
between MICALL2 (3:951327-971108) and 3 (804113-808187) 951327
DAB2IP (261659660- 261859022)
between LRP11 (1:16139496-16198969) and 1 (16113780-16119273) 16139496
GMDS (752592- 1285550)
between AMER2 (11:3124317-3127433) and 11 (2750363-2750446) 3124317
ARHGEF37 (150660685- 150747220)
between CEP170B (AEMK02000452.1:3105847-3130948) and AEMK02000452.1 (3066960-3068231) 3105847
between GTF2F2 (11:21983832-22144954) and 11 (21932497-21932624) 21983832
ARHGAP12 (42454646- 42577345)

## Sheet: Heart Het v Auto
Supplementary Table S11E. Overlap of differentially methylated sites and gene expression in heart tissue from heterologous compared with autologous offspring derived through mtDNA supplementation (FDR < 0.05). Orange indicates presence in both columns.
Methylation	Expression
between MROH9 (9:63620228-63727022) and 9 (62101613-62499581) 63620228	ACSM5
ACVR2A (4173805- 4259706)	LOC106508088
SEPTIN9 (4254775- 4405628)	CNTN2
between SCGB1A1 (2:9297283-9302165) and 2 (9148560-9161905) 9297283	TRIM7
FLOT2 (45101531- 45120455)	PDK4
DPP6 (3148483- 4054118)	RPL36AL
between U6 (16:76742236-76742325) and 16 (76326721-76491003) 76742236	KCNT2
SNX29 (30584951- 31133317)	HMGCLL1
between HMGXB3 (2:151036191-151102029) and 2 (150996686-151022148) 151036191	BTC
between IRX1 (16:77695071-77701236) and 16 (76742236-76742325) 77695071	ADGRB2
between ARHGAP12 (10:42454646-42577345) and 10 (42013084-42214205) 42454646	LOC110258440
between NMUR1 (15:132217223-132228645) and 15 (132170036-132170105) 132217223	GOLPH3
SEPTIN9 (4254775- 4405628)	CDH9
between IRX1 (16:77695071-77701236) and 16 (76742236-76742325) 77695071	EML6
PDE1C (40820644- 41409087)	AEBP1
between CLDN10 (11:65121607-65145072) and 11 (63825637-63826467) 65121607	AZGP1
between AJAP1 (6:65847984-65951738) and 6 (65468483-65468562) 65847984	SLC24A3
between PITRM1 (10:66996954-67047235) and 10 (66488391-66497844) 66996954	NECTIN1
between ZNF326 (4:126679581-126717815) and 4 (126067000-126067086) 126679581	BCO2
PRKCA (12882064- 13263554)	GLDC
FBXO38 (149674448- 149722865)	ADGRL3
CD74 (151402211- 151409833)	CREB3L1
between IRX1 (16:77695071-77701236) and 16 (76742236-76742325) 77695071	MAP9
ANXA6 (71857258- 71913723)	TUBB4A
DAB2IP (261659660- 261859022)	UQCRB
BTBD9 (33720014- 34124458)	MAGEL2
between CDH4 (17:60959190-61451878) and 17 (59967165-59974706) 60959190	MPP3
SEPTIN9 (4254775- 4405628)	NTRK2
between KHDRBS3 (4:6282076-6446389) and 4 (4373953-4658013) 6282076	DKK3
ADARB2 (68013449- 68467189)	CPZ
between EFNB2 (11:74186640-74233354) and 11 (71327017-71348757) 74186640	TIMP2
ENPP7 (2612574- 2619519)	RPL17
between IRX4 (16:78937566-78945269) and 16 (78305793-78309786) 78937566	RASL12
between PITRM1 (10:66996954-67047235) and 10 (66488391-66497844) 66996954	SLC22A10
PDGFRB (151155756- 151192647)	CYP4F6
RADIL (3641112- 3716141)	LOC100736962
PEPD (43177062- 43290369)	ANPEP
MGAT5B (4655379- 4730371)	SLAMF9
SNX27 (97525181- 97620788)	C5H12orf75
between CDC42EP4 (12:7638085-7660186) and 12 (6884902-6898764) 7638085	LOC106504559
between HMGXB3 (2:151036191-151102029) and 2 (150996686-151022148) 151036191	TGFB1I1
between SACS (11:2382906-2442316) and 11 (1554763-1582408) 2382906	ACSBG1
TCAF1 (6567359- 6623197)	PEAR1
ADARB2 (68013449- 68467189)	LOC102163738
WDR37 (68427192- 68535143)	LOC106508272
SCNN1G (22977947- 23013384)	IAP
NALF1 (74743587- 75344229)	PENK
ZC3H3 (1010638- 1089738)	GNAO1
TRMO (239768179- 239805143)	LOC110262031
between GSX2 (8:40881552-40883995) and 8 (40780889-40846577) 40881552	NPM1
between RMI2 (3:31808015-31814843) and 3 (31448340-31448603) 31808015	RPL26
PAX7 (77161097- 77267415)	DSE
between MED9 (12:60906718-60933944) and 12 (60755521-60766058) 60906718	LOC102164558
SNX29 (30584951- 31133317)	COL5A2
PDE6A (150927770- 150985318)	ADAMTS15
PKD1L2 (7066912- 7166458)	SELENOK
USP31 (23035426- 23116007)	BDNF
TCOF1 (151368289- 151401027)	PPA2
between CDH15 (6:636377-652165) and 6 (455851-612868) 636377	AFF2
between DIP2C (10:68770164-69141871) and 10 (68547319-68568713) 68770164	MDGA1
DRC3 (60633177- 60651849)	WDR86
between ssc-mir-9815 (1:1013707-1013802) and 1 (855389-882473) 1013707	CLSTN3
between HACE1 (1:70993342-71105012) and 1 (68057538-68679256) 70993342	HOOK1
between CPT1A (2:4233099-4293911) and 2 (4171344-4194525) 4233099	APOE
between GTPBP4 (10:68547319-68568713) and 10 (68534796-68539280) 68547319	SPON1
between TRIM16 (12:58926086-58939745) and 12 (58734177-58789493) 58926086	TOP1MT
FRMD3 (31341128- 31748439)	CNTFR
GTPBP4 (68547319- 68568713)	GALNT16
DENND4B (95748140- 95761519)	LOC102158131
SORCS2 (3207098- 3760393)	HSBP1L1
ABLIM2 (2916775- 3054969)	MYRF
LAMA5 (61697517- 61747955)	FLT3
between NDUFA10 (15:138986421-139031897) and 15 (138381635-138614301) 138986421	RPL7A
between CRABP2 (4:93388092-93394155) and 4 (93366241-93372454) 93388092	RNF135
OSBPL2 (61643377- 61685819)	HSD11B2
between TAFA5 (5:1414144-1569846) and 5 (770654-808006) 1414144	B4GALT6
between DAAM1 (1:188335384-188511096) and 1 (187719290-187729422) 188335384	CHGA
between SYNPO (2:151599597-151632099) and 2 (151489521-151522749) 151599597	LOC100152206
ADARB2 (68013449- 68467189)	SLIT3
between ADARB2 (10:68013449-68467189) and 10 (67302626-67302732) 68013449	ARHGAP18
between GPS2 (12:52664875-52667610) and 12 (52635385-52641651) 52664875	GHRB
TECTA (48211798- 48286274)	KCTD17
between KLF6 (10:66488391-66497844) and 10 (65680332-65702190) 66488391	TMEM126A
UTP25 (133105063- 133141217)	GRIK1
between TAS2R41 (18:6780808-6781731) and 18 (6567359-6623197) 6780808	EPHX4
SNX29 (30584951- 31133317)	DGKI
PDE6A (150927770- 150985318)	RPL7
between CDC42EP4 (12:7638085-7660186) and 12 (6884902-6898764) 7638085	TNFSF10
MVB12B (266933542- 267105788)	SLA-5
BEND7 (48177762- 48262051)	LOC102160311
between DNMT3A (3:113528926-113603087) and 3 (113044836-113180742) 113528926	TUBA1D
TNS1 (119951091- 120164713)	TOMM5
CSF1R (151102147- 151147633)	LOC106509396
TOP1MT (1148890- 1188130)	TP63
DHRS7B (61320730- 61350219)	TPT1
PDGFRB (151155756- 151192647)	CST6
TAF4 (61465822- 61529890)	GPC3
CRISPLD2 (3881725- 3944583)	PCYOX1L
between DIP2C (10:68770164-69141871) and 10 (68547319-68568713) 68770164	MTIF2
CBFA2T3 (779366- 853822)	DNAJC22
UBE3C (1542163- 1653982)	BMP7
between ZNF326 (4:126679581-126717815) and 4 (126067000-126067086) 126679581	C12H17orf97
DIP2C (68770164- 69141871)	SFTPA1
TCAF1 (6567359- 6623197)	ARPC3
PTPRN2 (721131- 1389607)	PHGDH
HMGXB3 (151036191- 151102029)	SLC39A5
ADARB2 (68013449- 68467189)	COG7
between GTF3A (11:4857023-4869272) and 11 (4746403-4748893) 4857023	COL1A2
MGMT (138499309- 138771540)	TIMM9
MTARC1 (10190835- 10216175)	RPAP1
between GTDC1 (15:7757935-8051594) and 15 (4173805-4259706) 7757935	TMEM40
between IRX1 (16:77695071-77701236) and 16 (76742236-76742325) 77695071	SRPX
CAMK2A (151248358- 151308706)	PRKAR1B
USP31 (23035426- 23116007)	KERA
between U6 (6:1320277-1320383) and 6 (1091259-1107096) 1320277	CHRDL1
SLC12A9 (8697439- 8712918)	ITPKA
between CDH4 (17:60959190-61451878) and 17 (59967165-59974706) 60959190	LOC106504683
EEF1D (969527- 983270)	MAR9
between U6 (11:27149887-27149995) and 11 (26498448-26498613) 27149887	PRSS8
between PITRM1 (10:66996954-67047235) and 10 (66488391-66497844) 66996954	IYD
between MICALL2 (3:951327-971108) and 3 (804113-808187) 951327	FGF9
between DIP2C (10:68770164-69141871) and 10 (68547319-68568713) 68770164	LOC110261018
ADA (47044497- 47072245)	ASCC1
TUT1 (9148560- 9161905)	ADAMTS2
between CDX1 (2:151202777-151216988) and 2 (151155756-151192647) 151202777	GRAMD1C
MIPEP (2670000- 2790727)	LOC110261647
between METTL9 (3:23670063-23722198) and 3 (23570382-23662480) 23670063	FRG1
between IRX1 (16:77695071-77701236) and 16 (76742236-76742325) 77695071	RELL1
SMURF1 (6037741- 6142575)	POSTN
between PITRM1 (10:66996954-67047235) and 10 (66488391-66497844) 66996954	DOT1L
between TPCN2 (2:4069280-4105042) and 2 (3621246-3633296) 4069280	GLIPR1
between TMEM26 (14:64877935-64925505) and 14 (64326461-64465281) 64877935	CLDN11
AMPD3 (49028923- 49083590)	SPATA13
between FRK (1:81605700-81714250) and 1 (79955657-80136352) 81605700	LOC102161120
between CHRNA3 (7:47361899-47384303) and 7 (46860770-46932926) 47361899	LOC110256135
PLCD3 (18281502- 18302483)	LARP7
WDR37 (68427192- 68535143)	TAF13
DISP3 (71583818- 71640940)	COL5A1
between HMGXB3 (2:151036191-151102029) and 2 (150996686-151022148) 151036191	RETSAT
MTHFR (71863637- 71881820)	MREG
between TRMO (1:239768179-239805143) and 1 (239727855-239728976) 239768179	B3GAT1
IGHMBP2 (4171344- 4194525)	MYT1L
FHOD3 (120036845- 120586816)	ELAVL4
MAP3K8 (40713847- 40742462)	CECR6
AGAP1 (135441906- 135993311)	GPR162
between OSR1 (3:118757920-118765102) and 3 (118273113-118279639) 118757920	LOC110259246
NBEA (11084992- 11722847)	MDFI
between KATNAL1 (11:7001313-7064439) and 11 (6538045-6604658) 7001313	LOC110256378
ADARB2 (68013449- 68467189)	PLTP
KCNJ6 (201243609- 201525820)	SLITRK1
between FRK (1:81605700-81714250) and 1 (79955657-80136352) 81605700	ZNF643
TELO2 (40362208- 40383279)	EMILIN3
CDS1 (133959247- 134041258)	MARVELD1
between FAM3B (13:204752196-204796777) and 13 (203603753-203603846) 204752196	VIL1
PPARGC1B (150823373- 150919376)	COL26A1
NR3C1 (144822939- 144956451)	ZNF385A
ADARB2 (68013449- 68467189)	AXL
between SCGB1A1 (2:9297283-9302165) and 2 (9148560-9161905) 9297283	LOC106507788
DISP3 (71583818- 71640940)	COL3A1
CDH5 (27108597- 27142177)	KLF11
between ELFN2 (5:10427019-10429478) and 5 (10319816-10344832) 10427019	SOX12
CD164 (75441575- 75458145)	WISP1
between SNAI1 (17:51546477-51552499) and 17 (51524205-51524330) 51546477	LOC106507649
between ssc-mir-143 (2:150578738-150578817) and 2 (150541180-150545367) 150578738	LOC106506003
DHX8 (19549286- 19582154)	NGFR
ADARB2 (68013449- 68467189)	SV2A
AGAP1 (135441906- 135993311)	NEK10
CD44 (25788703- 25884153)	ZNF132
between TBC1D4 (11:47543815-47828208) and 11 (45985564-46459791) 47543815	OTUD1
UBQLN4 (93976451- 93994828)	LOC106505360
between PPP3R1 (3:74000517-74068172) and 3 (73939481-73943131) 74000517	STPG1
GLI3 (52404072- 52697900)	RRP15
between HTR4 (2:149731034-149912495) and 2 (149674448-149722865) 149731034	EEF1B2
between DRG2 (12:60586215-60598283) and 12 (60507667-60529733) 60586215	DEFB1
between USP22 (12:61271641-61308270) and 12 (61057733-61060696) 61271641	GOLGA4
between U6 (10:67302626-67302732) and 10 (67022655-67082449) 67302626	CDS1
between PPARGC1B (2:150823373-150919376) and 2 (150660685-150747220) 150823373	ZNG1
USP15 (26964553- 27097444)	LOC106505374
between TAFA5 (5:1414144-1569846) and 5 (770654-808006) 1414144	LRRTM2
between IRX4 (16:78937566-78945269) and 16 (78305793-78309786) 78937566	ZNF275
between ZC3H6 (3:44085397-44148494) and 3 (43950002-43975683) 44085397	XCR1
between TCOF1 (2:151368289-151401027) and 2 (151314507-151320814) 151368289	NLRP12
between TCOF1 (2:151368289-151401027) and 2 (151314507-151320814) 151368289	MMP16
RGS5 (87286953- 87342088)	TRIAP1
DGKI (11705093- 12177267)	VIPR2
MAPK13 (31880638- 31889455)	CRB3
UBAC2 (68145101- 68319939)	APOM
COL24A1 (129905327- 130242358)	NRXN3
SH2D2A (93282413- 93293205)	NR5A2
between PPARGC1B (2:150823373-150919376) and 2 (150660685-150747220) 150823373	MAPK8IP2
between GSPT1 (3:31237194-31273865) and 3 (31137682-31141735) 31237194	RRBP1
between CDH4 (17:60959190-61451878) and 17 (59967165-59974706) 60959190	ATP10A
CLEC16A (31938135- 32158320)	TTYH3
between RCC1L (3:11915600-11948715) and 3 (11820266-11839354) 11915600	PKD2L2
between RRP1B (13:206629204-206651123) and 13 (206454718-206465807) 206629204	C6H18orf21
between PLD6 (12:61057733-61060696) and 12 (61031157-61045392) 61057733	RPL34
ANXA13 (15707607- 15766629)	CHD5
SNX29 (30584951- 31133317)	NSA2
between IRX1 (16:77695071-77701236) and 16 (76742236-76742325) 77695071	GPR83
CSF1R (151102147- 151147633)	LRRTM1
SEPTIN9 (4254775- 4405628)	C1QTNF6
PHACTR3 (59625982- 59862928)	LOC110261940
between ZDBF2 (15:109578473-109589813) and 15 (109467080-109521100) 109578473	MIR6782
between ST3GAL1 (4:7896554-7909505) and 4 (7016774-7174985) 7896554	LOX
between CCN2 (1:31674394-31677691) and 1 (31282506-31367779) 31674394	CYB5R2
between LRRC8C (4:126957105-127037216) and 4 (126766211-126874275) 126957105	RMDN1
PRKAR1B (343139- 425165)	GLRA3
between XRCC2 (18:4808470-4835802) and 18 (3148483-4054118) 4808470	AHSP
FLCN (61031157- 61045392)	AS3MT
between DIP2C (10:68770164-69141871) and 10 (68547319-68568713) 68770164	SLC16A6
NAA60 (38763447- 38781988)	LSR
MAPK7 (60144136- 60158739)	IF2
between CHCHD5 (3:43908122-43915709) and 3 (43844722-43860547) 43908122	CRLS1
ADCYAP1R1 (41917428- 41972301)	MAGEA10
between GTF3A (11:4857023-4869272) and 11 (4746403-4748893) 4857023	RPL5
between CDH4 (17:60959190-61451878) and 17 (59967165-59974706) 60959190	ITGA5
SLC26A2 (150996686- 151022148)	LAMP3
between CDC73 (10:575075-667432) and 10 (0-0) 575075	CXCR6
TOP1MT (1148890- 1188130)	HYAL4
between U6 (6:16352666-16352770) and 6 (15698199-15863270) 16352666	SRRM3
between WDR33 (15:59520065-59638879) and 15 (59479510-59498132) 59520065	ATP5H
NPR3 (18842039- 18929805)	MLYCD
MGAT5B (4655379- 4730371)	SEC16B
between U6 (13:184687224-184687325) and 13 (184622782-184622888) 184687224	MYOZ3
between MROH5 (4:2282120-2343887) and 4 (1582330-1647573) 2282120	SEMA6C
between MGAT5B (12:4655379-4730371) and 12 (4526751-4526825) 4655379	OR6C6
between LGSN (1:82360774-82387717) and 1 (82149968-82154057) 82360774	C13H3orf33
ICE1 (76195361- 76254318)	LHCGR
SAP30BP (5695257- 5732220)	LOC106510039
RPTOR (1709128- 1991574)	GBA
PPP1R12B (24465041- 24637358)	CD19
between RRP1B (13:206629204-206651123) and 13 (206454718-206465807) 206629204	RPL24
CDH4 (60959190- 61451878)	MAP6
SYNPO (151599597- 151632099)	TRPC6
between KATNAL1 (11:7001313-7064439) and 11 (6538045-6604658) 7001313	FRMD6
between U6 (10:67302626-67302732) and 10 (67022655-67082449) 67302626	CEP85
between LRATD1 (3:122716040-122731791) and 3 (121882744-122242326) 122716040	AIMP1
between SACS (11:2382906-2442316) and 11 (1554763-1582408) 2382906	LOC102163231
ECT2L (25566954- 25644277)	FLRT3
between RRP1B (13:206629204-206651123) and 13 (206454718-206465807) 206629204	MGAT4C
PRKCA (12882064- 13263554)	RBP5
between AWN (14:132240887-132248033) and 14 (132041934-132103595) 132240887	LRRN2
between HABP2 (14:123893996-123932961) and 14 (123389294-123389400) 123893996	SPTBN5
ADARB2 (68013449- 68467189)	LOC106506881
CARD11 (2145178- 2266355)	RPL23
LDB2 (11641064- 12037265)	CMTM5
between LEF1 (8:113825161-113944070) and 8 (113435986-113447191) 113825161	LRP3
TCF7L2 (123343412- 123546417)	MAGI2
between PITRM1 (10:66996954-67047235) and 10 (66488391-66497844) 66996954	PPP1R1B
between TMEM182 (3:51400171-51496293) and 3 (49806161-49807666) 51400171	EPHA3
PARN (28612269- 28802504)	TRPC5
between CDH4 (17:60959190-61451878) and 17 (59967165-59974706) 60959190	LYPD4
CBFA2T3 (779366- 853822)	LOC100519216
PPL (37460303- 37511875)	RPL11
between GTPBP4 (10:68547319-68568713) and 10 (68534796-68539280) 68547319	FRMD1
between PLCG1 (17:43810048-43844554) and 17 (43404927-43411739) 43810048	COL9A2
between IRX4 (16:78937566-78945269) and 16 (78305793-78309786) 78937566	RABGGTB
between MROH5 (4:2282120-2343887) and 4 (1582330-1647573) 2282120	TIMD4
between DIP2C (10:68770164-69141871) and 10 (68547319-68568713) 68770164	SEMA4B
between SIK1 (13:206454718-206465807) and 13 (206293849-206297015) 206454718	ZIC1
between RRP1B (13:206629204-206651123) and 13 (206454718-206465807) 206629204	SLC6A17
GZMH (74723954- 74727568)	HS3ST2
GTF3C1 (19368394- 19439630)	NALCN
PMM2 (33857068- 33892701)	MICU2
ARMC9 (131928719- 132101343)	ZNF75D
RPTOR (1709128- 1991574)	MRPL51
between STOX1 (14:71928399-71985233) and 14 (71862649-71862713) 71928399	TOMM7
between RPS6KA4 (2:7751968-7765260) and 2 (7590391-7603116) 7751968	CIR1
ERN2 (22510558- 22537868)	LOC106504299
CLEC16A (31938135- 32158320)	LOC110256111
SERGEF (41114178- 41356038)	FLRT1
between BUD13 (9:44078195-44165249) and 9 (43221474-43221852) 44078195	DNAJC7
between AMER2 (11:3124317-3127433) and 11 (2750363-2750446) 3124317	CYFIP2
ADARB2 (68013449- 68467189)	DDX11
PLK1 (22537831- 22552380)	MAP3K9
GTPBP4 (68547319- 68568713)	KIAA1210
MBOAT2 (127243275- 127360057)	CCDC120
TDRD7 (239271916- 239368550)	CDO1
between U6 (11:27149887-27149995) and 11 (26498448-26498613) 27149887	CLEC2L
between TRPC7 (2:138373189-138510728) and 2 (138352232-138353842) 138373189	CPXM1
RALGDS (272776846- 272824184)	NOL7
SGF29 (18354799- 18387856)	SEC62
between MPPED1 (5:5417833-5486726) and 5 (5131252-5156894) 5417833	LOC100519283
between XRCC2 (18:4808470-4835802) and 18 (3148483-4054118) 4808470	ABCD1
ADARB2 (68013449- 68467189)	MPZ
WDR37 (68427192- 68535143)	SPARC
between ACOT6 (7:96984716-96992873) and 7 (96823130-96827719) 96984716	OSR2
between PDE6A (2:150927770-150985318) and 2 (150825865-150825944) 150927770	GNG12
PDGFRB (151155756- 151192647)	KIRREL
between IRX1 (16:77695071-77701236) and 16 (76742236-76742325) 77695071	LOC110258845
between MROH9 (9:63620228-63727022) and 9 (62101613-62499581) 63620228	LOC106506130
between STX18 (8:5890765-6004399) and 8 (5628380-5632607) 5890765	ATF6B
between ssc-mir-296 (17:58970316-58970392) and 17 (58840006-58873241) 58970316	RPS18
UNKL (40445034- 40513047)	SPTBN4
between RRP1B (13:206629204-206651123) and 13 (206454718-206465807) 206629204	LOC102167213
HMGXB3 (151036191- 151102029)	S100A14
MTHFR (71863637- 71881820)	COPZ2
PITRM1 (66996954- 67047235)	NEXN
LRP5 (4533614- 4653944)	PSAT1
between U6 (3:13383092-13383200) and 3 (11956300-12039978) 13383092	ARHGDIG
HMGXB3 (151036191- 151102029)	ERICH5
HDAC4 (138381635- 138614301)	SIGLEC5
between LOXL2 (14:7435867-7540704) and 14 (7390061-7403654) 7435867	LOC102164200
EPHB2 (80650740- 80843567)	FAM155A
between MROH9 (9:63620228-63727022) and 9 (62101613-62499581) 63620228	EIF3E
between PLXNA2 (9:134584406-134796063) and 9 (133920789-133920895) 134584406	OAF
PKNOX2 (52349714- 52610680)	LOC110260659
PPARGC1B (150823373- 150919376)	CDH20
between HS3ST2 (3:23255961-23366351) and 3 (23035426-23116007) 23255961	SLU7
between CHMP7 (14:7390061-7403654) and 14 (7222981-7254780) 7390061	CLDN1
ADARB2 (68013449- 68467189)	SPAG16
between UFM1 (11:13765497-13774294) and 11 (13298992-13517502) 13765497	LOC100620627
between URB1 (13:195974790-196047863) and 13 (195911299-195928292) 195974790
CBFA2T3 (779366- 853822)
between DRG2 (12:60586215-60598283) and 12 (60507667-60529733) 60586215
SMYD2 (129263526- 129316349)
between BUD13 (9:44078195-44165249) and 9 (43221474-43221852) 44078195
between ssc-mir-143 (2:150578738-150578817) and 2 (150541180-150545367) 150578738
between CDH4 (17:60959190-61451878) and 17 (59967165-59974706) 60959190
NALF1 (74743587- 75344229)
JAKMIP2 (148861751- 149045927)
between XRCC2 (18:4808470-4835802) and 18 (3148483-4054118) 4808470
KCND3 (108246237- 108621510)
between ZDBF2 (15:109578473-109589813) and 15 (109467080-109521100) 109578473
DEGS2 (121058105- 121076328)
between ssc-mir-9790 (5:12028518-12028611) and 5 (11779727-11779861) 12028518
between MORF4L1 (7:48050045-48075795) and 7 (47929033-47994453) 48050045
between TAFA5 (5:1414144-1569846) and 5 (770654-808006) 1414144
ADCYAP1R1 (41917428- 41972301)
TCOF1 (151368289- 151401027)
PDGFRB (151155756- 151192647)
between THNSL2 (3:57799026-57823440) and 3 (57586485-57590344) 57799026
MGAT5B (4655379- 4730371)
SNX29 (30584951- 31133317)
between IRX1 (16:77695071-77701236) and 16 (76742236-76742325) 77695071
COL9A3 (62074855- 62093703)
CBFA2T3 (779366- 853822)
MOXD1 (31282506- 31367779)
ZNF423 (34932597- 35299688)
between MROH5 (4:2282120-2343887) and 4 (1582330-1647573) 2282120
KSR1 (43985732- 44135833)
between PITRM1 (10:66996954-67047235) and 10 (66488391-66497844) 66996954
DIP2C (68770164- 69141871)
between IGHMBP2 (2:4171344-4194525) and 2 (4123829-4132938) 4171344
between ADRA2C (8:2320226-2321608) and 8 (2125405-2145647) 2320226
between KATNAL1 (11:7001313-7064439) and 11 (6538045-6604658) 7001313
GTF2IRD1 (11538314- 11654770)
between ZNF326 (4:126679581-126717815) and 4 (126067000-126067086) 126679581
CPNE5 (32409688- 32508380)
between RRP1B (13:206629204-206651123) and 13 (206454718-206465807) 206629204
between SETD3 (7:120412545-120486686) and 7 (120205008-120295936) 120412545
MIPEP (2670000- 2790727)
between MROH9 (9:63620228-63727022) and 9 (62101613-62499581) 63620228
between GTF2F2 (11:21983832-22144954) and 11 (21932497-21932624) 21983832
TMEM181 (8562844- 8635462)
between CCR6 (1:2018608-2019821) and 1 (2003172-2008112) 2018608
between FOXK1 (3:3556161-3621142) and 3 (2814547-3324798) 3556161
USP36 (3309237- 3348525)
TOP1MT (1148890- 1188130)
between SBDS (3:16161580-16169453) and 3 (15026772-15450615) 16161580
PRKCA (12882064- 13263554)
between GPER1 (3:712160-715980) and 3 (666918-666997) 712160
PEPD (43177062- 43290369)
DNAH17 (3482650- 3591132)
ADARB2 (68013449- 68467189)
HDAC4 (138381635- 138614301)
HS3ST3A1 (57630468- 57729589)
PACRG (4967224- 5465064)
RHPN1 (1123105- 1132966)
between SBDS (3:16161580-16169453) and 3 (15026772-15450615) 16161580
ATP8A2 (3277951- 3793881)
MOXD1 (31282506- 31367779)
CDX1 (151202777- 151216988)
ACACB (41621574- 41739916)
between OPA3 (6:51917379-51964488) and 6 (51872812-51886724) 51917379
between SH3TC2 (2:150183485-150247637) and 2 (150033579-150040731) 150183485
between IRX1 (16:77695071-77701236) and 16 (76742236-76742325) 77695071
between EPS8L3 (4:110311519-110326994) and 4 (110178475-110197900) 110311519
PCP4 (203412479- 203479209)
between CATSPER3 (2:137139749-137175305) and 2 (137060893-137080106) 137139749
VANGL1 (104996073- 105048775)
between DRG2 (12:60586215-60598283) and 12 (60507667-60529733) 60586215
ADARB2 (68013449- 68467189)
between MROH5 (4:2282120-2343887) and 4 (1582330-1647573) 2282120
NGLY1 (12616567- 12685823)
NCF1 (11820266- 11839354)
between MROH9 (9:63620228-63727022) and 9 (62101613-62499581) 63620228
TRAF3 (1512633- 1627278)
ACSM5 (25393190- 25422476)
UBFD1 (22639983- 22655283)
ADARB2 (68013449- 68467189)
between U6 (6:1320277-1320383) and 6 (1091259-1107096) 1320277
RASSF4 (91103526- 91125360)
DEPP1 (91114441- 91122191)
CBFA2T3 (779366- 853822)
ZC3H3 (1010638- 1089738)
MOXD1 (31282506- 31367779)
PDE6A (150927770- 150985318)
ANKRD11 (455851- 612868)
between ZNF618 (1:254477872-254672964) and 1 (254135495-254135571) 254477872
MOXD1 (31282506- 31367779)
between U6 (10:67302626-67302732) and 10 (67022655-67082449) 67302626
SNX29 (30584951- 31133317)
between BTNL2 (7:24790614-24807432) and 7 (24231293-24256281) 24790614
GLS2 (21806406- 21820001)
between OLFM1 (1:274224454-274261328) and 1 (274103877-274111970) 274224454
CD74 (151402211- 151409833)
between NOL12 (5:10137362-10144140) and 5 (10038966-10041067) 10137362
PRSS22 (39365803- 39380476)
METTL22 (34033261- 34055464)
TOM1L2 (60652189- 60729259)
IGHMBP2 (4171344- 4194525)
SLC22A12 (7558535- 7565751)
CSF1R (151102147- 151147633)
GRK2 (5209439- 5227758)
between WAPL (14:87492458-87588543) and 14 (86539916-87227133) 87492458
WDR37 (68427192- 68535143)
between CDH4 (17:60959190-61451878) and 17 (59967165-59974706) 60959190
between XRCC2 (18:4808470-4835802) and 18 (3148483-4054118) 4808470
between NOM1 (18:1747223-1761859) and 18 (1725244-1730878) 1747223
PDE6A (150927770- 150985318)
TOP1MT (1148890- 1188130)
between VPS13A (1:230069368-230331200) and 1 (229429066-229468268) 230069368
between SYT10 (5:40872283-40934326) and 5 (39735257-39735363) 40872283
SLIT1 (108446004- 108624302)
between RALA (18:54550238-54588980) and 18 (54494709-54494815) 54550238
EBNA1BP2 (168049758- 168061013)
between SALL1 (6:33732025-33748704) and 6 (32494236-32609926) 33732025
between MROH5 (4:2282120-2343887) and 4 (1582330-1647573) 2282120
between CDH4 (17:60959190-61451878) and 17 (59967165-59974706) 60959190
between PITRM1 (10:66996954-67047235) and 10 (66488391-66497844) 66996954
between DUSP10 (10:10866448-10905857) and 10 (10264244-10269879) 10866448
between TMEM179 (AEMK02000452.1:2901334-2913133) and AEMK02000452.1 (2540304-2580943) 2901334
ACSL1 (45866857- 45963729)
IFITM10 (1166971- 1183315)
between KAZN (6:74236437-74378956) and 6 (73118177-73239423) 74236437
TAF4 (61465822- 61529890)
HIGD1B (18515427- 18522810)
between WASF3 (11:4261177-4366253) and 11 (4054442-4161481) 4261177
PFKM (78476123- 78526997)
SEPTIN9 (4254775- 4405628)
between RHPN1 (4:1123105-1132966) and 4 (1091263-1092818) 1123105
TRRAP (5909022- 6029333)
PSMD3 (22344751- 22360545)
SHB (238681194- 238826429)
between HDHD5 (5:69500285-69512611) and 5 (69461290-69480112) 69500285
between LRRC8D (4:126766211-126874275) and 4 (126679581-126717815) 126766211
RPS6KA2 (2203606- 2522599)
between PSD2 (2:141595464-141658713) and 2 (141480397-141514322) 141595464
ADARB2 (68013449- 68467189)
PDE6A (150927770- 150985318)
RCAN2 (40980527- 41282835)
between LY6E (4:1337196-1340786) and 4 (1296032-1299886) 1337196
between IRX1 (16:77695071-77701236) and 16 (76742236-76742325) 77695071
between USP36 (12:3309237-3348525) and 12 (3212432-3222711) 3309237
between EN2 (18:2782831-2788165) and 18 (2545994-2555484) 2782831
between MTUS2 (11:6197740-6532924) and 11 (6024749-6024908) 6197740
ADARB2 (68013449- 68467189)
between IRX4 (16:78937566-78945269) and 16 (78305793-78309786) 78937566
between SH3RF2 (2:147290579-147413143) and 2 (147221320-147221426) 147290579
ZNHIT6 (130298280- 130386955)
between MLYCD (6:4681664-4698661) and 6 (4642764-4653487) 4681664
CLOCK (54793342- 54877777)
between SMIM28 (1:26029987-26042862) and 1 (25991388-25991508) 26029987
between AKR1B1 (18:14684036-14752310) and 18 (14556832-14593252) 14684036
between LAPTM4A (3:118152587-118170278) and 3 (117987557-118011884) 118152587
between TMEM130 (3:5887033-5903747) and 3 (5720680-5732454) 5887033
ANXA6 (71857258- 71913723)
between ECM1 (4:98615778-98621836) and 4 (98577823-98589180) 98615778
LPIN1 (124940561- 125074122)
between SYT10 (5:40872283-40934326) and 5 (39735257-39735363) 40872283
JMJD6 (4809118- 4818043)
EVI5 (124395315- 124600581)
SND1 (20261476- 20653590)
AFAP1L1 (150445126- 150510002)
between PLXNA2 (9:134584406-134796063) and 9 (133920789-133920895) 134584406
PPP1R7 (139917257- 139941251)
FBLIM1 (74929932- 74966942)
IGHMBP2 (4171344- 4194525)
between TAFA5 (5:1414144-1569846) and 5 (770654-808006) 1414144
ARHGEF37 (150660685- 150747220)
KCNIP1 (53267523- 53653730)
ATXN7L2 (110637237- 110646041)
between GIPC2 (6:135077638-135217785) and 6 (134727343-134777072) 135077638
TTLL11 (261901333- 262203978)
between IFITM10 (2:1166971-1183315) and 2 (1008761-1022460) 1166971
between NT5M (12:60979499-60994582) and 12 (60922474-60924250) 60979499
between SBDS (3:16161580-16169453) and 3 (15026772-15450615) 16161580
UBE3C (1542163- 1653982)
GTPBP4 (68547319- 68568713)
MBP (147590865- 147685290)
between POMP (11:5953743-5974060) and 11 (5621212-5795264) 5953743
between ZC3H7A (3:31332511-31372799) and 3 (31278852-31293246) 31332511
between CRABP2 (4:93388092-93394155) and 4 (93366241-93372454) 93388092
KCND3 (108246237- 108621510)
PLEKHG5 (67321534- 67362838)
SPECC1 (59466791- 59654192)
IRAG1 (48745371- 48930883)
ADARB2 (68013449- 68467189)
WDR37 (68427192- 68535143)
VWF (64519186- 65002452)
between KIZ (17:28980328-29082392) and 17 (28763938-28764038) 28980328
BIN1 (25328674- 25383652)
between PITRM1 (10:66996954-67047235) and 10 (66488391-66497844) 66996954
between ACTG1 (12:1313641-1323217) and 12 (1300055-1309778) 1313641
CAMTA1 (67605790- 68471920)
ZC3H3 (1010638- 1089738)
WWOX (8910138- 9871053)
SHE (95284607- 95308099)
between MYC (4:12455122-12461078) and 4 (10179758-10451929) 12455122
between AXIN2 (12:12311298-12343200) and 12 (12015321-12087976) 12311298
between SLC25A12 (15:77895938-78098383) and 15 (77803350-77860041) 77895938
C16orf74 (3166929- 3217327)
between GPC1 (15:139457669-139484670) and 15 (139268929-139277541) 139457669
between KLF6 (10:66488391-66497844) and 10 (65680332-65702190) 66488391
NTMT1 (269819753- 269828831)
between SACS (11:2382906-2442316) and 11 (1554763-1582408) 2382906
between DACT2 (1:1413935-1424271) and 1 (1193167-1332694) 1413935
between ARL5B (10:55675138-55700305) and 10 (54785314-55380957) 55675138
between GPC1 (15:139457669-139484670) and 15 (139268929-139277541) 139457669
between NDUFA10 (15:138986421-139031897) and 15 (138381635-138614301) 138986421
between WFDC1 (6:4333731-4399237) and 6 (4237440-4313247) 4333731
COL4A2 (76997516- 77161614)
between ZC3H3 (4:1010638-1089738) and 4 (995763-1000271) 1010638
between TMCC3 (5:88438365-88682319) and 5 (88231274-88277997) 88438365
between PLXNA2 (9:134584406-134796063) and 9 (133920789-133920895) 134584406
between TMPRSS13 (9:45241008-45258034) and 9 (44785701-45147140) 45241008
between ADRA2C (8:2320226-2321608) and 8 (2125405-2145647) 2320226
S100A6 (96098525- 96099684)
between SYT10 (5:40872283-40934326) and 5 (39735257-39735363) 40872283
PTPN5 (40459049- 40521461)
between NPTX2 (3:5720680-5732454) and 3 (5472315-5567876) 5720680
between MAPRE2 (6:118943422-118987169) and 6 (118333733-118753512) 118943422
KCND3 (108246237- 108621510)
DHRS7B (61320730- 61350219)
between LRRC8C (4:126957105-127037216) and 4 (126766211-126874275) 126957105
between DNMT3L (13:207119051-207132538) and 13 (207042952-207056770) 207119051
CROCC2 (139766414- 139811999)
between CBFA2T3 (6:779366-853822) and 6 (663123-709186) 779366
LHFPL3 (104275423- 104827405)
COL27A1 (254770093- 254923823)
between GFRA2 (14:5743584-5837454) and 14 (4346480-4404168) 5743584
CBFA2T3 (779366- 853822)
between U6 (2:37318399-37318502) and 2 (37171412-37255489) 37318399
between NDUFA10 (15:138986421-139031897) and 15 (138381635-138614301) 138986421
between SOX9 (12:8642158-8647315) and 12 (8033088-8033194) 8642158
AGAP3 (6081681- 6145522)
between FGF3 (2:3489009-3497533) and 2 (3202166-3373411) 3489009
between CCDC171 (1:206792212-207142837) and 1 (205925091-206372121) 206792212
between IRF8 (6:3041645-3097406) and 6 (2592993-2597659) 3041645
between CD6 (2:10738471-10785516) and 2 (10648974-10673919) 10738471
between GPR153 (6:67138961-67145516) and 6 (67133482-67135292) 67138961
CSNK1G1 (107690065- 107884045)
between NCKAP5 (15:18801095-19521418) and 15 (17544806-17918555) 18801095
between LRRC8C (4:126957105-127037216) and 4 (126766211-126874275) 126957105
NDST1 (151489521- 151522749)
SMYD2 (129263526- 129316349)
EBPL (18040011- 18072633)
ADARB2 (68013449- 68467189)
MAG (44794204- 44809926)
SDR42E1 (6387363- 6399629)
between SYNPO (2:151599597-151632099) and 2 (151489521-151522749) 151599597
between C1orf94 (6:90440734-90483003) and 6 (90135806-90136396) 90440734
SNX29 (30584951- 31133317)
HDAC4 (138381635- 138614301)
between MED9 (12:60906718-60933944) and 12 (60755521-60766058) 60906718
between MTPN (18:13330029-13395460) and 18 (12568196-12568276) 13330029
between LRFN2 (7:35723797-35914467) and 7 (35287365-35320931) 35723797
between U6 (3:30541646-30541750) and 3 (30362646-30489143) 30541646
NCF1 (11820266- 11839354)
between FCAR (6:59074996-59084788) and 6 (58871665-58891519) 59074996
MICU2 (1421171- 1500396)
between SIRPB2 (17:33858320-33860953) and 17 (33505079-33521532) 33858320
between TAFA5 (5:1414144-1569846) and 5 (770654-808006) 1414144
CARS1 (2119592- 2163343)
between MYT1L (3:132125508-132294013) and 3 (131360883-131435579) 132125508
DOCK1 (136257807- 136741882)
between DIP2C (10:68770164-69141871) and 10 (68547319-68568713) 68770164
ELP4 (29004987- 29230077)
EHBP1L1 (6662463- 6678888)
between TCF7 (2:136422940-136457910) and 2 (136316954-136317060) 136422940
between NRN1 (7:3682571-3691349) and 7 (3262396-3557407) 3682571
between CDH4 (17:60959190-61451878) and 17 (59967165-59974706) 60959190
TBC1D10A (47269092- 47301753)
MTHFD1L (15140899- 15329986)
KCND3 (108246237- 108621510)
GID4 (60601003- 60617454)
ENPP7 (2612574- 2619519)
MFAP4 (60137566- 60144207)
CLMP (49989767- 50093417)
PEPD (43177062- 43290369)
between NIPAL3 (6:82111626-82167383) and 6 (82052686-82109731) 82111626
NOCT (87885420- 87909241)
between AGPAT3 (13:206884538-206906353) and 13 (206722596-206735997) 206884538
SMOC2 (1193167- 1332694)
DCLRE1B (106646011- 106656452)
between MYC (4:12455122-12461078) and 4 (10179758-10451929) 12455122
between COG3 (11:21759180-21826913) and 11 (21612493-21622446) 21759180
between CDC42 (6:80035123-80089233) and 6 (79849698-79958334) 80035123
KDM4A (167597956- 167642333)
between NDUFS6 (16:78993913-79000006) and 16 (78937566-78945269) 78993913
between C10orf90 (14:135719351-135953846) and 14 (135617244-135617350) 135719351
PFKP (67022655- 67082449)
between NOL12 (5:10137362-10144140) and 5 (10038966-10041067) 10137362
DENND4B (95748140- 95761519)
between SEPTIN9 (12:4254775-4405628) and 12 (3847901-3935368) 4254775
ZC3H3 (1010638- 1089738)
CNDP2 (149565335- 149583998)
between PADI1 (6:75830046-75871911) and 6 (75696481-75755890) 75830046
between CST9L (17:30451597-30454777) and 17 (30414051-30417127) 30451597
MCOLN3 (130838291- 130865904)
IFT140 (40309635- 40372135)
between MAP2K3 (12:61396369-61417321) and 12 (61366741-61376873) 61396369
between TXNRD1 (5:80172260-80236219) and 5 (79788572-80067795) 80172260
ZNHIT6 (130298280- 130386955)
MTUS2 (6197740- 6532924)
KATNIP (19150371- 19368223)
between SHB (1:238681194-238826429) and 1 (238567611-238633462) 238681194
between STOX1 (14:71928399-71985233) and 14 (71862649-71862713) 71928399
between OSR1 (3:118757920-118765102) and 3 (118273113-118279639) 118757920
MGMT (138499309- 138771540)
TXNDC15 (137060893- 137080106)
between GPR20 (4:2404291-2408812) and 4 (2345118-2364672) 2404291
between ssc-mir-4338 (6:169655019-169655096) and 6 (169152179-169154551) 169655019
between CDC73 (10:575075-667432) and 10 (0-0) 575075
ADARB2 (68013449- 68467189)
WDR37 (68427192- 68535143)
between LRRC8C (4:126957105-127037216) and 4 (126766211-126874275) 126957105
TPCN2 (4069280- 4105042)
between PHF21B (5:4291396-4386247) and 5 (4197544-4219230) 4291396
between U6 (10:67302626-67302732) and 10 (67022655-67082449) 67302626
between SYT10 (5:40872283-40934326) and 5 (39735257-39735363) 40872283
SND1 (20261476- 20653590)
between MROH9 (9:63620228-63727022) and 9 (62101613-62499581) 63620228
between STK32B (8:5056817-5418329) and 8 (4893217-5023644) 5056817
DMBX1 (164970176- 164991968)
between MYC (4:12455122-12461078) and 4 (10179758-10451929) 12455122

## Sheet: Liver Het v Auto
Supplementary Table S11F. Overlap of differentially methylated sites and gene expression in liver tissue from heterologous compared with autologous offspring derived through mtDNA supplementation (FDR < 0.05). Orange indicates presence in both columns.
Methylation	Expression
between MROH9 (9:63620228-63727022) and 9 (62101613-62499581) 63620228	RASEF
EARS2 (22657766- 22684241)	KCNJ3
IQCK (25897555- 26022064)	ZDBF2
between SCGB1A1 (2:9297283-9302165) and 2 (9148560-9161905) 9297283	IVNS1ABP
EARS2 (22657766- 22684241)	KCND3
DNAH17 (3482650- 3591132)	PKD2
ACVR2A (4173805- 4259706)	ACLY
between FOXK1 (3:3556161-3621142) and 3 (2814547-3324798) 3556161	SLC44A5
VWF (64519186- 65002452)	LOC110255951
ZC3H3 (1010638- 1089738)	NTRK2
PDGFRB (151155756- 151192647)	LRRC4B
ADARB2 (68013449- 68467189)	FGF13
WDR37 (68427192- 68535143)	PARVB
SEPTIN9 (4254775- 4405628)	DLGAP2
between PITRM1 (10:66996954-67047235) and 10 (66488391-66497844) 66996954	DNAJB11
SEPTIN9 (4254775- 4405628)	FGF14
between GTPBP4 (10:68547319-68568713) and 10 (68534796-68539280) 68547319	CNKSR2
SLC7A1 (6538045- 6604658)	CYB5B
CACNB2 (44421485- 44886425)	TRAF3IP2
between GTPBP4 (10:68547319-68568713) and 10 (68534796-68539280) 68547319	NPC1
PRKAR1B (343139- 425165)	COL25A1
PPARGC1B (150823373- 150919376)	LOC106508574
CD74 (151402211- 151409833)	C3H7orf50
RNLS (100317625- 100605063)	MRVI1
between ADGRD1 (14:24059019-24241176) and 14 (23516257-23594257) 24059019	ACSL3
WDR37 (68427192- 68535143)	HRH1
USP12 (4612277- 4689432)	KDM8
HMGXB3 (151036191- 151102029)	TKFC
between ADGRD1 (14:24059019-24241176) and 14 (23516257-23594257) 24059019	MYOM2
RADIL (3641112- 3716141)	AKAP6
between U6 (9:133920789-133920895) and 9 (133517078-133517146) 133920789	UBALD1
between TBC1D4 (11:47543815-47828208) and 11 (45985564-46459791) 47543815	SGF29
between FRMD1 (1:1507627-1521666) and 1 (1432043-1432183) 1507627	PPP1R3C
PDGFRB (151155756- 151192647)	GNRHR
KATNIP (19150371- 19368223)	PGP
HMGXB3 (151036191- 151102029)	PSPH
SACS (2382906- 2442316)	ACTA1
TOP3A (60443677- 60468964)	LOC110255667
between U6 (3:13383092-13383200) and 3 (11956300-12039978) 13383092	BACH2
between DIP2C (10:68770164-69141871) and 10 (68547319-68568713) 68770164	LOC102167084
between UBE2V1 (17:51629964-51666701) and 17 (51546477-51552499) 51629964	KIAA1841
DIP2C (68770164- 69141871)	AMIGO2
between TAS2R41 (18:6780808-6781731) and 18 (6567359-6623197) 6780808	SLC26A2
SDR42E1 (6387363- 6399629)	DIO2
between FOXK1 (3:3556161-3621142) and 3 (2814547-3324798) 3556161	DNAJC6
between RRP1B (13:206629204-206651123) and 13 (206454718-206465807) 206629204	NEXN
ADARB2 (68013449- 68467189)	RYR2
between GTF3A (11:4857023-4869272) and 11 (4746403-4748893) 4857023	GABRA2
between SACS (11:2382906-2442316) and 11 (1554763-1582408) 2382906	RNF114
between XRCC2 (18:4808470-4835802) and 18 (3148483-4054118) 4808470	IGF2BP3
CCAR1 (71827530- 71894754)	POLQ
between CDH4 (17:60959190-61451878) and 17 (59967165-59974706) 60959190	MVD
PDE6A (150927770- 150985318)	INSIG2
IFT88 (943469- 1025613)	LDHB
USP36 (3309237- 3348525)	APOA2
PDGFRB (151155756- 151192647)	LOC110261041
between NDUFA10 (15:138986421-139031897) and 15 (138381635-138614301) 138986421	FDFT1
SH2D2A (93282413- 93293205)	STARD6
GRK2 (5209439- 5227758)	LOC102164558
between DNMT3A (3:113528926-113603087) and 3 (113044836-113180742) 113528926	FAM26E
between XRCC2 (18:4808470-4835802) and 18 (3148483-4054118) 4808470	ABCC8
between TAFA5 (5:1414144-1569846) and 5 (770654-808006) 1414144	ESRRG
RAPGEF4 (78773266- 79095040)	SLC11A1
PJA2 (114319991- 114558272)	ACSL4
RADIL (3641112- 3716141)	PDIA3
between PITRM1 (10:66996954-67047235) and 10 (66488391-66497844) 66996954	PAX6
between CPT1A (2:4233099-4293911) and 2 (4171344-4194525) 4233099	SLAMF9
between HMGXB3 (2:151036191-151102029) and 2 (150996686-151022148) 151036191	SLC16A13
HMGXB3 (151036191- 151102029)	LOC106505035
PDE6A (150927770- 150985318)	GABBR2
CACNA1A (65514509- 65871182)	LMBR1L
SLC7A1 (6538045- 6604658)	PM20D2
EPHA8 (80516967- 80550588)	LOC110260285
SEC14L5 (37397120- 37443234)	SZT2
JMJD1C (66640849- 66920324)	ERP29
PFKP (67022655- 67082449)	MEGF10
SYT13 (17120634- 17166990)	PMM1
ADARB2 (68013449- 68467189)	TSNARE1
between SIRT1 (14:71091167-71123297) and 14 (71005056-71041040) 71091167	HMGCR
PARN (28612269- 28802504)	SLC25A34
MAPK13 (31880638- 31889455)	PDIA4
between APP (13:189435094-189716056) and 13 (189289996-189327497) 189435094	NSDHL
MVB12B (266933542- 267105788)	COLEC12
TRMO (239768179- 239805143)	PPM1F
ZC3H3 (1010638- 1089738)	LOC110258845
LHFPL5 (31624450- 31642268)	LOC102158757
SLC44A3 (122517468- 122621503)	GANC
MIPEP (2670000- 2790727)	THUMPD1
UBQLN4 (93976451- 93994828)	FLRT3
CBFA2T3 (779366- 853822)	ELAVL2
PDGFRB (151155756- 151192647)	SLC35F1
between U6 (9:16279266-16279373) and 9 (13780171-13780250) 16279266	TOPAZ1
between UNC93A (1:1930020-1958142) and 1 (1665568-1665643) 1930020	RRBP1
ATP8A2 (3277951- 3793881)	TNR
PDE6A (150927770- 150985318)	ACP5
between IRX1 (16:77695071-77701236) and 16 (76742236-76742325) 77695071	NAV2
GID4 (60601003- 60617454)	MYH7
SLC12A9 (8697439- 8712918)	PNPLA3
PDE6A (150927770- 150985318)	HSPA5
between PITRM1 (10:66996954-67047235) and 10 (66488391-66497844) 66996954	CHST4
WASF3 (4261177- 4366253)	CLIC3
S100A6 (96098525- 96099684)	LOC110261550
ADARB2 (68013449- 68467189)	NUCB2
between MGAT5B (12:4655379-4730371) and 12 (4526751-4526825) 4655379	NXPH1
SHE (95284607- 95308099)	GYS2
between WDR33 (15:59520065-59638879) and 15 (59479510-59498132) 59520065	RRAGD
ADARB2 (68013449- 68467189)	ITPRIP
PPARGC1B (150823373- 150919376)	CD83
HSPA12A (126851903- 127037257)	SLC25A30
TRBV19 (7538530- 7552113)	LOC106507739
TCOF1 (151368289- 151401027)	PGD
GTPBP4 (68547319- 68568713)	PAK6
CD74 (151402211- 151409833)	FAM186B
TCOF1 (151368289- 151401027)	NEB
SHB (238681194- 238826429)	MYL3
SUN1 (486021- 530869)	CFAP20
TRIM26 (22757794- 22780232)	KIAA1549
between CDX1 (2:151202777-151216988) and 2 (151155756-151192647) 151202777	C14H10orf71
ADARB2 (68013449- 68467189)	LOC102165048
between DIP2C (10:68770164-69141871) and 10 (68547319-68568713) 68770164	MSMO1
between HACE1 (1:70993342-71105012) and 1 (68057538-68679256) 70993342	ENKUR
between ADARB2 (10:68013449-68467189) and 10 (67302626-67302732) 68013449	PLAU
PLEKHG1 (15341638- 15587590)	SPRY3
between XRCC2 (18:4808470-4835802) and 18 (3148483-4054118) 4808470	SLC25A22
between GSPT1 (3:31237194-31273865) and 3 (31137682-31141735) 31237194	LOC100524773
TUT1 (9148560- 9161905)	CLDN10
between CDC42EP4 (12:7638085-7660186) and 12 (6884902-6898764) 7638085	TTN
WDR37 (68427192- 68535143)	ZNF132
TELO2 (40362208- 40383279)	TCEA3
TRPC7 (138373189- 138510728)	MVK
between PHACTR1 (7:9105874-9666881) and 7 (8751695-8758348) 9105874	HYOU1
PPARGC1B (150823373- 150919376)	CD300LG
ULK2 (59806955- 59878388)	KCNJ4
PDGFRB (151155756- 151192647)	TRIM7
VANGL1 (104996073- 105048775)	GPNMB
between CDC73 (10:575075-667432) and 10 (0-0) 575075	SLC25A29
between U6 (10:67302626-67302732) and 10 (67022655-67082449) 67302626	MAP4K4
PPARGC1B (150823373- 150919376)	KCTD19
between CCN2 (1:31674394-31677691) and 1 (31282506-31367779) 31674394	CCDC13
TMEM104 (6403492- 6459532)	ALDH1B1
between RCC1L (3:11915600-11948715) and 3 (11820266-11839354) 11915600	FAM107B
between RRP1B (13:206629204-206651123) and 13 (206454718-206465807) 206629204	ZNF365
BMP6 (5058817- 5210270)	RNF152
KLF6 (66488391- 66497844)	CD200
between CCDC42 (12:53869567-53884128) and 12 (53609757-53609863) 53869567	TRAF7
between GTF2IRD1 (3:11538314-11654770) and 3 (11373492-11392695) 11538314	CRB1
MFSD11 (4774678- 4801456)	ACACA
between VPS35L (3:26039884-26122770) and 3 (26022160-26035571) 26039884	HSD17B7
ACAP1 (52685045- 52697459)	TTBK1
between U6 (9:133920789-133920895) and 9 (133517078-133517146) 133920789	SEL1L
SCNN1G (22977947- 23013384)	ZNF704
between PIM3 (5:677705-680695) and 5 (602886-629882) 677705	APMAP
DLGAP2 (32600234- 33267312)	SLC16A7
between HMGXB3 (2:151036191-151102029) and 2 (150996686-151022148) 151036191	DCHS2
PPARGC1B (150823373- 150919376)	SYT13
DPP6 (3148483- 4054118)	LOC102163231
MSI2 (33537196- 33975548)	TARS
MTHFR (71863637- 71881820)	LOC100515171
SMURF1 (6037741- 6142575)	CRELD2
EARS2 (22657766- 22684241)	PEG10
PLCD3 (18281502- 18302483)	FGGY
between CDC42EP4 (12:7638085-7660186) and 12 (6884902-6898764) 7638085	PC
between RGS17 (1:13340355-13442039) and 1 (12528672-12702443) 13340355	PLEKHO1
IGHMBP2 (4171344- 4194525)	AGXT
PPARGC1B (150823373- 150919376)	FOSL2
between COL5A1 (1:273971971-274085111) and 1 (273705505-273797620) 273971971	MANF
between PITRM1 (10:66996954-67047235) and 10 (66488391-66497844) 66996954	PFKFB3
DAB2IP (261659660- 261859022)	MAP2
WDR37 (68427192- 68535143)	MAP7D1
between MICALL2 (3:951327-971108) and 3 (804113-808187) 951327	FABP5
between GFRA2 (14:5743584-5837454) and 14 (4346480-4404168) 5743584	NNAT
DIP2C (68770164- 69141871)	SRF
WDR37 (68427192- 68535143)	POLE4
USP31 (23035426- 23116007)	MCOLN2
CDX1 (151202777- 151216988)	EVC
ZC3H3 (1010638- 1089738)	BEND3
between ZNF333 (2:64585109-64607783) and 2 (62601758-62623371) 64585109	INHBC
HSPG2 (79849698- 79958334)	PPP1R1A
between DYNC1LI2 (6:27416477-27446360) and 6 (27320364-27391471) 27416477	LOC110260213
between ADARB2 (10:68013449-68467189) and 10 (67302626-67302732) 68013449	EEF1A2
CAMK1D (59204724- 59630285)	TP53INP2
DIP2C (68770164- 69141871)	OXCT2
ADARB2 (68013449- 68467189)	ATP8A2
WDR37 (68427192- 68535143)	FST
between AMER2 (11:3124317-3127433) and 11 (2750363-2750446) 3124317	LOC100517779
between GPR157 (6:69557701-69581643) and 6 (69507830-69535371) 69557701	SYNE4
between GTF2H5 (1:8917240-8934983) and 1 (8562844-8635462) 8917240	CACNB2
MGMT (138499309- 138771540)	LOC100624137
MAPK7 (60144136- 60158739)	PIM1
between RCC1L (3:11915600-11948715) and 3 (11820266-11839354) 11915600	LOC102157437
KIAA1958 (253202368- 253351695)	SPTB
between FGFR1 (15:48053340-48106724) and 15 (47626110-47697603) 48053340	DSTN
between EFNB2 (11:74186640-74233354) and 11 (71327017-71348757) 74186640	LOC100736929
TCOF1 (151368289- 151401027)	SLC25A47
between CD74 (2:151402211-151409833) and 2 (151368289-151401027) 151402211	SLC2A4
ESYT2 (565145- 643307)	KCTD14
between PADI1 (6:75830046-75871911) and 6 (75696481-75755890) 75830046	ALDH1L2
between MYC (4:12455122-12461078) and 4 (10179758-10451929) 12455122	KCTD21
LUZP1 (80973261- 81066262)	RBM20
between SYT12 (2:5410627-5433926) and 2 (5392547-5404339) 5410627	TUBB
PDE6A (150927770- 150985318)	SPAG17
between PITRM1 (10:66996954-67047235) and 10 (66488391-66497844) 66996954	A2ML1
CHIA (109035326- 109046499)	LOC102166211
CCAR1 (71827530- 71894754)	RASL11B
FLCN (61031157- 61045392)	SCD
CFAP418 (41373740- 41394680)	SLC25A33
CAMK1D (59204724- 59630285)	CALR
between DNMT3A (3:113528926-113603087) and 3 (113044836-113180742) 113528926	SPAG16
BEGAIN (121389563- 121434426)	LOC102157576
KCNJ6 (201243609- 201525820)	DNAJA4
CDH4 (60959190- 61451878)	GPSM2
between XRCC2 (18:4808470-4835802) and 18 (3148483-4054118) 4808470	MESP2
DGKI (11705093- 12177267)	FICD
PKD1L2 (7066912- 7166458)	CEP112
between CDH4 (17:60959190-61451878) and 17 (59967165-59974706) 60959190	RBM24
SNX27 (97525181- 97620788)	LOC102166393
PITRM1 (66996954- 67047235)	SYCE2
between NALF1 (11:74743587-75344229) and 11 (74450092-74450198) 74743587	ELOVL2
between ADSS1 (AEMK02000452.1:3008692-3027041) and AEMK02000452.1 (2901334-2913133) 3008692	ACTC1
AK1 (268355033- 268365598)	HPSE2
between PDGFRB (2:151155756-151192647) and 2 (151102147-151147633) 151155756	LOC100737336
TCOF1 (151368289- 151401027)	LRRC8D
FBXO38 (149674448- 149722865)	FAM19A4
between TAFA5 (5:1414144-1569846) and 5 (770654-808006) 1414144	G6PC
TTLL1 (5793780- 5827633)	TLE4
between CDC42EP4 (12:7638085-7660186) and 12 (6884902-6898764) 7638085	LOC106506003
KEL (7259144- 7279328)	TBC1D30
IRAG1 (48745371- 48930883)	ZFR2
COL24A1 (129905327- 130242358)	HHATL
SDK1 (2814547- 3324798)	KCTD2
TMEM11 (61350803- 61366655)	C13H3orf18
between CDH11 (6:25783597-25933634) and 6 (24518615-24518701) 25783597	SLC7A8
between UBE2V2 (4:79621349-79652471) and 4 (79378796-79389520) 79621349	KIF22
DHRS7B (61320730- 61350219)	LOC106505390
between SLC25A12 (15:77895938-78098383) and 15 (77803350-77860041) 77895938	COG7
CRISPLD2 (3881725- 3944583)	DNM1
between KATNAL1 (11:7001313-7064439) and 11 (6538045-6604658) 7001313	MYL2
CD164 (75441575- 75458145)	BORA
between U6 (8:55124255-55124354) and 8 (54952339-54978551) 55124255	LOC102167241
PITRM1 (66996954- 67047235)	OAT
CIT (33009877- 33196286)	CDT1
between TCOF1 (2:151368289-151401027) and 2 (151314507-151320814) 151368289	SMURF1
between SYT10 (5:40872283-40934326) and 5 (39735257-39735363) 40872283	BMP8B
PLCG2 (6433153- 6603060)	HMGCS1
between STOX1 (14:71928399-71985233) and 14 (71862649-71862713) 71928399	ANP32A
between U6 (3:30541646-30541750) and 3 (30362646-30489143) 30541646	SASS6
SLC26A2 (150996686- 151022148)	PTEN
between SYNPO (2:151599597-151632099) and 2 (151489521-151522749) 151599597	LOC106506130
between XRCC2 (18:4808470-4835802) and 18 (3148483-4054118) 4808470	IL17RB
between CDH4 (17:60959190-61451878) and 17 (59967165-59974706) 60959190	PSMD5
between RRP1B (13:206629204-206651123) and 13 (206454718-206465807) 206629204	TPD52L1
INPP5D (133501092- 133626644)	CKAP4
MYO18B (43468514- 43687727)	GRID2
SDK1 (2814547- 3324798)	LOC110257819
PMP22 (58679775- 58707925)	NR3C2
SLC7A1 (6538045- 6604658)	DNAJC3
GSDMD (995763- 1000271)	LOC102159687
between IRX2 (16:78305793-78309786) and 16 (77695071-77701236) 78305793	LOC102161056
between MEX3A (4:93949459-93955640) and 4 (93899019-93926320) 93949459	PKLR
VWF (64519186- 65002452)	TBC1D9
GABRR1 (57222585- 57254990)	SIAH2
between USP36 (12:3309237-3348525) and 12 (3212432-3222711) 3309237	TNNT2
CBFA2T3 (779366- 853822)	LOC106505246
MGAT5B (4655379- 4730371)	EGR1
USP47 (47449161- 47582819)	SYTL2
SDR42E1 (6387363- 6399629)	LOC110255515
between MED9 (12:60906718-60933944) and 12 (60755521-60766058) 60906718	HSP90B1
CBFA2T3 (779366- 853822)	LOC110261018
DAB2IP (261659660- 261859022)	LOC110257511
CLMN (116476791- 116590265)	MRPS21
between MROH5 (4:2282120-2343887) and 4 (1582330-1647573) 2282120	BMS1
SNX29 (30584951- 31133317)	MYBL1
MAP3K8 (40713847- 40742462)	LOC110258356
between PITRM1 (10:66996954-67047235) and 10 (66488391-66497844) 66996954	TMEM132B
CAMK1D (59204724- 59630285)	NYNRIN
between XRCC2 (18:4808470-4835802) and 18 (3148483-4054118) 4808470	SYNE1
between SBDS (3:16161580-16169453) and 3 (15026772-15450615) 16161580	MFSD2A
between SERPINH1 (9:9783042-9794483) and 9 (9653596-9740286) 9783042	HHIPL2
GTPBP4 (68547319- 68568713)	FAM189A2
between U6 (8:55124255-55124354) and 8 (54952339-54978551) 55124255	B3GALT2
NAV2 (39266926- 40078124)	MYO19
MIPEP (2670000- 2790727)	LOC100525311
CBFA2T3 (779366- 853822)	EHD1
PPARGC1B (150823373- 150919376)	PPIB
CD44 (25788703- 25884153)	C8H4orf32
HS3ST3A1 (57630468- 57729589)	IDH2
between C3orf80 (13:99925375-99928684) and 13 (99733394-99741078) 99925375	RRP9
CDK5RAP2 (260466942- 260648161)	MYPN
CLMN (116476791- 116590265)	HPS5
between PYROXD2 (14:109704136-109728874) and 14 (109571947-109589160) 109704136	LOC102159032
between TPCN2 (2:4069280-4105042) and 2 (3621246-3633296) 4069280	PDE1C
between SOX9 (12:8642158-8647315) and 12 (8033088-8033194) 8642158	ROS1
between NDUFA10 (15:138986421-139031897) and 15 (138381635-138614301) 138986421	PFN2
ASMT (909908- 944290)	CYP4F6
between Y_RNA (AEMK02000698.1:1678531-1678629) and AEMK02000698.1 (0-0) 1678531	FAM35A
SDK1 (2814547- 3324798)	PPFIBP2
between IRX4 (16:78937566-78945269) and 16 (78305793-78309786) 78937566	LOC110256025
PPARGC1B (150823373- 150919376)	C9H11orf87
RPS14 (151430049- 151433856)	ARRDC3
between CCDC14 (13:136438967-136486496) and 13 (135610058-135650603) 136438967	LOC100626841
FLI1 (55612901- 55749778)	S100A1
ADARB2 (68013449- 68467189)	B3GNT5
between RRP1B (13:206629204-206651123) and 13 (206454718-206465807) 206629204	MAB21L1
MIPEP (2670000- 2790727)	DYNC2H1
UXS1 (48870948- 48940721)	PMFBP1
PKNOX2 (52349714- 52610680)	AEN
SMAD5 (138287710- 138344762)	KPNB1
KIF16B (24882142- 25186703)	S1PR5
HMGXB3 (151036191- 151102029)	PON3
DIP2C (68770164- 69141871)	LOC110256586
CMIP (6654411- 6881813)	C10H1orf106
SNX29 (30584951- 31133317)	IGSF9B
PDE6A (150927770- 150985318)	GMNN
between UBE2V1 (17:51629964-51666701) and 17 (51546477-51552499) 51629964	RGS17
GPC6 (62438453- 63560897)	GPRASP2
between RRP1B (13:206629204-206651123) and 13 (206454718-206465807) 206629204	MID1IP1
DENND4B (95748140- 95761519)	MPV17L
TAF4 (61465822- 61529890)	ST3GAL5
between AADACL4 (6:72635281-72650729) and 6 (72556236-72598815) 72635281	AACS
between KHDRBS3 (4:6282076-6446389) and 4 (4373953-4658013) 6282076	LOC110257551
RXRA (273705505- 273797620)	RGL1
PPFIBP2 (1987841- 2141398)	LVRN
between NRBP2 (4:800063-807174) and 4 (689034-753696) 800063	RNF43
between IRX4 (16:78937566-78945269) and 16 (78305793-78309786) 78937566	LPCAT3
SNX29 (30584951- 31133317)	PLPP3
CFAP418 (41373740- 41394680)	HMG20B
GTF2IRD1 (11538314- 11654770)	MMADHC
between U6 (10:67302626-67302732) and 10 (67022655-67082449) 67302626	RBMS1
DIP2C (68770164- 69141871)	ARHGEF6
between CDH4 (17:60959190-61451878) and 17 (59967165-59974706) 60959190	RABL2A
between U6 (1:247840451-247840555) and 1 (247043622-247043725) 247840451	CAPRIN2
DNAI7 (48555688- 48651365)	TMED7
USP15 (26964553- 27097444)	LOC102167685
between ssc-mir-9815 (1:1013707-1013802) and 1 (855389-882473) 1013707	PRKCG
TRIM63 (83492633- 83507502)	E2F1
SYNPO (151599597- 151632099)	MBOAT2
between RRP1B (13:206629204-206651123) and 13 (206454718-206465807) 206629204	GRIA3
between SHISAL1 (5:4771417-4849326) and 5 (4649183-4655205) 4771417	GAS1
between MTPN (18:13330029-13395460) and 18 (12568196-12568276) 13330029	E2F3
MIPEP (2670000- 2790727)	LOC106509396
NPR3 (18842039- 18929805)	GRM4
TSC2 (39898925- 39937371)	RANGAP1
between U5 (1:266083684-266083797) and 1 (265948083-266028533) 266083684	MYO16
DNA2 (71552121- 71610740)	DPP10
PPFIBP2 (1987841- 2141398)	RTN4R
CAMK2A (151248358- 151308706)	CFD
PDGFRB (151155756- 151192647)	ZNF396
between HS3ST2 (3:23255961-23366351) and 3 (23035426-23116007) 23255961	MRPS16
ADARB2 (68013449- 68467189)	MAMLD1
between TRMO (1:239768179-239805143) and 1 (239727855-239728976) 239768179	SLC25A37
SNX29 (30584951- 31133317)	GRIN3A
PPP2R2B (147937442- 148411731)	WLS
SLC5A10 (60281885- 60332141)	MMP17
FAM83G (60296820- 60322650)	PTPN14
VANGL1 (104996073- 105048775)	NANS
ADARB2 (68013449- 68467189)	WDR77
WDR37 (68427192- 68535143)	GPAM
between ZC3H6 (3:44085397-44148494) and 3 (43950002-43975683) 44085397	COX7B2
RRP1B (206629204- 206651123)	MRPS17
between TRIM44 (2:25276859-25378448) and 2 (24875380-25138873) 25276859	APH1B
DIP2C (68770164- 69141871)	PLXDC2
NALF1 (74743587- 75344229)	RTP4
CSF1R (151102147- 151147633)	CS
between CATSPER3 (2:137139749-137175305) and 2 (137060893-137080106) 137139749	ACTG1
SMURF1 (6037741- 6142575)	PPP1R3G
TGFBR3 (125110072- 125316796)	AK5
between CBX4 (12:2521027-2527241) and 12 (2341957-2384025) 2521027	LNX1
PEPD (43177062- 43290369)	SCNN1B
between PITRM1 (10:66996954-67047235) and 10 (66488391-66497844) 66996954	GEM
between PITRM1 (10:66996954-67047235) and 10 (66488391-66497844) 66996954	SLC2A5
between U6 (9:133920789-133920895) and 9 (133517078-133517146) 133920789	ASNS
between IRX1 (16:77695071-77701236) and 16 (76742236-76742325) 77695071	G3BP1
between DNMT3A (3:113528926-113603087) and 3 (113044836-113180742) 113528926	LOC106506869
ZC3H18 (1030418- 1081538)	CFAP46
ZC3H7B (7148627- 7201059)	CEP295NL
between TSHZ3 (6:41345470-41423700) and 6 (40292951-40615673) 41345470	MALRD1
CA6 (69447439- 69468821)	KNTC1
KCNH1 (131960480- 132334953)	CARD10
RXRA (273705505- 273797620)	KLHDC8A
between KLF6 (10:66488391-66497844) and 10 (65680332-65702190) 66488391	LOC102160367
between ZNF326 (4:126679581-126717815) and 4 (126067000-126067086) 126679581	BAZ2A
SLC7A1 (6538045- 6604658)	EMILIN3
between TAS2R1 (16:72720854-72721753) and 16 (72223534-72242064) 72720854	LOC106506628
between XRCC2 (18:4808470-4835802) and 18 (3148483-4054118) 4808470	USP13
MAP3K5 (27380142- 27600493)	LOC110260251
FSTL4 (135488563- 136096787)	STRIP2
PTER (45362928- 45440215)	CDC42EP3
KCNH2 (6243524- 6279111)	CPA1
between ELFN2 (5:10427019-10429478) and 5 (10319816-10344832) 10427019	VPS37B
ENTREP3 (94575793- 94581585)	LOC102165543
ADA (47044497- 47072245)	FZD7
between IPO5 (11:67004109-67060551) and 11 (66679253-66720045) 67004109	B4GALT1
between ssc-mir-9815 (1:1013707-1013802) and 1 (855389-882473) 1013707
between GTPBP4 (10:68547319-68568713) and 10 (68534796-68539280) 68547319
between GPR55 (15:131655663-131673693) and 15 (131614743-131628619) 131655663
between ssc-mir-296 (17:58970316-58970392) and 17 (58840006-58873241) 58970316
PITRM1 (66996954- 67047235)
TENT4A (75217219- 75258556)
EBNA1BP2 (168049758- 168061013)
ARID1B (9791633- 10227502)
DCST1 (94748429- 94768452)
BEND7 (48177762- 48262051)
between MROH9 (9:63620228-63727022) and 9 (62101613-62499581) 63620228
between IRX1 (16:77695071-77701236) and 16 (76742236-76742325) 77695071
between ST3GAL1 (4:7896554-7909505) and 4 (7016774-7174985) 7896554
between TENT4A (16:75217219-75258556) and 16 (74305736-74524295) 75217219
ENPP7 (2612574- 2619519)
NMNAT2 (124498109- 124696194)
CDH12 (9985126- 10384663)
between USP22 (12:61271641-61308270) and 12 (61057733-61060696) 61271641
CDK5RAP2 (260466942- 260648161)
XXYLT1 (132066884- 132269965)
MIPEP (2670000- 2790727)
RGS5 (87286953- 87342088)
between ADARB2 (10:68013449-68467189) and 10 (67302626-67302732) 68013449
SH3PXD2A (114519928- 114777238)
between ADARB2 (10:68013449-68467189) and 10 (67302626-67302732) 68013449
between SIK1 (13:206454718-206465807) and 13 (206293849-206297015) 206454718
ADARB2 (68013449- 68467189)
CLEC16A (31938135- 32158320)
between U6 (16:76742236-76742325) and 16 (76326721-76491003) 76742236
ADARB2 (68013449- 68467189)
NDC1 (158458840- 158514785)
SORCS2 (3207098- 3760393)
between CBLB (13:153395978-153700056) and 13 (152158280-152159257) 153395978
FRMD3 (31341128- 31748439)
SPECC1 (59466791- 59654192)
between FOXK1 (3:3556161-3621142) and 3 (2814547-3324798) 3556161
AGK (8263896- 8368972)
INTS3 (95905150- 95944809)
PRDM16 (64704920- 65012570)
between SCGB1A1 (2:9297283-9302165) and 2 (9148560-9161905) 9297283
CAMK2A (151248358- 151308706)
TENT4A (75217219- 75258556)
between VPS35L (3:26039884-26122770) and 3 (26022160-26035571) 26039884
between SYNPO (2:151599597-151632099) and 2 (151489521-151522749) 151599597
TMEM181 (8562844- 8635462)
ADARB2 (68013449- 68467189)
MGAT5B (4655379- 4730371)
CD44 (25788703- 25884153)
NSMCE1 (19609881- 19649867)
between SEPTIN9 (12:4254775-4405628) and 12 (3847901-3935368) 4254775
ADARB2 (68013449- 68467189)
WDR37 (68427192- 68535143)
ULK2 (59806955- 59878388)
RIMS4 (47167305- 47235386)
between ADARB2 (10:68013449-68467189) and 10 (67302626-67302732) 68013449
NPR3 (18842039- 18929805)
between PPP1R3D (17:59964585-59967113) and 17 (59875993-59955209) 59964585
between AFAP1L1 (2:150445126-150510002) and 2 (150260196-150423212) 150445126
THBS2 (855389- 882473)
MBOAT2 (127243275- 127360057)
ZC3H13 (21298855- 21387968)
between HABP2 (14:123893996-123932961) and 14 (123389294-123389400) 123893996
between ZNF326 (4:126679581-126717815) and 4 (126067000-126067086) 126679581
DNAJB6 (1444739- 1499887)
ADARB2 (68013449- 68467189)
PHACTR3 (59625982- 59862928)
ATP8A1 (33387627- 33638841)
TTLL11 (261901333- 262203978)
DHX8 (19549286- 19582154)
MIPEP (2670000- 2790727)
between CDH4 (17:60959190-61451878) and 17 (59967165-59974706) 60959190
between SCLY (15:137637128-137674735) and 15 (137490356-137535553) 137637128
between DKK3 (2:47385192-47444660) and 2 (46839485-47028963) 47385192
KCNN3 (94915965- 95113275)
MVP (18057177- 18081155)
between ssc-mir-9815 (1:1013707-1013802) and 1 (855389-882473) 1013707
FANCA (253207- 300152)
between TENT4A (16:75217219-75258556) and 16 (74305736-74524295) 75217219
between NDUFV1 (2:4958522-4964216) and 2 (4941136-4948781) 4958522
between SACS (11:2382906-2442316) and 11 (1554763-1582408) 2382906
between IRX1 (16:77695071-77701236) and 16 (76742236-76742325) 77695071
TENT4A (75217219- 75258556)
SPOCK1 (139018179- 139522593)
between FAM83H (4:892041-907517) and 4 (852250-866201) 892041
DYNC2I1 (508276- 553968)
between SHH (18:2545994-2555484) and 18 (1795497-1934947) 2545994
BTBD9 (33720014- 34124458)
between CDH9 (16:13944245-14076030) and 16 (12413883-12413989) 13944245
NR3C1 (144822939- 144956451)
between PDGFRB (2:151155756-151192647) and 2 (151102147-151147633) 151155756
between SYT1 (5:101871314-102215581) and 5 (101693246-101797838) 101871314
LHPP (133864048- 133999172)
USP10 (3977231- 4043533)
between GPR157 (6:69557701-69581643) and 6 (69507830-69535371) 69557701
CYTH1 (3356245- 3432641)
between U6 (14:1857573-1857674) and 14 (1165982-1167529) 1857573
TCF7L2 (123343412- 123546417)
between PITRM1 (10:66996954-67047235) and 10 (66488391-66497844) 66996954
CARS1 (2119592- 2163343)
IGHMBP2 (4171344- 4194525)
between IRX4 (16:78937566-78945269) and 16 (78305793-78309786) 78937566
DRC3 (60633177- 60651849)
between U6 (10:67302626-67302732) and 10 (67022655-67082449) 67302626
between NAA20 (17:28070175-28083650) and 17 (27887609-27887715) 28070175
between CATSPER3 (2:137139749-137175305) and 2 (137060893-137080106) 137139749
between GIPC2 (6:135077638-135217785) and 6 (134727343-134777072) 135077638
CHIA (109035326- 109046499)
between TAFA5 (5:1414144-1569846) and 5 (770654-808006) 1414144
DNAH17 (3482650- 3591132)
between ADARB1 (13:207691174-207791802) and 13 (207560990-207588501) 207691174
MIPEP (2670000- 2790727)
between PPARGC1B (2:150823373-150919376) and 2 (150660685-150747220) 150823373
MIPEP (2670000- 2790727)
GTPBP4 (68547319- 68568713)
between U6 (10:67302626-67302732) and 10 (67022655-67082449) 67302626
CDH5 (27108597- 27142177)
TRPC7 (138373189- 138510728)
TPK1 (112931795- 113305175)
PITRM1 (66996954- 67047235)
between STOX1 (14:71928399-71985233) and 14 (71862649-71862713) 71928399
BTBD9 (33720014- 34124458)
between SETD3 (7:120412545-120486686) and 7 (120205008-120295936) 120412545
between MYMK (1:273101678-273111727) and 1 (273063270-273075391) 273101678
between FZD10 (14:24920679-24922424) and 14 (24729113-24760320) 24920679
between U6 (3:13383092-13383200) and 3 (11956300-12039978) 13383092
between AMER2 (11:3124317-3127433) and 11 (2750363-2750446) 3124317
DENND4B (95748140- 95761519)
between PTMA (15:132355655-132361435) and 15 (132217223-132228645) 132355655
LUZP1 (80973261- 81066262)
between NOL12 (5:10137362-10144140) and 5 (10038966-10041067) 10137362
SLIT1 (108446004- 108624302)
RCAN2 (40980527- 41282835)
OVOL2 (26417795- 26451928)
between SYNPO (2:151599597-151632099) and 2 (151489521-151522749) 151599597
between TUB (9:1183822-1206274) and 9 (1134923-1181273) 1183822
between TBC1D22A (5:2528921-2787304) and 5 (1414144-1569846) 2528921
ABLIM2 (2916775- 3054969)
between ADARB2 (10:68013449-68467189) and 10 (67302626-67302732) 68013449
LIMD1 (28730278- 28811615)
ADGRF3 (112671204- 112705296)
ADGRB1 (1582330- 1647573)
HSPG2 (79849698- 79958334)
CACNG5 (13288544- 13328017)
between TAF4 (17:61465822-61529890) and 17 (61133869-61133975) 61465822
SYT9 (2191765- 2391921)
SLC7A1 (6538045- 6604658)
SENP7 (157521784- 157672814)
between U5 (1:266083684-266083797) and 1 (265948083-266028533) 266083684
NDUFA8 (262236482- 262264097)
MORN5 (262258298- 262295533)
COL24A1 (129905327- 130242358)
between ssc-mir-378b (1:254135495-254135571) and 1 (254033385-254035978) 254135495
between RIMKLA (6:168916725-168950046) and 6 (168877249-168902741) 168916725
between KCNJ2 (12:10351699-10362244) and 12 (8725335-8725413) 10351699
WDR37 (68427192- 68535143)
between LNX2 (11:4960239-5043045) and 11 (4866023-4879933) 4960239
between LRRC8C (4:126957105-127037216) and 4 (126766211-126874275) 126957105
CDH5 (27108597- 27142177)
between RHPN1 (4:1123105-1132966) and 4 (1091263-1092818) 1123105
between TENT4A (16:75217219-75258556) and 16 (74305736-74524295) 75217219
between HACE1 (1:70993342-71105012) and 1 (68057538-68679256) 70993342
between AAR2 (17:39498730-39522695) and 17 (39255773-39309436) 39498730
between ssc-mir-143 (2:150578738-150578817) and 2 (150541180-150545367) 150578738
between DIP2C (10:68770164-69141871) and 10 (68547319-68568713) 68770164
between SMIM28 (1:26029987-26042862) and 1 (25991388-25991508) 26029987
between KCNA6 (5:65657225-65658835) and 5 (65561962-65565116) 65657225
AFF1 (131728873- 131924819)
CTSK (98391428- 98404961)
between BCAS1 (17:54920712-55039346) and 17 (54605943-54648736) 54920712
ABCB8 (6178554- 6197226)
between MROH9 (9:63620228-63727022) and 9 (62101613-62499581) 63620228
SLC24A3 (27270093- 27780526)
between SYNPO (2:151599597-151632099) and 2 (151489521-151522749) 151599597
between SYT10 (5:40872283-40934326) and 5 (39735257-39735363) 40872283
between KHDRBS3 (4:6282076-6446389) and 4 (4373953-4658013) 6282076
RALGDS (272776846- 272824184)
between MGMT (14:138499309-138771540) and 14 (137101555-137264238) 138499309
ACSF3 (663123- 709186)
between SPESP1 (1:166818037-166841693) and 1 (166465953-166608363) 166818037
between SOX1 (11:77986200-77987351) and 11 (77532266-77545913) 77986200
NRG2 (141662369- 141824727)
between OPA3 (6:51917379-51964488) and 6 (51872812-51886724) 51917379
IQANK1 (852250- 866201)
between ZC3H7A (3:31332511-31372799) and 3 (31278852-31293246) 31332511
HMGXB3 (151036191- 151102029)
between CDH4 (17:60959190-61451878) and 17 (59967165-59974706) 60959190
WDR45B (522829- 549156)
CAB39 (131492578- 131584962)
between U6 (11:27149887-27149995) and 11 (26498448-26498613) 27149887
between ssc-mir-9809 (X:113472239-113472331) and X (112593301-112604814) 113472239
SEPTIN2 (140024049- 140058289)
ADARB2 (68013449- 68467189)
between TMEM176A (18:6337837-6342555) and 18 (6309594-6320974) 6337837
between ARHGAP12 (10:42454646-42577345) and 10 (42013084-42214205) 42454646
RASSF4 (91103526- 91125360)
DEPP1 (91114441- 91122191)
BRD3 (273502320- 273534361)
between IRX1 (16:77695071-77701236) and 16 (76742236-76742325) 77695071
between SPSB1 (6:69720806-69791119) and 6 (69666601-69700298) 69720806
PRKCA (12882064- 13263554)
between MYC (4:12455122-12461078) and 4 (10179758-10451929) 12455122
between MYMK (1:273101678-273111727) and 1 (273063270-273075391) 273101678
CSF1R (151102147- 151147633)
between NDUFA10 (15:138986421-139031897) and 15 (138381635-138614301) 138986421
PIGL (59201556- 59256829)
between IRX1 (16:77695071-77701236) and 16 (76742236-76742325) 77695071
between TRMU (5:3208118-3224366) and 5 (2980351-3203381) 3208118
AGXT2 (20576659- 20617011)
CLEC16A (31938135- 32158320)
CRISPLD2 (3881725- 3944583)
PPARGC1B (150823373- 150919376)
between NAA20 (17:28070175-28083650) and 17 (27887609-27887715) 28070175
CBFA2T3 (779366- 853822)
between CDH4 (17:60959190-61451878) and 17 (59967165-59974706) 60959190
between SYT1 (5:101871314-102215581) and 5 (101693246-101797838) 101871314
between XRCC2 (18:4808470-4835802) and 18 (3148483-4054118) 4808470
KAT14 (26485157- 26521525)
FARS2 (3262396- 3557407)
CENPN (7227990- 7254891)
CCDC3 (59052915- 59144797)
PPARGC1B (150823373- 150919376)
CSF1R (151102147- 151147633)
TTYH2 (6838425- 6881472)
KCND3 (108246237- 108621510)
between NAA20 (17:28070175-28083650) and 17 (27887609-27887715) 28070175
ADARB2 (68013449- 68467189)
ASMT (909908- 944290)
VAV2 (273303144- 273476207)
GSG1L (18904270- 19142549)
MOB3B (38438346- 38680995)
INTS3 (95905150- 95944809)
DHRS7B (61320730- 61350219)
between GSX2 (8:40881552-40883995) and 8 (40780889-40846577) 40881552
TBC1D8 (53149196- 53289790)
PTPRN2 (721131- 1389607)
HSPA12A (126851903- 127037257)
NALF1 (74743587- 75344229)
between KATNAL1 (11:7001313-7064439) and 11 (6538045-6604658) 7001313
MVP (18057177- 18081155)
between ZHX3 (17:43848352-43962992) and 17 (43810048-43844554) 43848352
C10orf90 (135719351- 135953846)
between PITRM1 (10:66996954-67047235) and 10 (66488391-66497844) 66996954
between PRKG2 (8:136755469-136852906) and 8 (136568711-136595049) 136755469
between ADARB2 (10:68013449-68467189) and 10 (67302626-67302732) 68013449
between EFNA3 (4:94710647-94719248) and 4 (94666460-94674071) 94710647
CMIP (6654411- 6881813)
CMIP (6654411- 6881813)
between LRP12 (4:32701835-32783390) and 4 (31606773-32094287) 32701835
ADARB2 (68013449- 68467189)
WDR37 (68427192- 68535143)
JAKMIP2 (148861751- 149045927)
NUDT12 (109045592- 109059616)
between IRX1 (16:77695071-77701236) and 16 (76742236-76742325) 77695071
SLC12A9 (8697439- 8712918)
between ADARB2 (10:68013449-68467189) and 10 (67302626-67302732) 68013449
PRORP (64620517- 64762428)
between MROH5 (4:2282120-2343887) and 4 (1582330-1647573) 2282120
between U6 (2:136316954-136317060) and 2 (136286508-136299127) 136316954
TXNDC11 (31376510- 31445632)
between RPS21 (17:61763574-61764832) and 17 (61697517-61747955) 61763574
ZNF618 (254477872- 254672964)
between PFKL (13:207167281-207191671) and 13 (207148401-207158532) 207167281
between MROH9 (9:63620228-63727022) and 9 (62101613-62499581) 63620228
PPFIBP2 (1987841- 2141398)
SEZ6 (45178313- 45203216)
KSR1 (43985732- 44135833)
between MGAT5B (12:4655379-4730371) and 12 (4526751-4526825) 4655379
MIPEP (2670000- 2790727)
between FOXA2 (17:29997401-30001707) and 17 (29422129-29431990) 29997401
MTUS2 (6197740- 6532924)
ADARB2 (68013449- 68467189)
TMEM42 (28045397- 28054891)
between USP36 (12:3309237-3348525) and 12 (3212432-3222711) 3309237
between TMEM26 (14:64877935-64925505) and 14 (64326461-64465281) 64877935
between TPT1 (11:21929221-21932691) and 11 (21848941-21865590) 21929221
between ZBP1 (17:57973096-57986136) and 17 (57930432-57936522) 57973096
between SAR1B (2:136843955-136874213) and 2 (136788372-136832001) 136843955
MIPEP (2670000- 2790727)
WWOX (8910138- 9871053)
between PABPN1L (6:858888-861604) and 6 (779366-853822) 858888
between RIMKLA (6:168916725-168950046) and 6 (168877249-168902741) 168916725
between PITRM1 (10:66996954-67047235) and 10 (66488391-66497844) 66996954
ZMYM2 (661351- 731029)
FADS2 (9629423- 9735576)
between NEUROG1 (2:137765942-137766682) and 2 (137672407-137678612) 137765942
between OSR1 (3:118757920-118765102) and 3 (118273113-118279639) 118757920
between EPS8L3 (4:110311519-110326994) and 4 (110178475-110197900) 110311519
between PAG6 (2:10379084-10386868) and 2 (10244187-10252680) 10379084
between IRX1 (16:77695071-77701236) and 16 (76742236-76742325) 77695071
between SACS (11:2382906-2442316) and 11 (1554763-1582408) 2382906
ADAP2 (42817669- 42849922)
PLK1 (22537831- 22552380)
between ADM (2:49229223-49231866) and 2 (49028923-49083590) 49229223
between LOXL2 (14:7435867-7540704) and 14 (7390061-7403654) 7435867
between CDH4 (17:60959190-61451878) and 17 (59967165-59974706) 60959190
between SAAL1 (2:41028693-41056420) and 2 (40906806-40941944) 41028693
SLC24A3 (27270093- 27780526)
VANGL1 (104996073- 105048775)
AFF1 (131728873- 131924819)
PPARGC1B (150823373- 150919376)
between TAPT1 (8:11365432-11416488) and 8 (11215663-11317312) 11365432
SLIT1 (108446004- 108624302)
MGMT (138499309- 138771540)
AIF1L (271072734- 271102803)
HIPK2 (9861792- 10135065)
FLCN (61031157- 61045392)
TRRAP (5909022- 6029333)
between DIP2C (10:68770164-69141871) and 10 (68547319-68568713) 68770164
TGFBR3 (125110072- 125316796)
ADARB2 (68013449- 68467189)
between MACROH2A1 (2:137534138-137623886) and 2 (137200423-137206979) 137534138
between NPR3 (16:18842039-18929805) and 16 (18758962-18779419) 18842039
between CAMK1D (10:59204724-59630285) and 10 (59052915-59144797) 59204724
ADARB2 (68013449- 68467189)
between KLF6 (10:66488391-66497844) and 10 (65680332-65702190) 66488391
between ZNF212 (18:55528138-55541841) and 18 (55301624-55466628) 55528138
ENTPD6 (30908252- 30934083)
between HDAC4 (15:138381635-138614301) and 15 (138228807-138229289) 138381635
between SEPTIN9 (12:4254775-4405628) and 12 (3847901-3935368) 4254775
VPS35L (26039884- 26122770)
between ADGRD1 (14:24059019-24241176) and 14 (23516257-23594257) 24059019
MORN4 (108987752- 108999598)
between FAM20C (3:163421-200459) and 3 (0-0) 163421
ADARB2 (68013449- 68467189)
between NDUFA10 (15:138986421-139031897) and 15 (138381635-138614301) 138986421
between KLF6 (10:66488391-66497844) and 10 (65680332-65702190) 66488391
between CDC42EP4 (12:7638085-7660186) and 12 (6884902-6898764) 7638085
between ACOT6 (7:96984716-96992873) and 7 (96823130-96827719) 96984716
between SBDS (3:16161580-16169453) and 3 (15026772-15450615) 16161580
HMGXB3 (151036191- 151102029)
ALOX5 (90859016- 90907094)
AFAP1L1 (150445126- 150510002)
CAMK1D (59204724- 59630285)
ACO1 (33937833- 34001900)
ADARB2 (68013449- 68467189)
WDR37 (68427192- 68535143)
FOXK2 (560852- 615739)
DNAH2 (52992843- 53086744)
KCNIP4 (15211917- 16346786)
between TRPC7 (2:138373189-138510728) and 2 (138352232-138353842) 138373189
DENND2B (665282- 703382)
between NHLH1 (4:90109057-90109458) and 4 (90051277-90080635) 90109057
CDC42BPG (7328156- 7347451)
between ZP4 (14:53577135-53584546) and 14 (51828231-51830003) 53577135
between WFDC1 (6:4333731-4399237) and 6 (4237440-4313247) 4333731
between TAS2R41 (18:6780808-6781731) and 18 (6567359-6623197) 6780808
MAPK7 (60144136- 60158739)
between CRELD2 (5:709045-716771) and 5 (677705-680695) 709045
CLMP (49989767- 50093417)
between DACT2 (1:1413935-1424271) and 1 (1193167-1332694) 1413935
VAC14 (13683801- 13791241)
CBFA2T3 (779366- 853822)
between TERT (16:79258591-79276421) and 16 (79237061-79248500) 79258591
TRAPPC9 (3065234- 3533669)
SNAPC4 (1321812- 1341554)
ZNF532 (161877574- 161984368)
ADARB2 (68013449- 68467189)
WDR37 (68427192- 68535143)
between ATP11A (11:78293469-78402083) and 11 (78190729-78232252) 78293469
GRHL2 (35371136- 35564919)
AFF1 (131728873- 131924819)
ANXA13 (15707607- 15766629)
between RTN4 (3:86180022-86252126) and 3 (85992634-86046908) 86180022
AUTS2 (13565281- 14794365)
between GALNT17 (3:15026772-15450615) and 3 (14417501-14417611) 15026772
PHACTR1 (9105874- 9666881)
EARS2 (22657766- 22684241)
ADARB2 (68013449- 68467189)
SNX29 (30584951- 31133317)
between IL1RAPL2 (X:85347857-86463507) and X (84937209-84962406) 85347857
TCOF1 (151368289- 151401027)
between C2orf49 (3:49454562-49465447) and 3 (49063991-49198664) 49454562
ARHGEF37 (150660685- 150747220)
between KATNAL1 (11:7001313-7064439) and 11 (6538045-6604658) 7001313
between KATNAL1 (11:7001313-7064439) and 11 (6538045-6604658) 7001313
TENT4A (75217219- 75258556)
PC (5518517- 5587797)
SLC39A4 (372660- 378516)
SNX29 (30584951- 31133317)
between RAG1 (2:24561156-24573851) and 2 (24547644-24558403) 24561156
TBL2 (10876973- 10892404)
between CLDN10 (11:65121607-65145072) and 11 (63825637-63826467) 65121607
between SHH (18:2545994-2555484) and 18 (1795497-1934947) 2545994
between PCED1B (5:77781719-77795179) and 5 (77642195-77645753) 77781719
USP31 (23035426- 23116007)
PTPRN (121329287- 121349168)
between MAP3K8 (10:40713847-40742462) and 10 (40053355-40060319) 40713847
PHKG1 (16822043- 16834329)
ARMC9 (131928719- 132101343)
NAV2 (39266926- 40078124)
RADIL (3641112- 3716141)
NDUFA8 (262236482- 262264097)
MORN5 (262258298- 262295533)
HS3ST4 (20544232- 21056195)
between GPC1 (15:139457669-139484670) and 15 (139268929-139277541) 139457669
NFIA (150835494- 151426749)
AFF1 (131728873- 131924819)
AGAP1 (135441906- 135993311)
MTUS2 (6197740- 6532924)
between EXOC5 (1:186377458-186529728) and 1 (186028579-186038229) 186377458
ADARB2 (68013449- 68467189)
WDR37 (68427192- 68535143)
GATA3 (63367663- 63388859)
ZC3H3 (1010638- 1089738)
between FOXH1 (4:322838-324481) and 4 (293708-295789) 322838
FBLN5 (113423632- 113512198)
between CYP4V2 (15:47046269-47068304) and 15 (46969006-46979291) 47046269
TAFA5 (1414144- 1569846)
ADAP1 (547364- 615471)
LHPP (133864048- 133999172)
between ZNF532 (1:161877574-161984368) and 1 (161754505-161769526) 161877574
between SERPINH1 (9:9783042-9794483) and 9 (9653596-9740286) 9783042
between ADARB2 (10:68013449-68467189) and 10 (67302626-67302732) 68013449
AATF (38461830- 38564306)
between NPTX2 (3:5720680-5732454) and 3 (5472315-5567876) 5720680
GAS6 (78848797- 78881284)
SPPL2B (76230061- 76247051)
between CDC42EP4 (12:7638085-7660186) and 12 (6884902-6898764) 7638085
MTUS2 (6197740- 6532924)
IGHMBP2 (4171344- 4194525)
between IRX1 (16:77695071-77701236) and 16 (76742236-76742325) 77695071
GPSM1 (1356029- 1383443)
CRCT1 (96861733- 96862061)
between IFITM10 (2:1166971-1183315) and 2 (1008761-1022460) 1166971
CSF1R (151102147- 151147633)
KHDRBS3 (6282076- 6446389)
PPARGC1B (150823373- 150919376)
between U5 (1:266083684-266083797) and 1 (265948083-266028533) 266083684
SDC3 (87495045- 87507235)
CDH4 (60959190- 61451878)
CRELD2 (709045- 716771)
ADARB2 (68013449- 68467189)
between DAAM1 (1:188335384-188511096) and 1 (187719290-187729422) 188335384
GREB1 (125099935- 125171036)
between LEF1 (8:113825161-113944070) and 8 (113435986-113447191) 113825161
between SFT2D1 (1:2576729-2593506) and 1 (2203606-2522599) 2576729
between SMARCD3 (18:5958506-5989114) and 18 (5899568-5928884) 5958506
ATP8A2 (3277951- 3793881)
HDAC4 (138381635- 138614301)
between BTNL2 (7:24790614-24807432) and 7 (24231293-24256281) 24790614
between DCUN1D2 (11:78679039-78708846) and 11 (78618713-78637478) 78679039
PLCL2 (3992835- 4201569)
RABIF (24859385- 24867141)
between PCSK2 (17:25681197-25923004) and 17 (24882142-25186703) 25681197
between OLIG3 (1:26800671-26801489) and 1 (26473938-26489822) 26800671
between SLC5A10 (12:60281885-60332141) and 12 (60171920-60234278) 60281885
LY6L (1296032- 1299886)
COL24A1 (129905327- 130242358)
between PIGG (8:20646-43330) and 8 (0-0) 20646
POP7 (8605018- 8610218)
between LRRC8C (4:126957105-127037216) and 4 (126766211-126874275) 126957105
BCL11B (120205008- 120295936)
between PDE2A (9:7136644-7227964) and 9 (6836390-6981892) 7136644
between SNORA70 (6:1739823-1739957) and 6 (1617653-1677127) 1739823
between VOPP1 (18:48607919-48693815) and 18 (48550944-48593455) 48607919
between VPS26C (13:200869167-200926108) and 13 (200707866-200812436) 200869167
between CDH4 (17:60959190-61451878) and 17 (59967165-59974706) 60959190
PDE6A (150927770- 150985318)
between OVCH2 (9:1936953-1951889) and 9 (1291661-1297972) 1936953
ADARB2 (68013449- 68467189)
WDR37 (68427192- 68535143)
SND1 (20261476- 20653590)
MCOLN3 (130838291- 130865904)
LYNX1 (1450147- 1455889)
ARHGAP44 (57049895- 57206889)
between CDH20 (1:159817159-159917145) and 1 (159530623-159601981) 159817159
between RBAK (3:4422784-4439945) and 3 (4158450-4329378) 4422784
KCNT2 (2096385- 2435863)
KMT2C (4993227- 5278723)
WDFY1 (125669842- 125720158)
between COPS8 (15:136828217-136838053) and 15 (136370530-136382553) 136828217
between CFAP46 (14:140916092-141002708) and 14 (140897874-140899155) 140916092
between TAFA5 (5:1414144-1569846) and 5 (770654-808006) 1414144
between USP22 (12:61271641-61308270) and 12 (61057733-61060696) 61271641
ELFN2 (10427019- 10429478)
between DBH (1:273204175-273225552) and 1 (273156751-273186756) 273204175
between ZBP1 (17:57973096-57986136) and 17 (57930432-57936522) 57973096
between IRX1 (16:77695071-77701236) and 16 (76742236-76742325) 77695071
between COL18A1 (13:207940948-207982938) and 13 (207691174-207791802) 207940948
between IRX4 (16:78937566-78945269) and 16 (78305793-78309786) 78937566
NYAP2 (127033422- 127293495)
PSMD3 (22344751- 22360545)
AFDN (1570272- 1698694)
between CDH4 (17:60959190-61451878) and 17 (59967165-59974706) 60959190
between CDH4 (17:60959190-61451878) and 17 (59967165-59974706) 60959190
between IRS2 (11:76626179-76653881) and 11 (75599598-75633041) 76626179
BRSK2 (896585- 953108)
PTPN5 (40459049- 40521461)
INPP5A (140736734- 140895937)
CARD11 (2145178- 2266355)
PRDM16 (64704920- 65012570)
between NTMT1 (1:269819753-269828831) and 1 (269454099-269455310) 269819753
PMP22 (58679775- 58707925)
between PITRM1 (10:66996954-67047235) and 10 (66488391-66497844) 66996954
between MTUS2 (11:6197740-6532924) and 11 (6024749-6024908) 6197740
WDR86 (5865730- 5888590)
CDC42BPG (7328156- 7347451)
NR4A1 (17385390- 17408511)
ZNF696 (1191845- 1202512)
MROH1 (507228- 577132)
DNAH17 (3482650- 3591132)
between MALT1 (1:162076955-162144880) and 1 (161877574-161984368) 162076955
MROH5 (2282120- 2343887)
between CDH4 (17:60959190-61451878) and 17 (59967165-59974706) 60959190
between NPPC (15:132506474-132509673) and 15 (132427173-132450689) 132506474
TTC12 (40988920- 41046900)
RHPN1 (1123105- 1132966)
KCNN3 (94915965- 95113275)
between NCF1 (3:11820266-11839354) and 3 (11671575-11811423) 11820266
between C1QL1 (12:18409992-18417759) and 12 (18344084-18363713) 18409992
between ssc-mir-143 (2:150578738-150578817) and 2 (150541180-150545367) 150578738
NRP2 (108974816- 109092305)
RRP1 (206722596- 206735997)
between THNSL2 (3:57799026-57823440) and 3 (57586485-57590344) 57799026
between DRG2 (12:60586215-60598283) and 12 (60507667-60529733) 60586215
between CDH4 (17:60959190-61451878) and 17 (59967165-59974706) 60959190
DPP3 (5907252- 5946734)
between U6 (10:65337524-65337627) and 10 (65275532-65303223) 65337524
SGF29 (18354799- 18387856)
TCOF1 (151368289- 151401027)
SNX27 (97525181- 97620788)
between EGLN3 (7:65805522-65833529) and 7 (65302858-65326728) 65805522
between TAFA5 (5:1414144-1569846) and 5 (770654-808006) 1414144
between MIR193B (3:28913088-28913176) and 3 (28908129-28908219) 28913088
PRSS2 (7443327- 7446625)
between ADARB2 (10:68013449-68467189) and 10 (67302626-67302732) 68013449
between TMEM130 (3:5887033-5903747) and 3 (5720680-5732454) 5887033
TNS3 (48997217- 49192433)
between CDH4 (17:60959190-61451878) and 17 (59967165-59974706) 60959190
DSCAML1 (44785701- 45147140)
GTF2IRD1 (11538314- 11654770)
between PSP-II (14:132274241-132281728) and 14 (132240887-132248033) 132274241
between THBS2 (1:855389-882473) and 1 (578480-653704) 855389
between MIR1251 (5:86211691-86211774) and 5 (86141185-86141284) 86211691
TXNDC15 (137060893- 137080106)
CCDC85C (120514491- 120597318)
RBFOX1 (34939573- 37300810)
between NRXN1 (3:89803519-90382034) and 3 (87405978-87416260) 89803519
DCLK1 (11815357- 12158826)
between U5 (1:266083684-266083797) and 1 (265948083-266028533) 266083684
TAFA5 (1414144- 1569846)
CNGA3 (55874250- 55922979)
between SYT10 (5:40872283-40934326) and 5 (39735257-39735363) 40872283
MEF2A (138341158- 138511314)
ADARB1 (207691174- 207791802)
RBM17 (64885870- 64908963)
between RPS21 (17:61763574-61764832) and 17 (61697517-61747955) 61763574
between PITRM1 (10:66996954-67047235) and 10 (66488391-66497844) 66996954
between C20orf85 (17:58373175-58383131) and 17 (57999287-58054118) 58373175
between CYP3A29 (3:6738486-6778944) and 3 (6569304-6579150) 6738486
between RPS9 (6:55920934-55927280) and 6 (55719729-55725458) 55920934
between GTF2I (3:11671575-11811423) and 3 (11538314-11654770) 11671575
SNX29 (30584951- 31133317)
between KCNA2 (4:109557973-109560998) and 4 (109495350-109497116) 109557973
FOXK2 (560852- 615739)
between SHISA2 (11:3806302-3812170) and 11 (3277951-3793881) 3806302
between ELFN2 (5:10427019-10429478) and 5 (10319816-10344832) 10427019
between KLF6 (10:66488391-66497844) and 10 (65680332-65702190) 66488391
RGS12 (1963308- 2075971)
ANXA6 (71857258- 71913723)
EPHB2 (80650740- 80843567)
between EDEM3 (9:125908864-125983029) and 9 (125649836-125649935) 125908864
GTF3C1 (19368394- 19439630)
between ssc-mir-9789 (3:81769739-81769817) and 3 (81196294-81296382) 81769739
between ssc-mir-9828-1 (12:58566073-58566170) and 12 (58126304-58168404) 58566073
between RPS21 (17:61763574-61764832) and 17 (61697517-61747955) 61763574
PPP6R3 (4394675- 4523411)
between TBC1D22A (5:2528921-2787304) and 5 (1414144-1569846) 2528921
between FOXK1 (3:3556161-3621142) and 3 (2814547-3324798) 3556161
SNX29 (30584951- 31133317)
LMTK2 (5322255- 5409171)
between CELSR1 (5:2980351-3203381) and 5 (2873428-2947785) 2980351
NDST1 (151489521- 151522749)
between ssc-mir-9815 (1:1013707-1013802) and 1 (855389-882473) 1013707
CCNY (57929244- 58086872)
between ssc-mir-365-2 (12:43324728-43324809) and 12 (43091176-43097994) 43324728
between CD248 (2:6070910-6073509) and 2 (6046098-6053667) 6070910
DNAJB6 (1444739- 1499887)
between SLC12A7 (16:79357010-79396656) and 16 (79293943-79310922) 79357010
SMURF1 (6037741- 6142575)
between RHPN1 (4:1123105-1132966) and 4 (1091263-1092818) 1123105
ANTXR1 (73157747- 73398379)
EPHB2 (80650740- 80843567)
between DIPK2A (13:84634777-84657371) and 13 (84107986-84108093) 84634777
SOHLH2 (12203104- 12255536)
FLOT2 (45101531- 45120455)
between DIP2C (10:68770164-69141871) and 10 (68547319-68568713) 68770164
CPE (43565054- 43696268)
between MBOAT2 (3:127243275-127360057) and 3 (126920978-127082932) 127243275
between LONRF2 (3:53941485-53981662) and 3 (53862618-53898103) 53941485
ODAD2 (39274932- 39462846)
LHPP (133864048- 133999172)
HSD17B2 (6292707- 6360633)
CUX1 (9317140- 9669998)
MAP3K5 (27380142- 27600493)
between XRCC2 (18:4808470-4835802) and 18 (3148483-4054118) 4808470
between SYT8 (2:1247878-1250437) and 2 (1188549-1197643) 1247878
between SNORD102 (11:4734565-4734635) and 11 (4612277-4689432) 4734565
DNAJC5 (62754802- 62780468)
between SOX1 (11:77986200-77987351) and 11 (77532266-77545913) 77986200
DSCAML1 (44785701- 45147140)
GPR173 (45883767- 45908537)
CMIP (6654411- 6881813)
CDH11 (25783597- 25933634)
ADAP2 (42817669- 42849922)
SARDH (273230375- 273294621)
between SPINK5 (2:149309540-149382282) and 2 (149141959-149151433) 149309540
between MAP3K8 (10:40713847-40742462) and 10 (40053355-40060319) 40713847
ESPNL (137675710- 137706662)
between ssc-mir-29b-2 (9:135019075-135019164) and 9 (134913121-134937762) 135019075
BTBD19 (166520244- 166526858)
SCD5 (135507296- 135634021)
MAGI2 (100847013- 102170004)
GTF2IRD1 (11538314- 11654770)
between PHACTR3 (17:59625982-59862928) and 17 (59277483-59383850) 59625982
DYNC2I1 (508276- 553968)
SLC24A3 (27270093- 27780526)
BOP1 (475426- 507138)
between NCF1 (3:11820266-11839354) and 3 (11671575-11811423) 11820266
between CAMK1D (10:59204724-59630285) and 10 (59052915-59144797) 59204724
CRYL1 (845475- 931648)
between SLC5A10 (12:60281885-60332141) and 12 (60171920-60234278) 60281885
CCDC57 (819886- 917477)
between SLC22A12 (2:7558535-7565751) and 2 (7422846-7440404) 7558535
HMGXB3 (151036191- 151102029)
MIPEP (2670000- 2790727)
between ST6GALNAC1 (12:4890406-4909351) and 12 (4809118-4818043) 4890406
between RALA (18:54550238-54588980) and 18 (54494709-54494815) 54550238
between GLI3 (18:52404072-52697900) and 18 (51924280-51928145) 52404072
MIPEP (2670000- 2790727)
between MAP3K14 (12:18142952-18182928) and 12 (18037138-18082348) 18142952
between FRK (1:81605700-81714250) and 1 (79955657-80136352) 81605700
between KCTD12 (11:49025131-49031309) and 11 (48072159-48133446) 49025131
PLAAT5 (8479315- 8500019)
RCC1L (11915600- 11948715)
between DCC (1:101846100-103083096) and 1 (100676660-100699403) 101846100
between SEPTIN9 (12:4254775-4405628) and 12 (3847901-3935368) 4254775
ASIC3 (6172471- 6180440)
between CX3CR1 (13:23944369-23957486) and 13 (23867474-23876852) 23944369
FGF16 (61552460- 61561954)
TAFA5 (1414144- 1569846)
MLPH (137174009- 137219713)
between SHH (18:2545994-2555484) and 18 (1795497-1934947) 2545994
LIMCH1 (32433318- 32792546)
THSD4 (168751582- 169323977)
CDH4 (60959190- 61451878)
between IRS2 (11:76626179-76653881) and 11 (75599598-75633041) 76626179
SUGCT (53639872- 54283251)
between MICALL2 (3:951327-971108) and 3 (804113-808187) 951327
between MSTO1 (4:94248230-94253034) and 4 (94139347-94163049) 94248230
between ZBP1 (17:57973096-57986136) and 17 (57930432-57936522) 57973096
between VOPP1 (18:48607919-48693815) and 18 (48550944-48593455) 48607919
between U6 (6:1320277-1320383) and 6 (1091259-1107096) 1320277
between LRFN2 (7:35723797-35914467) and 7 (35287365-35320931) 35723797
between RHPN1 (4:1123105-1132966) and 4 (1091263-1092818) 1123105
between SNORA70 (6:1739823-1739957) and 6 (1617653-1677127) 1739823
CLEC16A (31938135- 32158320)
between IRS2 (11:76626179-76653881) and 11 (75599598-75633041) 76626179
LIG1 (53620483- 53686562)
between CDH4 (17:60959190-61451878) and 17 (59967165-59974706) 60959190
TRAPPC9 (3065234- 3533669)
between CDC42 (6:80035123-80089233) and 6 (79849698-79958334) 80035123
between ELFN1 (3:1188155-1190641) and 3 (1065312-1065382) 1188155
between TMPRSS13 (9:45241008-45258034) and 9 (44785701-45147140) 45241008
between C14orf28 (1:175145913-175156606) and 1 (171906198-172177720) 175145913
UMODL1 (205425454- 205491629)
between MGMT (14:138499309-138771540) and 14 (137101555-137264238) 138499309
COL24A1 (129905327- 130242358)
CTNNA3 (69195961- 70938204)
SND1 (20261476- 20653590)
between SCART1 (14:141445314-141457631) and 14 (141386868-141387314) 141445314
between WASF3 (11:4261177-4366253) and 11 (4054442-4161481) 4261177
SEPTIN2 (140024049- 140058289)
TNS1 (119951091- 120164713)
between SFT2D1 (1:2576729-2593506) and 1 (2203606-2522599) 2576729
between LMO1 (9:1076938-1082974) and 9 (786650-936723) 1076938
between PPP3R1 (3:74000517-74068172) and 3 (73939481-73943131) 74000517
AFF1 (131728873- 131924819)
B3GNTL1 (259916- 326417)
CFAP46 (140916092- 141002708)
between LRRC8D (4:126766211-126874275) and 4 (126679581-126717815) 126766211
SAG (133705008- 133741798)
between CDKN3 (1:183792688-183809174) and 1 (183416146-183422637) 183792688
between CDC42EP4 (12:7638085-7660186) and 12 (6884902-6898764) 7638085
CLASRP (51480525- 51503883)
RFX2 (72950056- 73051180)
between SOX1 (11:77986200-77987351) and 11 (77532266-77545913) 77986200
GLI3 (52404072- 52697900)
LNX2 (4960239- 5043045)
between DIP2C (10:68770164-69141871) and 10 (68547319-68568713) 68770164
WWOX (8910138- 9871053)
between DNMT3A (3:113528926-113603087) and 3 (113044836-113180742) 113528926
ETV4 (19531603- 19548301)
CNTNAP4 (11317848- 11589300)
between KCNA2 (4:109557973-109560998) and 4 (109495350-109497116) 109557973
KCNJ6 (201243609- 201525820)
BEGAIN (121389563- 121434426)
CROCC2 (139766414- 139811999)
LAMA5 (61697517- 61747955)
between NHS (X:14097006-14206568) and X (13412838-13658902) 14097006
RUNX2 (40106532- 40460687)
between PARD3 (10:56967434-57600456) and 10 (56280665-56430777) 56967434
AIRE (207148401- 207158532)
between MED27 (1:271724910-271928367) and 1 (271494248-271600920) 271724910
between PPARGC1B (2:150823373-150919376) and 2 (150660685-150747220) 150823373
ABLIM3 (150260196- 150423212)
between GKAP1 (10:31141847-31246286) and 10 (31026144-31114503) 31141847
between SLC25A6 (AEMK02000569.1:792563-796798) and AEMK02000569.1 (90844-158184) 792563
ARHGAP17 (357448- 465583)
between U6 (17:57544648-57544746) and 17 (57164404-57174107) 57544648
CAMK2A (151248358- 151308706)
LRP4 (15616131- 15672874)
CAMK2A (151248358- 151308706)
between CIBAR2 (6:3710213-3720198) and 6 (3246764-3349122) 3710213
APOA1 (44216392- 44218713)
between TAFA5 (5:1414144-1569846) and 5 (770654-808006) 1414144
between ECM1 (4:98615778-98621836) and 4 (98577823-98589180) 98615778
ADARB2 (68013449- 68467189)
AQP1 (42063485- 42076746)
between UBFD1 (3:22639983-22655283) and 3 (22619492-22635288) 22639983
CIITA (32172214- 32230780)
between LGALS4 (6:47616984-47625679) and 6 (47565440-47578994) 47616984
EGFL8 (24201632- 24204971)
between KAZN (6:74236437-74378956) and 6 (73118177-73239423) 74236437
between OSR1 (3:118757920-118765102) and 3 (118273113-118279639) 118757920
SDHC (89130379- 89169118)
VPS18 (130409123- 130420450)
TRPC7 (138373189- 138510728)
between CD300C (12:6632136-6635986) and 12 (6484535-6494047) 6632136
between DIP2C (10:68770164-69141871) and 10 (68547319-68568713) 68770164
MCRIP2 (41123048- 41127917)
between DIP2C (10:68770164-69141871) and 10 (68547319-68568713) 68770164
between TWIST2 (15:138228807-138229289) and 15 (137931774-137952046) 138228807
between TCOF1 (2:151368289-151401027) and 2 (151314507-151320814) 151368289
MAGI2 (100847013- 102170004)
between CABLES1 (6:108116444-108227744) and 6 (107924002-108022669) 108116444
between TMEM179 (AEMK02000452.1:2901334-2913133) and AEMK02000452.1 (2540304-2580943) 2901334
between PITRM1 (10:66996954-67047235) and 10 (66488391-66497844) 66996954
between ADARB2 (10:68013449-68467189) and 10 (67302626-67302732) 68013449
ATP8A2 (3277951- 3793881)
TRABD2B (163624072- 163837863)
between SLC41A1 (9:66473341-66499805) and 9 (66448953-66458724) 66473341
VAV2 (273303144- 273476207)
MLC1 (571963- 591822)
EPRS1 (9579304- 9648414)
MAD1L1 (1236076- 1559041)
between KLF5 (11:45369810-45388314) and 11 (45234930-45235068) 45369810
LIN54 (135330919- 135398263)
between GBA3 (8:16897288-17044570) and 8 (16666606-16787296) 16897288
between IRF8 (6:3041645-3097406) and 6 (2592993-2597659) 3041645
between SERPINH1 (9:9783042-9794483) and 9 (9653596-9740286) 9783042
between PRKG2 (8:136755469-136852906) and 8 (136568711-136595049) 136755469
between SYT10 (5:40872283-40934326) and 5 (39735257-39735363) 40872283
SERGEF (41114178- 41356038)
KCNQ1 (1675360- 1989111)
LRP2BP (46383432- 46445643)
between EPHA4 (15:123352816-123503126) and 15 (122061852-122061956) 123352816
between TCOF1 (2:151368289-151401027) and 2 (151314507-151320814) 151368289
TBC1D1 (29370481- 29590571)
CDYL2 (7420790- 7604947)
between LRRC8C (4:126957105-127037216) and 4 (126766211-126874275) 126957105
between ADSS1 (AEMK02000452.1:3008692-3027041) and AEMK02000452.1 (2901334-2913133) 3008692
SLC16A3 (796883- 803555)
between RAMP3 (18:50319797-50366739) and 18 (50051364-50143628) 50319797
between VOPP1 (18:48607919-48693815) and 18 (48550944-48593455) 48607919
between ADARB2 (10:68013449-68467189) and 10 (67302626-67302732) 68013449
between CCR2 (13:29285012-29376343) and 13 (29227222-29233960) 29285012
AGAP1 (135441906- 135993311)
PITRM1 (66996954- 67047235)
between FOXL1 (6:2542675-2543691) and 6 (1949276-1995462) 2542675
between FHDC1 (8:76106192-76143682) and 8 (75771048-75890357) 76106192
EPHA1 (6843299- 6860989)
ADARB2 (68013449- 68467189)
between U1 (16:68111076-68111221) and 16 (66452178-66887924) 68111076
between POLR2F (5:9855983-9917726) and 5 (9808451-9825539) 9855983
OSBPL2 (61643377- 61685819)
between HABP2 (14:123893996-123932961) and 14 (123389294-123389400) 123893996
between TARS1 (16:19455092-19486732) and 16 (18842039-18929805) 19455092
between SCAF8 (1:12040485-12122337) and 1 (11648508-11759348) 12040485
between MYC (4:12455122-12461078) and 4 (10179758-10451929) 12455122
between COL4A1 (11:76858356-76997322) and 11 (76626179-76653881) 76858356
STX8 (54296995- 54544646)
between TCOF1 (2:151368289-151401027) and 2 (151314507-151320814) 151368289
OSBPL2 (61643377- 61685819)
between C1orf100 (10:17193994-17215443) and 10 (16913025-16920586) 17193994
RALGPS1 (267480750- 267770440)
ADCYAP1R1 (41917428- 41972301)
between MAP3K8 (10:40713847-40742462) and 10 (40053355-40060319) 40713847
between CDH9 (16:13944245-14076030) and 16 (12413883-12413989) 13944245
SLC26A2 (150996686- 151022148)
between TRAPPC14 (3:8158070-8162425) and 3 (8031835-8033484) 8158070
RALGPS1 (267480750- 267770440)
between NDUFS6 (16:78993913-79000006) and 16 (78937566-78945269) 78993913
between SYNPO (2:151599597-151632099) and 2 (151489521-151522749) 151599597
between KCNJ2 (12:10351699-10362244) and 12 (8725335-8725413) 10351699
NID1 (55239577- 55390782)
PARVB (4906685- 5015441)
SHANK2 (2864331- 3015314)
between GFRA2 (14:5743584-5837454) and 14 (4346480-4404168) 5743584
PLXNA2 (134584406- 134796063)
between SHH (18:2545994-2555484) and 18 (1795497-1934947) 2545994
between ZNF383 (6:46235208-46256083) and 6 (46172564-46190785) 46235208
between KCNQ2 (17:62459281-62506424) and 17 (62423878-62435728) 62459281
between HS3ST3A1 (12:57630468-57729589) and 12 (57206600-57238444) 57630468
between ssc-mir-9816 (AEMK02000489.1:29515-29597) and AEMK02000489.1 (10649-10723) 29515
between SYT10 (5:40872283-40934326) and 5 (39735257-39735363) 40872283
WDR45B (522829- 549156)
CLUH (48733505- 48764748)
between SYT10 (5:40872283-40934326) and 5 (39735257-39735363) 40872283
between PRPF4B (7:2382495-2412908) and 7 (2309088-2310080) 2382495
PARVB (4906685- 5015441)
CTIF (98133342- 98456433)
between EGLN3 (7:65805522-65833529) and 7 (65302858-65326728) 65805522
KCNQ1 (1675360- 1989111)
between GTSF1 (5:19645135-19661599) and 5 (19586746-19610362) 19645135
ISLR (59349675- 59352839)
between CFAP45 (4:90593858-90627800) and 4 (90544238-90564165) 90593858
between INO80D (15:109307166-109376463) and 15 (108974816-109092305) 109307166
between MAP3K8 (10:40713847-40742462) and 10 (40053355-40060319) 40713847
between SLC45A4 (4:2472259-2518885) and 4 (2404291-2408812) 2472259
between TRIM40 (7:22702938-22717545) and 7 (22649671-22649768) 22702938
between SLC5A10 (12:60281885-60332141) and 12 (60171920-60234278) 60281885
SNED1 (139821062- 139881095)
between CALCRL (15:92233841-92332386) and 15 (91840944-91864332) 92233841
between TMEM165 (8:54751572-54787886) and 8 (54084178-54084292) 54751572
GFRA1 (126277875- 126499465)
SEC31B (111588091- 111624073)
PRKCA (12882064- 13263554)
TENT4A (75217219- 75258556)
between RPS14 (2:151430049-151433856) and 2 (151402211-151409833) 151430049
between CADM1 (9:42644429-42985017) and 9 (41977971-41989257) 42644429
PIM2 (42993551- 42998573)
SPTBN2 (5695836- 5739415)
between KATNAL1 (11:7001313-7064439) and 11 (6538045-6604658) 7001313
ASPG (2502401- 2524409)
CPNE2 (19046795- 19096107)
WNT11 (10413263- 10435100)
between HAAO (3:97580851-97595021) and 3 (97502463-97502543) 97580851
between MROH5 (4:2282120-2343887) and 4 (1582330-1647573) 2282120
between MGMT (14:138499309-138771540) and 14 (137101555-137264238) 138499309
CMIP (6654411- 6881813)
between SCAF8 (1:12040485-12122337) and 1 (11648508-11759348) 12040485
FLOT2 (45101531- 45120455)
between HMGXB3 (2:151036191-151102029) and 2 (150996686-151022148) 151036191
KSR1 (43985732- 44135833)
between BIRC5 (12:3747279-3755215) and 12 (3643929-3647009) 3747279
KCNH2 (6243524- 6279111)
ADARB2 (68013449- 68467189)
between AGAP2 (5:23017176-23033517) and 5 (22957875-23004458) 23017176
COL24A1 (129905327- 130242358)
NCF4 (10874953- 10994014)
between ZNF135 (6:62754353-62768964) and 6 (62695610-62719642) 62754353
ZP3 (9934761- 9944941)
PLEKHG1 (15341638- 15587590)
between TRIM16 (12:58926086-58939745) and 12 (58734177-58789493) 58926086
between PITRM1 (10:66996954-67047235) and 10 (66488391-66497844) 66996954
NACC2 (1557763- 1622545)
CRISPLD2 (3881725- 3944583)
SYNPO (151599597- 151632099)
CACNG5 (13288544- 13328017)
between CLSTN2 (13:80789195-81450657) and 13 (80527805-80527909) 80789195
STK32C (140512451- 140591686)
PDGFRB (151155756- 151192647)
ADARB2 (68013449- 68467189)
between NCF1 (3:11820266-11839354) and 3 (11671575-11811423) 11820266
between PXDC1 (7:2231293-2248863) and 7 (1988696-2131908) 2231293
between CHD6 (17:44048098-44265431) and 17 (44006840-44013508) 44048098
between DRG2 (12:60586215-60598283) and 12 (60507667-60529733) 60586215
between U6 (3:13383092-13383200) and 3 (11956300-12039978) 13383092
GSE1 (3246764- 3349122)
ABCA4 (123202753- 123331144)
FGFR2 (131181713- 131289425)
NFATC2 (52743568- 52906821)
PDGFRB (151155756- 151192647)
CDK5RAP2 (260466942- 260648161)
between LHX1 (12:38450708-38456139) and 12 (38124400-38144083) 38450708
TRAF3IP1 (137863609- 137912477)
JAZF1 (44488511- 44827091)
GRAMD4 (2873428- 2947785)
TMC5 (26210077- 26279720)
PTDSS1 (40297879- 40376076)
ZDHHC14 (9350332- 9619725)
between NDST1 (2:151489521-151522749) and 2 (151430049-151433856) 151489521
between FOXK1 (3:3556161-3621142) and 3 (2814547-3324798) 3556161
between DDAH1 (4:130579729-130617531) and 4 (130392407-130395150) 130579729
between C10orf143 (14:139013253-139050019) and 14 (138819848-138935462) 139013253
between FANCC (10:26796572-27061801) and 10 (26627425-26703223) 26796572
between TOLLIP (2:851512-864483) and 2 (689364-710330) 851512
MSANTD1 (1938673- 1945343)
ST18 (77897737- 78002009)
CACNA1A (65514509- 65871182)
AGAP3 (6081681- 6145522)
between IRX1 (16:77695071-77701236) and 16 (76742236-76742325) 77695071
PLEKHG5 (67321534- 67362838)
ECT2L (25566954- 25644277)
ZNF831 (59277483- 59383850)
PLD5 (15420608- 15723479)
ENPP7 (2612574- 2619519)
between OTP (2:86528348-86537527) and 2 (85952405-85952542) 86528348
between NDST1 (2:151489521-151522749) and 2 (151430049-151433856) 151489521
PAX5 (237575061- 237785413)
between PLCG1 (17:43810048-43844554) and 17 (43404927-43411739) 43810048
between CYP4A24 (6:164496928-164695871) and 6 (164283366-164295290) 164496928
GCGR (1146069- 1157234)
PRKN (5465312- 6730872)
CREBBP (38388547- 38530224)
CDX1 (151202777- 151216988)
CPT1A (4233099- 4293911)
DIP2C (68770164- 69141871)
between SYNPO (2:151599597-151632099) and 2 (151489521-151522749) 151599597
GRTP1 (78618713- 78637478)
between CHMP7 (14:7390061-7403654) and 14 (7222981-7254780) 7390061
between FRMD1 (1:1507627-1521666) and 1 (1432043-1432183) 1507627
IQANK1 (852250- 866201)
PPFIBP2 (1987841- 2141398)
FBN2 (131152127- 131370881)
ADARB2 (68013449- 68467189)
TAFA5 (1414144- 1569846)
DGKI (11705093- 12177267)
between NEK6 (1:265078435-265176903) and 1 (264900591-264920890) 265078435
between GSX2 (8:40881552-40883995) and 8 (40780889-40846577) 40881552
THBD (30217303- 30224099)
between C1QL3 (10:45359461-45368803) and 10 (45113950-45114041) 45359461
PDE4A (69225708- 69266702)
between PSP-II (14:132274241-132281728) and 14 (132240887-132248033) 132274241
between C1orf94 (6:90440734-90483003) and 6 (90135806-90136396) 90440734
ZNF664 (29031605- 29068864)
MAP6 (9810926- 9901494)
AATK (1593020- 1607685)
between MROH5 (4:2282120-2343887) and 4 (1582330-1647573) 2282120
RGCC (25478879- 25496519)
between MED9 (12:60906718-60933944) and 12 (60755521-60766058) 60906718
between IRS2 (11:76626179-76653881) and 11 (75599598-75633041) 76626179
between NCF1 (3:11820266-11839354) and 3 (11671575-11811423) 11820266
between JUN (6:153685682-153687636) and 6 (152754924-153213127) 153685682
between U6 (7:46837057-46837157) and 7 (46767498-46791037) 46837057
between SOX8 (3:40825157-40830736) and 3 (40756457-40762895) 40825157
ATP2A1 (18545071- 18568310)
SLC41A3 (53672130- 53748727)
CRISPLD2 (3881725- 3944583)
between TFEC (18:30122494-30175484) and 18 (29895882-29936233) 30122494
between TMEM130 (3:5887033-5903747) and 3 (5720680-5732454) 5887033
PITRM1 (66996954- 67047235)
between CLDN10 (11:65121607-65145072) and 11 (63825637-63826467) 65121607
between MGAM2 (18:7767698-7858337) and 18 (7715879-7723937) 7767698
between ZIC3 (X:112593301-112604814) and X (112108889-112113652) 112593301
between EDN2 (6:169744568-169758283) and 6 (169655019-169655096) 169744568
between MATN1 (6:87341472-87351501) and 6 (86137737-86228145) 87341472
EVI5L (71332650- 71365836)
PACRG (4967224- 5465064)
between COG3 (11:21759180-21826913) and 11 (21612493-21622446) 21759180
SLIT1 (108446004- 108624302)
between TRIM36 (2:119306665-119352465) and 2 (118439403-118882295) 119306665
between GAS2L1 (14:46449787-46455276) and 14 (46408649-46439453) 46449787
between ELFN2 (5:10427019-10429478) and 5 (10319816-10344832) 10427019
between LMO1 (9:1076938-1082974) and 9 (786650-936723) 1076938
between ssc-mir-30d (4:6948669-6948747) and 4 (6282076-6446389) 6948669
between U5 (1:266083684-266083797) and 1 (265948083-266028533) 266083684
GGA3 (6055696- 6074478)
between PCBP3 (13:208094877-208259369) and 13 (207940948-207982938) 208094877
ADAMTS17 (138619706- 139015473)
between NKX6-3 (17:10743318-10747384) and 17 (10691751-10725024) 10743318
between KCNK5 (7:34617956-34656697) and 7 (34549426-34555568) 34617956
between ZNF212 (18:55528138-55541841) and 18 (55301624-55466628) 55528138
between PDE6A (2:150927770-150985318) and 2 (150825865-150825944) 150927770
between IRX2 (16:78305793-78309786) and 16 (77695071-77701236) 78305793
between CNTN6 (13:57719846-58014970) and 13 (56908650-56908751) 57719846
between NBEA (11:11084992-11722847) and 11 (10146531-10165172) 11084992
PIGL (59201556- 59256829)
between STX18 (8:5890765-6004399) and 8 (5628380-5632607) 5890765
LSP1 (1262079- 1295887)
COL13A1 (72787303- 72953095)
between RRP1B (13:206629204-206651123) and 13 (206454718-206465807) 206629204
between U1 (3:65293301-65293464) and 3 (63587499-63590405) 65293301
between CDYL2 (6:7420790-7604947) and 6 (7227990-7254891) 7420790
between U6 (3:13383092-13383200) and 3 (11956300-12039978) 13383092
PRKCA (12882064- 13263554)
between MGMT (14:138499309-138771540) and 14 (137101555-137264238) 138499309
TENT4A (75217219- 75258556)
PFKP (67022655- 67082449)
between SH3TC2 (2:150183485-150247637) and 2 (150033579-150040731) 150183485
SBF2 (49242734- 49698478)
ARHGEF11 (93046770- 93160084)
KCNQ3 (8669121- 8970342)
CDH4 (60959190- 61451878)
MYO15B (5770142- 5804410)
ARHGAP12 (42454646- 42577345)
between SLC25A10 (12:1189903-1197301) and 12 (1146069-1157234) 1189903
KCNT1 (1760426- 1822341)
between CIBAR2 (6:3710213-3720198) and 6 (3246764-3349122) 3710213
between SYT10 (5:40872283-40934326) and 5 (39735257-39735363) 40872283
between ZNF592 (7:52731224-52793927) and 7 (52667362-52718757) 52731224
STK26 (108178698- 108239042)
between SERPINH1 (9:9783042-9794483) and 9 (9653596-9740286) 9783042
between OLIG1 (13:196644059-196646403) and 13 (196599822-196600793) 196644059
SLC6A7 (151223028- 151241976)
between ISCU (14:42216111-42222711) and 14 (42062893-42145123) 42216111
between VPS18 (1:130409123-130420450) and 1 (130376721-130386411) 130409123
DOCK1 (136257807- 136741882)
PLEKHA7 (42081541- 42311548)
between RPS5 (6:62967994-62974350) and 6 (62894704-62905838) 62967994
EHBP1L1 (6662463- 6678888)
ATP6V0A4 (10919422- 10966410)
between PTGS1 (1:262456155-262483035) and 1 (262353032-262418243) 262456155
JARID2 (11359230- 11601401)
between NRIP3 (9:462643-484344) and 9 (268211-357324) 462643
between SPPL3 (14:40699937-40822761) and 14 (40642881-40659081) 40699937
DAGLA (9802012- 9863865)
between DICER1 (7:116365802-116411224) and 7 (116098327-116101338) 116365802
between NKAIN4 (17:62356422-62380859) and 17 (62329302-62341413) 62356422
CAPN2 (19758757- 19820246)
between HABP2 (14:123893996-123932961) and 14 (123389294-123389400) 123893996
PIGU (37942707- 38081392)
SNX9 (9130338- 9239029)
COL24A1 (129905327- 130242358)
ITGA5 (19586746- 19610362)
WDR25 (121238268- 121384292)
PMEPA1 (57999287- 58054118)
ZNHIT6 (130298280- 130386955)
between MYT1L (3:132125508-132294013) and 3 (131360883-131435579) 132125508
between NMUR1 (15:132217223-132228645) and 15 (132170036-132170105) 132217223
between NADSYN1 (2:2334799-2372361) and 2 (2201385-2261927) 2334799
between DIAPH3 (11:32492740-32994844) and 11 (30511275-30611727) 32492740
MIPEP (2670000- 2790727)
between EPHA8 (6:80516967-80550588) and 6 (80450052-80485378) 80516967
MTUS2 (6197740- 6532924)
CDH4 (60959190- 61451878)
between ZER1 (1:269090159-269108256) and 1 (269081272-269084840) 269090159
between NPTX1 (12:2036810-2046193) and 12 (1709128-1991574) 2036810
between KCNT2 (AEMK02000698.1:2096385-2435863) and AEMK02000698.1 (2071687-2071793) 2096385
DOCK3 (33152428- 33657131)
PCK1 (57930432- 57936522)
LGALS3BP (3212432- 3222711)
SLC4A3 (121630316- 121643539)
between TBX5 (14:37774171-37825401) and 14 (37582822-37596766) 37774171
between MICALL2 (3:951327-971108) and 3 (804113-808187) 951327
VPS35L (26039884- 26122770)
CAMK2A (151248358- 151308706)
PRKG1 (97558533- 98793010)
ST18 (77897737- 78002009)
between RPS14 (2:151430049-151433856) and 2 (151402211-151409833) 151430049
KCNQ2 (62459281- 62506424)
between SHISAL1 (5:4771417-4849326) and 5 (4649183-4655205) 4771417
between U6 (1:29364499-29364604) and 1 (29060701-29083143) 29364499
NUDCD3 (50759221- 50830332)
SLC5A10 (60281885- 60332141)
FAM83G (60296820- 60322650)
SCUBE1 (5561505- 5692328)
between C1orf100 (10:17193994-17215443) and 10 (16913025-16920586) 17193994
between SETX (1:272095358-272170747) and 1 (272012112-272077018) 272095358
IQCA1 (136152982- 136321605)
MIPEP (2670000- 2790727)
ZNF71 (60857442- 60881008)
PPFIA3 (54313981- 54337338)
TRRAP (5909022- 6029333)
between TCERG1L (14:139774199-139954817) and 14 (139072575-139111249) 139774199
ABR (46709880- 46895808)
between NDUFA10 (15:138986421-139031897) and 15 (138381635-138614301) 138986421
DDX52 (39072314- 39143685)
between TAFA5 (5:1414144-1569846) and 5 (770654-808006) 1414144
PHF10 (556911- 576708)
between OR51S1 (9:5306609-5307580) and 9 (5247145-5248128) 5306609
INPP5A (140736734- 140895937)
SPECC1L (49333009- 49463963)
SLC6A6 (70094079- 70173582)
between ZFP64 (17:53426541-53460095) and 17 (53084310-53103190) 53426541
between NPHP4 (6:66815281-66928146) and 6 (65847984-65951738) 66815281
ZSWIM5 (166138170- 166325988)
KCNT1 (1760426- 1822341)
between PITRM1 (10:66996954-67047235) and 10 (66488391-66497844) 66996954
PPARGC1B (150823373- 150919376)
PARK7 (68629214- 68645516)
between ADARB2 (10:68013449-68467189) and 10 (67302626-67302732) 68013449
TMEM130 (5887033- 5903747)
between PARP11 (5:66443494-66483626) and 5 (66087379-66114571) 66443494
MIPEP (2670000- 2790727)
between LECT2 (2:138109351-138124464) and 2 (138048943-138052588) 138109351
between KLF6 (10:66488391-66497844) and 10 (65680332-65702190) 66488391
PRKCA (12882064- 13263554)
between MED9 (12:60906718-60933944) and 12 (60755521-60766058) 60906718
between U6 (12:56640047-56640156) and 12 (56464848-56464927) 56640047
between U6 (10:67302626-67302732) and 10 (67022655-67082449) 67302626
between GEMIN7 (6:51507437-51520954) and 6 (51480525-51503883) 51507437
DNMT3A (113528926- 113603087)
TTBK1 (38276126- 38319485)
between ZNF26 (14:22593642-22608916) and 14 (22555334-22579549) 22593642
PRDM16 (64704920- 65012570)
between MROH5 (4:2282120-2343887) and 4 (1582330-1647573) 2282120
COL9A3 (62074855- 62093703)
ACOT9 (19834614- 19864660)
PYCR3 (959710- 964192)
CASKIN1 (39794293- 39811009)
UPK3A (4109938- 4119289)
between TMEM170A (6:12195137-12215744) and 6 (12140687-12164140) 12195137

## Sheet: Common
Supplementary Table S11G. Overlap of differentially methylated sites and gene expression for all tissues from all mtDNA supplemented offspring against controls from heterologous compared with autologous offspring derived through mtDNA supplementation (FDR < 0.05). Rose indicates presence in both columns.
	All offspring					Het v Auto			All offspring	Het v Auto		All offspring	Het v Auto		All offspring	Het v Auto
Brain	Heart	Liver			Brain	Heart	Liver		Brain	Brain		Heart	Heart		Liver	Liver
ADRM1	CHRNA4	PTK6			ACSM5	ACSM5	KCND3		ADRM1	ACSM5		CHRNA4	ACSM5		PTK6	KCND3
RPS21	MYT1	KIF1A			SLAMF9	TOP1MT	PARVB		RPS21	SLAMF9		MYT1	TOP1MT		KIF1A	PARVB
		ABCA13				DGKI	DLGAP2						DGKI		ABCA13	DLGAP2
		NOS2				PRKAR1B	SGF29						PRKAR1B		NOS2	SGF29
		DSCAM				MYT1L	SLC26A2						MYT1L		DSCAM	SLC26A2
		NAV3				CDS1	NAV2						CDS1		NAV3	NAV2
		SDK1				MLYCD	TTBK1						MLYCD		SDK1	TTBK1
						HS3ST2	CLDN10						HS3ST2			CLDN10
						MICU2	SYT13						MICU2			SYT13
							CRELD2									CRELD2
							PC									PC
							ATP8A2									ATP8A2
							CACNB2									CACNB2
							LRRC8D									LRRC8D
							SMURF1									SMURF1
							PPFIBP2									PPFIBP2
							RGS17									RGS17
							MBOAT2									MBOAT2
							CFAP46									CFAP46
