# Supplementary material for: Can the Supplementation of Oocytes with Extra Copies of mtDNA Impact Development Without Being Transmitted? A Molecular Account
Source: Int J Mol Sci. 2025 Mar 18;26(6):2746. doi: 10.3390/ijms26062746 (PMC11943178; doi:10.3390/ijms26062746)
Supplement: Supplementary file 1 [file ijms-26-02746-s001.zip › Supplementary Table S12.xlsx]

## Sheet: Blastocyst DMRs
Supplementary Table S12A. Annotated DMRs present in expanded blastocysts against controls.
Blastocyst DMRs
FAM120B
WDR27
AFDN
FGFR1OP
PDE10A
AGPAT4
IGF2R
PNLDC1
SOD2
FNDC1
SYNJ2
SNX9
ARID1B
TIAM2
SCAF8
MTHFD1L
TXLNB
TNFAIP3
EYA4
AKAP7
HDDC2
ANKRD6
GRIK2
CXXC1
ALDH1A2
CGNL1
SCG3
ATP8B4
FRMD5
INO80
IGF1R
KLF13
ZNF407
CDH7
CCBE1
IGDCC4
DENND4A
FANCM
MNAT1
BNC2
KDM4C
TLE1
RECK
CCDC180
INVS
SLC44A1
PALM2AKAP2
LPAR1
FKBP15
ASTN2
CDK5RAP2
PDCL
DENND1A
NEK6
ADGRD2
NR5A1
MAPKAP1
ZBTB34
STXBP1
SH2D3C
SPTAN1
SH3GLB2
CRAT
HMCN2
FUBP3
FIBCD1
NUP214
PRRC2B
RAPGEF1
BBLN
MED27
SETX
AK8
VAV2
GTF3C5
RALGDS
BRD3
LMNTD2
PHRF1
DEAF1
AP2A2
MOB2
KCNQ1
TNFRSF6
SHANK2
PPFIA1
ANO1
PPP6R3
CHKA
SPTBN2
DPP3
SF3B2
SART1
KAT5
SNX15
PYGM
SPINDOC
ATL3
UBXN1
INCENP
MRP-L21
DAGLA
PGA5
MED19
CLP1
PTPRJ
ACCS
LDLRAD3
TMEM258
HIPK3
MPPED2
LUZP2
NAV2
MRVI1
BTNL9
MEF2B
CRTC1
TMEM59L
ELL
LSM4
MPV17L2
ADGRL1
YIPF2
DOCK6
RAB11B
KDM4B
DPP9
ZBTB7A
NFIC
NCLN
MOB3A
PCSK4
DAZAP1
SBNO2
ARHGAP45
RASGEF1C
MAML1
ADAMTS2
ZNF454
PHYKPL
CDHR2
KIAA1191
ANKRD31
CERT1
JMY
RASGRF2
VCAN
ADGRV1
MCC
PRDM6
LYRM7
P4HA2
SEPTIN8
FSTL4
VDAC1
MACROH2A1
TGFBI
SPOCK1
KLHL3
CTNNA1
NRG2
PCDHGA4
DIAPH1
GNPDA1
ARHGAP26
PPP2R2B
DPYSL3
JAKMIP2
CYSTM1
PCDHAC2
HTR4
ABLIM3
AFAP1L1
ARHGEF37
PPARGC1B
PDE6A
HMGXB3
CSF1R
CDX1
TCOF1
SYNPO
DNAAF5
SUN1
MAD1L1
CHST12
GET4
TTYH3
GNA12
SDK1
FOXK1
RADIL
TNRC18
CYTH3
LMTK2
TRRAP
MMD2
SMURF1
ALKBH4
NSUN5
BCL7B
VPS37D
AUTS2
TMEM248
TPST1
PRR14
RABEP2
GTF3C1
KDM8
CLIP2
SDR42E2
IQCK
MRTFB
CALN1
SNX29
TXNDC11
CLEC16A
CIITA
GRIN2A
NUDT16L1
DNAJA3
SRL
ADCY9
TRAP1
NLRC3
E4F1
IGFALS
CLCN7
LMF1
WDR90
PIGQ
CAPN15
FAM234A
NPRL3
PAQR4
TBC1D24
PHF2
ST6GAL2
NCK2
SLC9A2
TBC1D8
RPL31
KIAA1211L
INPP4A
TACR1
STAMBP
FBXO41
DYSF
USP34
KIAA1841
EML6
CTNNA2
SOCS5
RHOQ
SLC3A1
TTC27
GALNT14
PLB1
BABAM2
DNMT3A
LDAH
OSR1
VSNL1
LPIN1
ROCK2
KLF11
GRHL1
ALK
KIDINS220
COLEC11
EIPR1
SH3YL1
ZNF250
ADCK5
DCDC2C
MROH1
PLEC
ZNF623
ADGRB1
SLC52A2
PTP4A3
DENND3
PTK2
AGO2
TRAPPC9
KCNK9
COL22A1
TSNARE1
TSNARE2
TG
SNX31
SPAG1
VPS13B
LAPTM4B
PTDSS1
ESRP1
TPD52
JPH1
TRAM1
PLAG1
LYN
LYPLA1
ST18
PRKDC
SPIDR
GPR161
POU2F1
MAEL
FAM78B
USP21
F11R
ARHGEF11
RUSC1
TDRD10
ATP8B2
CELF3
SELENBP1
GOLPH3L
FCRL5
MAN1A2
CD101
IGSF3
CSF1
EPS8L3
SARS1
GPSM2
SLC25A24
TRMT13
DPYD
ALG14
SLC44A3
BCAR3
MTF2
TGFBR3
TLCD4
ZNF644
LRRC8D
CLCA1
ZNHIT6
DDAH1
SBF1
PPP6R2
BRD1
TAFA5
TBC1D22A
GRAMD4
TRMU
ATXN10
UPK3A
SHISAL1
SCUBE1
TTLL1
CYP2D25
TNRC6B
MGAT3
TAB1
NPTXR
TMEM184B
PLA2G6
TMPRSS6
PRDM4
POLR3B
DDX23
RND1
DNAJC22
SPATS2
DIP2B
SPRYD3
PDE1B
TESPA1
R3HDM2
RASSF3
GRIP1
RAP1B
PTPRB
OSBPL8
ATF7
OVCH1
ERGIC2
ITPR2
PYROXD1
AEBP2
ATF7IP
USP5
TSPAN11
WNK1
ADIPOR2
FGD4
CECR2
TUBA8
SLC2A13
COL2A1
PFKM
SLC41A2
TXNRD1
C12orf73
ANO4
CDK17
LTA4H
NTN4
CEP83
MRPL42
ATP2B1
KITLG
NAV3
DEF8
FANCA
ZNF276
ANKRD11
CBFA2T3
PIEZO1
SNAI3
BANP
CA5A
KLHDC4
ZCCHC14
GSE1
KIAA0513
ZDHHC7
CRISPLD2
USP10
ATP2C2
MBTPS1
SLC38A8
MLYCD
CDH13
PLCG2
CMIP
C16orf46
ATMIN
CDYL2
WWOX
ADAMTS18
WWP2
TANGO6
MT4
NLRC5
PSME3IP1
COQ9
KIFC3
CFAP20
NDRG4
LRRC36
HSD11B2
ADCY7
GPATCH1
PEPD
CD22
TMEM147
KMT2B
RINL
FBXO17
SUPT5H
MEGF8
PPP1R37
MARK4
CCDC8
PTGIR
SLC1A5
ZC3H4
DHX34
NAPA
NOP53
LIG1
CYTH2
NUCB1
SNRNP70
SYT3
PRPF31
ZNF784
NLRP13
ZNF606
AGRN
UBE2J2
PRKCZ
SKI
MEGF6
CEP104
DNAJC11
CAMTA1
PIK3CD
PGD
TNFRSF1B
PRDM2
CTRC
RCC2
ALDH4A1
CAPZB
LUZP1
GRHL3
RUNX3
RHCE
KIAA1522
ZSCAN20
KIAA0319L
GRIK3
MEAF6
MACF1
LDLRAD4
EPB41L3
CABLES1
LAMA3
TRAPPC8
NOL4
DTNA
AK5
ST6GALNAC3
CACHD1
DOCK7
FGGY
C8B
ACOT11
SSBP3
YIPF1
CPT2
ZFYVE9
AGBL4
SPATA6
CYP4B1
DMBX1
POMGNT1
MAST2
EIF2B3
KIF2C
ERI3
ST3GAL3
CTPS1
EXOC2
GMDS
SERPINB6
NQO2
BPHL
TUBB2B
PSMG4
SLC22A23
PRPF4B
CDYL
COTL1
DSP
SNRNP48
ELOVL2
NEDD9
HIVEP1
PHACTR1
SIRT5
JARID2
ATXN1
CAP2
KDM1B
MRPS18B
ABHD16A
VARS1
SKIV2L
AGPAT1
KHDRBS2
DST
SYNGAP1
NUDT3
CDKN1A
ZNRF1
FOXP4
CUL9
RUNX2
CYP39A1
GLYATL3
TRAM2
ACSBG1
TBC1D2B
ADAMTS7
CPEB1
PDE8A
SLC41A3
CFAP100
TICRR
PRC1
PSTPIP1
PTPN9
NEIL1
INSYN1
RALGAPA1
SCFD1
ZNF568
SIPA1L3
ABHD4
RYR3
SPTB
SUSD6
SLC8A3
MAP3K9
DPF3
COQ6
ESRRB
NRXN3
DIO2
FOXN3
TDP1
RPS6KA5
CCDC88C
SLC24A4
RIN3
CCDC85C
EVL
WDR25
MAEA
FAM53A
TMEM129
NSD2
POLN
FAM193A
SIGLEC5
CLDND2
HTT
RGS12
DOK7
NADK
SORCS2
TADA2B
EVC2
STX18
SLC2A9
WDR1
RAB28
NCAPG
RBPJ
TBC1D1
LIMCH1
GASK1B
RAPGEF2
TMA16
SELENON
THEGL
PPEF2
FRAS1
GATB
ARHGAP10
JADE1
LEF1
ARHGEF38
MANBA
STPG2
SNCA
ABCG2
AFF1
WDFY3
COPS4
ENOPH1
RASGEF1B
CFAP299
ANTXR2
DENND5A
DENND2B
TRIM66
STK33
RIC3
PPFIBP2
DCHS1
KDM4A
STIM1
CLPB
RELT
PLEKHB1
C2CD3
CHRDL2
RNF169
ARRB1
WNT11
MYO7A
USP35
GAB2
FARS2
MTNR1B
LYRM4
MMP3
PPP2R1B
PCSK7
CEP164
DSCAML1
TECTA
SORL1
PRDM10
ZBTB44
ANKIB1
PDK4
CDCA7L
RAPGEF5
SRPK2
LAMB1
PRRC2C
DARS2
ZBTB37
MRPS14
QSOX1
CACNA1E
NMNAT2
C1orf21
PROX1
PACC1
VWC2
IKZF1
DDC
EGFR
UCHL5
ESRRG
TGFB2
MIA3
SRP9
EPHX1
ACBD3
PARP1
PLD5
ADSS2
CNST
CAPN2
ASPM
DENND1B
NEK7
KIF14
KIF21B
LGR6
DAPK1
CNTFR
NOL6
APTX
MFSD14B
TMEM236
RSU1
FRMD4A
PIP4K2A
MLLT10
PARD3
CUL2
DHTKD1
UPF2
ECHDC3
TAF3
FBH1
PITRM1
PFKP
ADARB2
DIP2C
CRYL1
IL17D
XPO4
LATS2
SKA3
ZDHHC20
FGF9
SACS
MIPEP
NUP58
ATP8A2
CDK8
GPR12
USP12
LNX2
PAN3
FLT1
HERC3
SLC7A1
DCLK1
UFM1
THSD1
RNASEH2B
FNDC3A
ZC3H13
COG3
ENOX1
KBTBD6
KLF12
FARP1
STK24
CLYBL
PCCA
NALCN
FGF14
ANKRD10
ARHGEF7
TUBGCP3
ATP11A
CUL4A
TMCO3
TBCD
CSNK1D
ZC3H11A
FASN
SLC38A10
SRGAP2
AATK
BAIAP2
CHMP6
RPTOR
NPTX1
CCDC40
CBX2
CYTH1
DNAH17
PGS1
SEPTIN9
MGAT5B
UBE2O
RNF157
FBF1
ITGB4
RECQL5
CD46
ABCA13
KCNJ2
AXIN2
NOL11
BPTF
MAP3K3
TLK2
GLRX2
KANSL1
MAPT
PLEKHM1
HDAC5
MLX
RAB5C
PCGF2
NPEPPS
PDK2
MSI2
MKS1
PPM1E
EFCAB2
HNF1B
TAF15
RASL10B
MYO1D
RHBDL3
RAB11FIP4
KSR1
NXN
VPS53
RPH3AL
DOC2B
SLC43A2
SGSM2
MNT
ANKFY1
SPNS2
PELP1
DLG4
CHD3
NTN1
GLP2R
GAS7
CELF2
DNAH9
ZNF18
MYOCD
ELAC2
ADORA2B
SPECC1
LARP4B
B9D1
SLC5A10
FLII
RAI1
ZMYM5
MPRIP
TMEM11
MAP2K3
KCNH8
OSBPL10
SCN5A
PLXNB1
IFRD2
POC1A
DNAH1
SEMA3G
TKT
CCDC66
FLNB
SGCG
MAGI1
TAFA4
FRMD4B
ITPR1
SETD5
ATP2B2
RAF1
IQSEC1
EEFSEC
TPRA1
TF
NCK1
MRPS22
ATR
SLC9A9
MTUS2
USP13
EIF4G1
HMGB1
DLG1
FYTTD1
MYLK
PDIA5
CCDC191
NAA50
GTPBP8
ALCAM
TTC6
GBE1
URB1
SON
ITSN1
RCAN1
RUNX1
HLCS
DYRK1A
BRWD1
PCP4
MX1
RIPK4
PRDM15
C2CD2
IFT43
TFF2
SLC37A1
UBE2G2
MYO16
NAXD
SEMA4D
SH3RF1
EP400
MMP17
NCOR2
ABCB9
KNTC1
CLIP1
KDM2B
ANAPC5
CAMKK2
RAD9B
PPTC7
BRAP
SRRM4
TBX5
RBM19
SIRT4
TTC28
CABIN1
MAPK1
ZDHHC8
HEATR1
ARID4B
TIMP2
USP36
GALNT2
TAF5L
CDH23
KCNMA1
GRID1
SGMS1
SORBS1
ZFYVE27
ARMH3
PCGF6
SH3PXD2A
EFCAB13
ABLIM1
FAM160B1
HSPA12A
RAB11FIP2
CACUL1
GRK5
BTBD16
CTBP2
UROS
ADAM12
C10orf90
MGMT
EBF3
TCERG1L
BNIP3
JAKMIP3
STK32C
INPP5A
CFAP46
GPR39
C2orf76
CLASP1
DLGAP2
AGA
ZNF703
TNKS
HS6ST1
SAP130
IWS1
TANC1
KCNH7
STK39
MYO3B
DCAF17
CDCA7
NCOR1
PRKRA
C2orf88
MFSD6
SATB2
SPATS2L
PEMT
FLACC1
BMPR2
FAM117B
PLEKHM3
ATIC
CMTM6
CUL3
MAP4
COL4A4
NGEF
INPP5D
HJURP
AGAP1
IQCA1
RAMP1
TRAF3IP1
HDAC4
NDUFA10
PASK
SEPTIN2
D2HGDH
CTNND2
CDH6
NIM1K
PLPP1
KIF2A
IPO11
RNF180
TRAPPC13
MAP1B
C5orf47
STK10
KCNIP1
TENM2
ATP10B
C1QTNF2
TTC1
CCT5
TENT4A
NDUFS6
SLC12A7
TRIP13
BRD9
ZMAT4
SLC20A2
PLCB1
PLCB4
SEC23B
RALGAPA2
HSF2BP
TRAPPC10
CEP250
DLGAP4
SOGA1
PWP2
DHX35
CHD6
PTPRT
PCBP3
TTPAL
PABPC1L
ZSWIM3
ZMYND8
SULF2
KIF13B
ARFGEF2
STAU1
BCAS4
SLX9
NFATC2
ATP9A
ZFP64
RAB22A
CTSZ
TUBB1
ZNF831
PHACTR3
MLEC
CDH4
GID8
STMN3
ZGPAT
TPD52L2
VIPR2
WDR60
NCAPG2
PTPRN2
DNAJB6
RNF32
PAXIP1
DPP6
KMT2C
GALNT11
PRKAG2
AGK
DENND2A
HIPK2
KIAA1549
DGKI
EXOC4
CHCHD3
PLXNA4
COPG2
NRF1
KCP
IMPDH1
SND1
GRM8
WNT2
MDFIC
BMPER
PDE1C
MINDY4
GARS1
CREB5
VOPP1
DBNL
ADCY1
CCM2
NUDCD3
POU6F2
ARSL
PDE11A
AOX2
SHROOM2
WWC3
CLCN4
HCCS
RAPH1
FRMPD4
MOSPD2
AP1S2
TXLNG
REPS2
NHS
RAI2
ADGRG2
SH3KBP1
MAP7D2
PHEX
SRPX
SLC9A7
RBM10
USP11
ZNF81
HDLBP
WAS
CLCN5
RTP5
SPIN3
ATRX
FRMPD3
RAB33A
RAP2C
GPC4
SRD5A1
AFF2
TMEM185A
MTM1
CD99L2
SDHA
SLC6A8
SLC10A3
G6PD
STX16
NOM1
ACTR3B
GIMAP4
PODXL
COA1
STS
OFD1
DHRSX

## Sheet: Blastocyst v All Brain - Methyl
Supplementary Table S12B. Identification of differentially methylated regions in expanded blastocysts compared with differentially methylated sites in brain tissue from all offspring derived through mtDNA supplementation. Oranage indicates presence in both columns.
Blastocyst DMRs	Methylation
SHANK2	ADNP2 (128030715- 128113288)
PPFIA1	PRKCA (12882064- 13263554)
ANO1	SH3BGRL2 (86358483- 86481776)
FSTL4	LCP1 (21126539- 21223550)
TAFA5	TNRC6C (3847901- 3935368)
GSE1	LRCH1 (20688596- 20906608)
ZDHHC7	ADAMTS6 (43702521- 44019704)
SLC22A23	NA
PHACTR1	LRCH1 (20688596- 20906608)
DST	between TPT1 (11:21929221-21932691) and 11 (21848941-21865590) 21929221
CCDC88C	LCP1 (21126539- 21223550)
FRAS1	PRPF6 (62815085- 62858382)
EGFR	ESD (20651822- 20672244)
FRMD4A	between TAFA5 (5:1414144-1569846) and 5 (770654-808006) 1414144
PITRM1	between MAGI2 (9:100847013-102170004) and 9 (100187843-100272532) 100847013
SACS	VPS26C (200869167- 200926108)
COG3	between BNIP3 (14:140362127-140371907) and 14 (139774199-139954817) 140362127
SEPTIN9	between CTTN (2:3031103-3060813) and 2 (2864331-3015314) 3031103
ABCA13	FRAS1 (73502717- 73957375)
TCERG1L	SLCO4A1 (61947628- 61969970)
BNIP3	FRMD4A (47384861- 48049706)
COL4A4	between SHROOM2 (X:6296219-6448992) and X (6018322-6018423) 6296219
NDUFA10	between PIGG (8:20646-43330) and 8 (0-0) 20646
TRIP13	between DNAJC5 (17:62754802-62780468) and 17 (62733593-62750557) 62754802
CDH4	LAMA5 (61697517- 61747955)
STMN3	LRCH1 (20688596- 20906608)
TPD52L2	between U2 (6:24518615-24518701) and 6 (23691605-23691795) 24518615
PTPRN2	between MAP4K3 (3:100887143-101084677) and 3 (100625370-100625658) 100887143
SHROOM2	ATG2A (7262031- 7282347)
STX16	RIPOR2 (19609358- 19838093)
FAM120B	ADGRG6 (22662022- 22801848)
WDR27	PTPRN2 (721131- 1389607)
AFDN	LAMA5 (61697517- 61747955)
FGFR1OP	CUBN (43102946- 43414758)
PDE10A	EDAR (47396330- 47465784)
AGPAT4	between STMN3 (17:62600455-62609018) and 17 (62568549-62584820) 62600455
IGF2R	between ZNF180 (6:50987467-51008479) and 6 (50915431-50968600) 50987467
PNLDC1	TCERG1L (139774199- 139954817)
SOD2	USP43 (54584343- 54641116)
FNDC1	between TPT1 (11:21929221-21932691) and 11 (21848941-21865590) 21929221
SYNJ2	NTSR1 (61989402- 62033548)
SNX9	LAMA5 (61697517- 61747955)
ARID1B	between MYC (4:12455122-12461078) and 4 (10179758-10451929) 12455122
TIAM2	PPFIA1 (3073241- 3164235)
SCAF8	between COG3 (11:21759180-21826913) and 11 (21612493-21622446) 21759180
MTHFD1L	between U6 (3:13383092-13383200) and 3 (11956300-12039978) 13383092
TXLNB	LYRM9 (44271524- 44289612)
TNFAIP3	between ssc-mir-1 (17:61894036-61894143) and 17 (61824899-61834267) 61894036
EYA4	RGS19 (62889210- 62895556)
AKAP7	between IRF8 (6:3041645-3097406) and 6 (2592993-2597659) 3041645
HDDC2	between BHLHE23 (17:62227916-62228638) and 17 (62186112-62200084) 62227916
ANKRD6	between MFAP4 (12:60137566-60144207) and 12 (60117461-60126173) 60137566
GRIK2	between COL9A3 (17:62074855-62093703) and 17 (62058424-62062960) 62074855
CXXC1	GRAMD1A (44569030- 44594170)
ALDH1A2	SLCO4A1 (61947628- 61969970)
CGNL1	CBY2 (21612493- 21622446)
SCG3	between ssc-mir-1 (17:61894036-61894143) and 17 (61824899-61834267) 61894036
ATP8B4	between MYT1L (3:132125508-132294013) and 3 (131360883-131435579) 132125508
FRMD5	between U6 (17:39088465-39088574) and 17 (39031957-39063699) 39088465
INO80	FBLN1 (3839502- 3927183)
IGF1R	OGFOD3 (677179- 689926)
KLF13	CCDC88C (112917534- 113045682)
ZNF407	SLC66A2 (127894111- 127952225)
CDH7	LTBP1 (106300750- 106724737)
CCBE1	DNAJC5 (62754802- 62780468)
IGDCC4	between NTSR1 (17:61989402-62033548) and 17 (61947628-61969970) 61989402
DENND4A	COL4A4 (128476257- 128595477)
FANCM	OSBPL2 (61643377- 61685819)
MNAT1	between STX16 (17:58840006-58873241) and 17 (58659642-58708463) 58840006
BNC2	between PIGG (8:20646-43330) and 8 (0-0) 20646
KDM4C	KCNG2 (127866238- 127891916)
TLE1	CEP112 (12392875- 12815800)
RECK	NA
CCDC180	between MROH9 (9:63620228-63727022) and 9 (62101613-62499581) 63620228
INVS	TAF4 (61465822- 61529890)
SLC44A1	NA
PALM2AKAP2	HRH3 (61622938- 61627278)
LPAR1	between C12orf75 (5:14720120-14755815) and 5 (14102006-14177584) 14720120
FKBP15	USP43 (54584343- 54641116)
ASTN2	between TSHZ3 (6:41345470-41423700) and 6 (40292951-40615673) 41345470
CDK5RAP2	TSKU (10927342- 10942668)
PDCL	between TAFA5 (5:1414144-1569846) and 5 (770654-808006) 1414144
DENND1A	between COG3 (11:21759180-21826913) and 11 (21612493-21622446) 21759180
NEK6	RTEL1 (62611909- 62634690)
ADGRD2	DLAT (39738564- 39796806)
NR5A1	PIH1D2 (39765305- 39775401)
MAPKAP1	GATA5 (61824899- 61834267)
ZBTB34	PRPF6 (62815085- 62858382)
STXBP1	between IRX1 (16:77695071-77701236) and 16 (76742236-76742325) 77695071
SH2D3C	PWWP2B (140636964- 140657623)
SPTAN1	between SLC47A1 (12:60021188-60056938) and 12 (59936848-59954358) 60021188
SH3GLB2	POLR1A (58667971- 58750421)
CRAT	AFMID (3759708- 3785835)
HMCN2	between CDH10 (16:12094710-12277315) and 16 (9985126-10384663) 12094710
FUBP3	PARN (28612269- 28802504)
FIBCD1	between OTOA (3:23570382-23662480) and 3 (23255961-23366351) 23570382
NUP214	PARD6G (128162600- 128250663)
PRRC2B	between PIGG (8:20646-43330) and 8 (0-0) 20646
RAPGEF1	SEMA5A (72756383- 73328981)
BBLN	between SHANK2 (2:2864331-3015314) and 2 (2377416-2391447) 2864331
MED27	between AMER2 (11:3124317-3127433) and 11 (2750363-2750446) 3124317
SETX	between SSH3 (2:5185503-5193155) and 2 (5160955-5164266) 5185503
AK8	MYT1L (132125508- 132294013)
VAV2	OSBPL2 (61643377- 61685819)
GTF3C5	between MYT1L (3:132125508-132294013) and 3 (131360883-131435579) 132125508
RALGDS	NA
BRD3	between IRF8 (6:3041645-3097406) and 6 (2592993-2597659) 3041645
LMNTD2	between PDGFB (5:8986462-9007435) and 5 (8928709-8928788) 8986462
PHRF1	between KCNA5 (5:65439336-65442207) and 5 (65052519-65123788) 65439336
DEAF1	CYP2F1 (49017008- 49029388)
AP2A2	SEPTIN11 (72543621- 72679171)
MOB2	DNAI2 (6809335- 6832766)
KCNQ1	TMEM138 (10131633- 10143038)
TNFRSF6	between LRRC63 (11:21080028-21125646) and 11 (20995688-21036014) 21080028
PPP6R3	ZBTB46 (62659786- 62709235)
CHKA	GSE1 (3246764- 3349122)
SPTBN2	TCFL5 (62093907- 62115650)
DPP3	WNK4 (20065061- 20081762)
SF3B2	OTOA (23570382- 23662480)
SART1	LMOD1 (24164792- 24193820)
KAT5	SEPTIN9 (4254775- 4405628)
SNX15	PPIH (168742005- 168760286)
PYGM	PHACTR1 (9105874- 9666881)
SPINDOC	between ADGRL2 (6:131727084-132113933) and 6 (130153377-130153483) 131727084
ATL3	between CACNA1C (5:69275176-69448430) and 5 (68923903-68975957) 69275176
UBXN1	TPD52L2 (62733593- 62750557)
INCENP	between TERT (16:79258591-79276421) and 16 (79237061-79248500) 79258591
MRP-L21	CMPK2 (128903616- 128917871)
DAGLA	ZDHHC7 (3786325- 3817957)
PGA5	EGFR (139300022- 139475589)
MED19	between TNFRSF19 (11:2543812-2640736) and 11 (2382906-2442316) 2543812
CLP1	DKC1 (125218923- 125229525)
PTPRJ	between KDM2A (2:5240312-5357829) and 2 (5209439-5227758) 5240312
ACCS	between ssc-mir-9785 (AEMK02000499.1:24651-24728) and AEMK02000499.1 (0-0) 24651
LDLRAD3	ANO1 (3202166- 3373411)
TMEM258	LIFR (23634298- 23804854)
HIPK3	SLC22A23 (1988696- 2131908)
MPPED2	SLCO4A1 (61947628- 61969970)
LUZP2	GSDME (47526797- 47583731)
NAV2	between U6 (4:128100926-128101032) and 4 (127573703-127709942) 128100926
MRVI1	between NDUFA10 (15:138986421-139031897) and 15 (138381635-138614301) 138986421
BTNL9	ZNF618 (254477872- 254672964)
MEF2B	between XRCC2 (18:4808470-4835802) and 18 (3148483-4054118) 4808470
CRTC1	ABCA13 (135115078- 135451812)
TMEM59L	between PIGG (8:20646-43330) and 8 (0-0) 20646
ELL	between TRIP13 (16:79458847-79473712) and 16 (79400997-79419759) 79458847
LSM4	EPN2 (60171920- 60234278)
MPV17L2	between MAN1A1 (1:42729722-42896283) and 1 (41057838-41265375) 42729722
ADGRL1	between U6 (1:62722215-62722312) and 1 (60771572-60944038) 62722215
YIPF2	ADRM1 (61692945- 61698144)
DOCK6	between FSTL4 (2:135488563-136096787) and 2 (135345867-135391108) 135488563
RAB11B	DNAJC5 (62754802- 62780468)
KDM4B	between SACS (11:2382906-2442316) and 11 (1554763-1582408) 2382906
DPP9	between SERTAD4 (9:132737299-132748448) and 9 (132621886-132622001) 132737299
ZBTB7A	NA
NFIC	NA
NCLN	between CIBAR2 (6:3710213-3720198) and 6 (3246764-3349122) 3710213
MOB3A	between CDH17 (4:42515276-42597772) and 4 (42458466-42471929) 42515276
PCSK4	KIRREL3 (53491991- 53664072)
DAZAP1	CTTN (3031103- 3060813)
SBNO2	between TLNRD1 (7:49833210-49837331) and 7 (49814102-49814207) 49833210
ARHGAP45	CDH4 (60959190- 61451878)
RASGEF1C	between NQO1 (6:17292770-17302590) and 6 (17233858-17245451) 17292770
MAML1	between GUCA2A (6:169146334-169148286) and 6 (168994494-169135040) 169146334
ADAMTS2	between PIGG (8:20646-43330) and 8 (0-0) 20646
ZNF454	CCND3 (37082097- 37181366)
PHYKPL	between TMPRSS3 (13:205709663-205732824) and 13 (205687560-205691460) 205709663
CDHR2	COL13A1 (72787303- 72953095)
KIAA1191	between ELOVL6 (8:112027054-112191274) and 8 (111748514-111858510) 112027054
ANKRD31	VPS13A (230069368- 230331200)
CERT1	TCFL5 (62093907- 62115650)
JMY	NA
RASGRF2	ANO1 (3202166- 3373411)
VCAN	MICU2 (1421171- 1500396)
ADGRV1	between NKAIN4 (17:62356422-62380859) and 17 (62329302-62341413) 62356422
MCC	between DNMT3L (13:207119051-207132538) and 13 (207042952-207056770) 207119051
PRDM6	ZMIZ1 (81455127- 81647939)
LYRM7	between MYT1L (3:132125508-132294013) and 3 (131360883-131435579) 132125508
P4HA2	between COL4A1 (11:76858356-76997322) and 11 (76626179-76653881) 76858356
SEPTIN8	between FGF1 (2:144133392-144241323) and 2 (143967991-143968102) 144133392
VDAC1	between BSPRY (1:253975973-254003162) and 1 (253945953-253966692) 253975973
MACROH2A1	between SHANK2 (2:2864331-3015314) and 2 (2377416-2391447) 2864331
TGFBI	CD300LB (6637483- 6646394)
SPOCK1	SLC4A3 (121630316- 121643539)
KLHL3	between KCNG2 (6:127866238-127891916) and 6 (127382263-127392164) 127866238
CTNNA1	between MROH9 (9:63620228-63727022) and 9 (62101613-62499581) 63620228
NRG2	NA
PCDHGA4	CTTN (3031103- 3060813)
DIAPH1	between TNFRSF18 (6:63516045-63518405) and 6 (63497597-63511918) 63516045
GNPDA1	between PITRM1 (10:66996954-67047235) and 10 (66488391-66497844) 66996954
ARHGAP26	between SMAD3 (1:164998103-165124449) and 1 (164656887-164735704) 164998103
PPP2R2B	between CD6 (2:10738471-10785516) and 2 (10648974-10673919) 10738471
DPYSL3	AFAP1L2 (124630799- 124672813)
JAKMIP2	between ATG4C (6:149608220-149692153) and 6 (149154033-149155478) 149608220
CYSTM1	between CYP4A24 (6:164496928-164695871) and 6 (164283366-164295290) 164496928
PCDHAC2	between U6 (10:67302626-67302732) and 10 (67022655-67082449) 67302626
HTR4	ABCA13 (135115078- 135451812)
ABLIM3	between RPS6KC1 (9:130255308-130435315) and 9 (129532184-129580982) 130255308
AFAP1L1	between SUGCT (18:53639872-54283251) and 18 (52889684-52900967) 53639872
ARHGEF37	SHANK2 (2864331- 3015314)
PPARGC1B	CDH4 (60959190- 61451878)
PDE6A	RTEL1 (62611909- 62634690)
HMGXB3	AHRR (79730926- 79810188)
CSF1R	between SAE1 (6:52957469-53030582) and 6 (52894951-52938164) 52957469
CDX1	CHRNG (133052031- 133058544)
TCOF1	between RPS21 (17:61763574-61764832) and 17 (61697517-61747955) 61763574
SYNPO	between LARP7 (8:110069829-110089708) and 8 (108915572-109222905) 110069829
DNAAF5	between PIGG (8:20646-43330) and 8 (0-0) 20646
SUN1	DST (28812252- 29300152)
MAD1L1	between AAR2 (17:39498730-39522695) and 17 (39255773-39309436) 39498730
CHST12	TAF4 (61465822- 61529890)
GET4
TTYH3
GNA12
SDK1
FOXK1
RADIL
TNRC18
CYTH3
LMTK2
TRRAP
MMD2
SMURF1
ALKBH4
NSUN5
BCL7B
VPS37D
AUTS2
TMEM248
TPST1
PRR14
RABEP2
GTF3C1
KDM8
CLIP2
SDR42E2
IQCK
MRTFB
CALN1
SNX29
TXNDC11
CLEC16A
CIITA
GRIN2A
NUDT16L1
DNAJA3
SRL
ADCY9
TRAP1
NLRC3
E4F1
IGFALS
CLCN7
LMF1
WDR90
PIGQ
CAPN15
FAM234A
NPRL3
PAQR4
TBC1D24
PHF2
ST6GAL2
NCK2
SLC9A2
TBC1D8
RPL31
KIAA1211L
INPP4A
TACR1
STAMBP
FBXO41
DYSF
USP34
KIAA1841
EML6
CTNNA2
SOCS5
RHOQ
SLC3A1
TTC27
GALNT14
PLB1
BABAM2
DNMT3A
LDAH
OSR1
VSNL1
LPIN1
ROCK2
KLF11
GRHL1
ALK
KIDINS220
COLEC11
EIPR1
SH3YL1
ZNF250
ADCK5
DCDC2C
MROH1
PLEC
ZNF623
ADGRB1
SLC52A2
PTP4A3
DENND3
PTK2
AGO2
TRAPPC9
KCNK9
COL22A1
TSNARE1
TSNARE2
TG
SNX31
SPAG1
VPS13B
LAPTM4B
PTDSS1
ESRP1
TPD52
JPH1
TRAM1
PLAG1
LYN
LYPLA1
ST18
PRKDC
SPIDR
GPR161
POU2F1
MAEL
FAM78B
USP21
F11R
ARHGEF11
RUSC1
TDRD10
ATP8B2
CELF3
SELENBP1
GOLPH3L
FCRL5
MAN1A2
CD101
IGSF3
CSF1
EPS8L3
SARS1
GPSM2
SLC25A24
TRMT13
DPYD
ALG14
SLC44A3
BCAR3
MTF2
TGFBR3
TLCD4
ZNF644
LRRC8D
CLCA1
ZNHIT6
DDAH1
SBF1
PPP6R2
BRD1
TBC1D22A
GRAMD4
TRMU
ATXN10
UPK3A
SHISAL1
SCUBE1
TTLL1
CYP2D25
TNRC6B
MGAT3
TAB1
NPTXR
TMEM184B
PLA2G6
TMPRSS6
PRDM4
POLR3B
DDX23
RND1
DNAJC22
SPATS2
DIP2B
SPRYD3
PDE1B
TESPA1
R3HDM2
RASSF3
GRIP1
RAP1B
PTPRB
OSBPL8
ATF7
OVCH1
ERGIC2
ITPR2
PYROXD1
AEBP2
ATF7IP
USP5
TSPAN11
WNK1
ADIPOR2
FGD4
CECR2
TUBA8
SLC2A13
COL2A1
PFKM
SLC41A2
TXNRD1
C12orf73
ANO4
CDK17
LTA4H
NTN4
CEP83
MRPL42
ATP2B1
KITLG
NAV3
DEF8
FANCA
ZNF276
ANKRD11
CBFA2T3
PIEZO1
SNAI3
BANP
CA5A
KLHDC4
ZCCHC14
KIAA0513
CRISPLD2
USP10
ATP2C2
MBTPS1
SLC38A8
MLYCD
CDH13
PLCG2
CMIP
C16orf46
ATMIN
CDYL2
WWOX
ADAMTS18
WWP2
TANGO6
MT4
NLRC5
PSME3IP1
COQ9
KIFC3
CFAP20
NDRG4
LRRC36
HSD11B2
ADCY7
GPATCH1
PEPD
CD22
TMEM147
KMT2B
RINL
FBXO17
SUPT5H
MEGF8
PPP1R37
MARK4
CCDC8
PTGIR
SLC1A5
ZC3H4
DHX34
NAPA
NOP53
LIG1
CYTH2
NUCB1
SNRNP70
SYT3
PRPF31
ZNF784
NLRP13
ZNF606
AGRN
UBE2J2
PRKCZ
SKI
MEGF6
CEP104
DNAJC11
CAMTA1
PIK3CD
PGD
TNFRSF1B
PRDM2
CTRC
RCC2
ALDH4A1
CAPZB
LUZP1
GRHL3
RUNX3
RHCE
KIAA1522
ZSCAN20
KIAA0319L
GRIK3
MEAF6
MACF1
LDLRAD4
EPB41L3
CABLES1
LAMA3
TRAPPC8
NOL4
DTNA
AK5
ST6GALNAC3
CACHD1
DOCK7
FGGY
C8B
ACOT11
SSBP3
YIPF1
CPT2
ZFYVE9
AGBL4
SPATA6
CYP4B1
DMBX1
POMGNT1
MAST2
EIF2B3
KIF2C
ERI3
ST3GAL3
CTPS1
EXOC2
GMDS
SERPINB6
NQO2
BPHL
TUBB2B
PSMG4
PRPF4B
CDYL
COTL1
DSP
SNRNP48
ELOVL2
NEDD9
HIVEP1
SIRT5
JARID2
ATXN1
CAP2
KDM1B
MRPS18B
ABHD16A
VARS1
SKIV2L
AGPAT1
KHDRBS2
SYNGAP1
NUDT3
CDKN1A
ZNRF1
FOXP4
CUL9
RUNX2
CYP39A1
GLYATL3
TRAM2
ACSBG1
TBC1D2B
ADAMTS7
CPEB1
PDE8A
SLC41A3
CFAP100
TICRR
PRC1
PSTPIP1
PTPN9
NEIL1
INSYN1
RALGAPA1
SCFD1
ZNF568
SIPA1L3
ABHD4
RYR3
SPTB
SUSD6
SLC8A3
MAP3K9
DPF3
COQ6
ESRRB
NRXN3
DIO2
FOXN3
TDP1
RPS6KA5
SLC24A4
RIN3
CCDC85C
EVL
WDR25
MAEA
FAM53A
TMEM129
NSD2
POLN
FAM193A
SIGLEC5
CLDND2
HTT
RGS12
DOK7
NADK
SORCS2
TADA2B
EVC2
STX18
SLC2A9
WDR1
RAB28
NCAPG
RBPJ
TBC1D1
LIMCH1
GASK1B
RAPGEF2
TMA16
SELENON
THEGL
PPEF2
GATB
ARHGAP10
JADE1
LEF1
ARHGEF38
MANBA
STPG2
SNCA
ABCG2
AFF1
WDFY3
COPS4
ENOPH1
RASGEF1B
CFAP299
ANTXR2
DENND5A
DENND2B
TRIM66
STK33
RIC3
PPFIBP2
DCHS1
KDM4A
STIM1
CLPB
RELT
PLEKHB1
C2CD3
CHRDL2
RNF169
ARRB1
WNT11
MYO7A
USP35
GAB2
FARS2
MTNR1B
LYRM4
MMP3
PPP2R1B
PCSK7
CEP164
DSCAML1
TECTA
SORL1
PRDM10
ZBTB44
ANKIB1
PDK4
CDCA7L
RAPGEF5
SRPK2
LAMB1
PRRC2C
DARS2
ZBTB37
MRPS14
QSOX1
CACNA1E
NMNAT2
C1orf21
PROX1
PACC1
VWC2
IKZF1
DDC
UCHL5
ESRRG
TGFB2
MIA3
SRP9
EPHX1
ACBD3
PARP1
PLD5
ADSS2
CNST
CAPN2
ASPM
DENND1B
NEK7
KIF14
KIF21B
LGR6
DAPK1
CNTFR
NOL6
APTX
MFSD14B
TMEM236
RSU1
PIP4K2A
MLLT10
PARD3
CUL2
DHTKD1
UPF2
ECHDC3
TAF3
FBH1
PFKP
ADARB2
DIP2C
CRYL1
IL17D
XPO4
LATS2
SKA3
ZDHHC20
FGF9
MIPEP
NUP58
ATP8A2
CDK8
GPR12
USP12
LNX2
PAN3
FLT1
HERC3
SLC7A1
DCLK1
UFM1
THSD1
RNASEH2B
FNDC3A
ZC3H13
ENOX1
KBTBD6
KLF12
FARP1
STK24
CLYBL
PCCA
NALCN
FGF14
ANKRD10
ARHGEF7
TUBGCP3
ATP11A
CUL4A
TMCO3
TBCD
CSNK1D
ZC3H11A
FASN
SLC38A10
SRGAP2
AATK
BAIAP2
CHMP6
RPTOR
NPTX1
CCDC40
CBX2
CYTH1
DNAH17
PGS1
MGAT5B
UBE2O
RNF157
FBF1
ITGB4
RECQL5
CD46
KCNJ2
AXIN2
NOL11
BPTF
MAP3K3
TLK2
GLRX2
KANSL1
MAPT
PLEKHM1
HDAC5
MLX
RAB5C
PCGF2
NPEPPS
PDK2
MSI2
MKS1
PPM1E
EFCAB2
HNF1B
TAF15
RASL10B
MYO1D
RHBDL3
RAB11FIP4
KSR1
NXN
VPS53
RPH3AL
DOC2B
SLC43A2
SGSM2
MNT
ANKFY1
SPNS2
PELP1
DLG4
CHD3
NTN1
GLP2R
GAS7
CELF2
DNAH9
ZNF18
MYOCD
ELAC2
ADORA2B
SPECC1
LARP4B
B9D1
SLC5A10
FLII
RAI1
ZMYM5
MPRIP
TMEM11
MAP2K3
KCNH8
OSBPL10
SCN5A
PLXNB1
IFRD2
POC1A
DNAH1
SEMA3G
TKT
CCDC66
FLNB
SGCG
MAGI1
TAFA4
FRMD4B
ITPR1
SETD5
ATP2B2
RAF1
IQSEC1
EEFSEC
TPRA1
TF
NCK1
MRPS22
ATR
SLC9A9
MTUS2
USP13
EIF4G1
HMGB1
DLG1
FYTTD1
MYLK
PDIA5
CCDC191
NAA50
GTPBP8
ALCAM
TTC6
GBE1
URB1
SON
ITSN1
RCAN1
RUNX1
HLCS
DYRK1A
BRWD1
PCP4
MX1
RIPK4
PRDM15
C2CD2
IFT43
TFF2
SLC37A1
UBE2G2
MYO16
NAXD
SEMA4D
SH3RF1
EP400
MMP17
NCOR2
ABCB9
KNTC1
CLIP1
KDM2B
ANAPC5
CAMKK2
RAD9B
PPTC7
BRAP
SRRM4
TBX5
RBM19
SIRT4
TTC28
CABIN1
MAPK1
ZDHHC8
HEATR1
ARID4B
TIMP2
USP36
GALNT2
TAF5L
CDH23
KCNMA1
GRID1
SGMS1
SORBS1
ZFYVE27
ARMH3
PCGF6
SH3PXD2A
EFCAB13
ABLIM1
FAM160B1
HSPA12A
RAB11FIP2
CACUL1
GRK5
BTBD16
CTBP2
UROS
ADAM12
C10orf90
MGMT
EBF3
JAKMIP3
STK32C
INPP5A
CFAP46
GPR39
C2orf76
CLASP1
DLGAP2
AGA
ZNF703
TNKS
HS6ST1
SAP130
IWS1
TANC1
KCNH7
STK39
MYO3B
DCAF17
CDCA7
NCOR1
PRKRA
C2orf88
MFSD6
SATB2
SPATS2L
PEMT
FLACC1
BMPR2
FAM117B
PLEKHM3
ATIC
CMTM6
CUL3
MAP4
NGEF
INPP5D
HJURP
AGAP1
IQCA1
RAMP1
TRAF3IP1
HDAC4
PASK
SEPTIN2
D2HGDH
CTNND2
CDH6
NIM1K
PLPP1
KIF2A
IPO11
RNF180
TRAPPC13
MAP1B
C5orf47
STK10
KCNIP1
TENM2
ATP10B
C1QTNF2
TTC1
CCT5
TENT4A
NDUFS6
SLC12A7
BRD9
ZMAT4
SLC20A2
PLCB1
PLCB4
SEC23B
RALGAPA2
HSF2BP
TRAPPC10
CEP250
DLGAP4
SOGA1
PWP2
DHX35
CHD6
PTPRT
PCBP3
TTPAL
PABPC1L
ZSWIM3
ZMYND8
SULF2
KIF13B
ARFGEF2
STAU1
BCAS4
SLX9
NFATC2
ATP9A
ZFP64
RAB22A
CTSZ
TUBB1
ZNF831
PHACTR3
MLEC
GID8
ZGPAT
VIPR2
WDR60
NCAPG2
DNAJB6
RNF32
PAXIP1
DPP6
KMT2C
GALNT11
PRKAG2
AGK
DENND2A
HIPK2
KIAA1549
DGKI
EXOC4
CHCHD3
PLXNA4
COPG2
NRF1
KCP
IMPDH1
SND1
GRM8
WNT2
MDFIC
BMPER
PDE1C
MINDY4
GARS1
CREB5
VOPP1
DBNL
ADCY1
CCM2
NUDCD3
POU6F2
ARSL
PDE11A
AOX2
WWC3
CLCN4
HCCS
RAPH1
FRMPD4
MOSPD2
AP1S2
TXLNG
REPS2
NHS
RAI2
ADGRG2
SH3KBP1
MAP7D2
PHEX
SRPX
SLC9A7
RBM10
USP11
ZNF81
HDLBP
WAS
CLCN5
RTP5
SPIN3
ATRX
FRMPD3
RAB33A
RAP2C
GPC4
SRD5A1
AFF2
TMEM185A
MTM1
CD99L2
SDHA
SLC6A8
SLC10A3
G6PD
NOM1
ACTR3B
GIMAP4
PODXL
COA1
STS
OFD1
DHRSX

## Sheet: Blastocyst v All Heart - Methyl
Supplementary Table S12C. Identification of differentially methylated regions in expanded blastocysts compared with differentially methylated sites in heart tissue from all offspring derived through mtDNA supplementation. Orange indicates presence in both columns.
Blastocyst DMRs	Methylation
SPTBN2	between MAGI2 (9:100847013-102170004) and 9 (100187843-100272532) 100847013
SART1	ZBTB46 (62659786- 62709235)
DAGLA	between U6 (3:13383092-13383200) and 3 (11956300-12039978) 13383092
DCDC2C	LRCH1 (20688596- 20906608)
TAFA5	CBY2 (21612493- 21622446)
SHISAL1	between ALKAL2 (3:132660909-132670124) and 3 (132426431-132431678) 132660909
NAV3	SMYD1 (57867250- 57918568)
DST	between DYRK1A (13:201009480-201159948) and 13 (200869167-200926108) 201009480
SLC24A4	FAM167A (14627230- 14667455)
SORCS2	between COG3 (11:21759180-21826913) and 11 (21612493-21622446) 21759180
PITRM1	LAMA5 (61697517- 61747955)
ADARB2	between KCNG2 (6:127866238-127891916) and 6 (127382263-127392164) 127866238
MIPEP	MYH11 (7002735- 7143095)
LNX2	NDE1 (7125936- 7180623)
COG3	PTPRN2 (721131- 1389607)
DYRK1A	SH3BGRL2 (86358483- 86481776)
GRK5	ZBTB46 (62659786- 62709235)
TCERG1L	LAMA5 (61697517- 61747955)
BNIP3	between MYC (4:12455122-12461078) and 4 (10179758-10451929) 12455122
COL4A4	SLC6A3 (79186108- 79220297)
NDUFA10	SART1 (6354908- 6373272)
STMN3	between CD34 (9:134913121-134937762) and 9 (134584406-134796063) 134913121
PTPRN2	between KCNQ2 (17:62459281-62506424) and 17 (62423878-62435728) 62459281
PLXNA4	COL4A4 (128476257- 128595477)
FAM120B	SSX2IP (129055523- 129114217)
WDR27	LCP1 (21126539- 21223550)
AFDN	between LRRC63 (11:21080028-21125646) and 11 (20995688-21036014) 21080028
FGFR1OP	between LRRC63 (11:21080028-21125646) and 11 (20995688-21036014) 21080028
PDE10A	PARN (28612269- 28802504)
AGPAT4	between U6 (1:62722215-62722312) and 1 (60771572-60944038) 62722215
IGF2R	NA
PNLDC1	SYT17 (26447342- 26548657)
SOD2	ARHGAP12 (42454646- 42577345)
FNDC1	between MYT1L (3:132125508-132294013) and 3 (131360883-131435579) 132125508
SYNJ2	between EDN2 (6:169744568-169758283) and 6 (169655019-169655096) 169744568
SNX9	SLC4A3 (121630316- 121643539)
ARID1B	between TSPAN5 (8:121657325-121843242) and 8 (121409731-121464471) 121657325
TIAM2	SORCS2 (3207098- 3760393)
SCAF8	LRCH1 (20688596- 20906608)
MTHFD1L	CFAP157 (268209187- 268215859)
TXLNB	ESD (20651822- 20672244)
TNFAIP3	between ssc-mir-4338 (6:169655019-169655096) and 6 (169152179-169154551) 169655019
EYA4	between U6 (4:34366887-34366992) and 4 (34234679-34257134) 34366887
AKAP7	between MYT1L (3:132125508-132294013) and 3 (131360883-131435579) 132125508
HDDC2	between STMN3 (17:62600455-62609018) and 17 (62568549-62584820) 62600455
ANKRD6	between U6 (14:1857573-1857674) and 14 (1165982-1167529) 1857573
GRIK2	ZBTB46 (62659786- 62709235)
CXXC1	between ERMARD (1:512678-540896) and 1 (199358-211346) 512678
ALDH1A2	between NELFCD (17:59129076-59141499) and 17 (58970316-58970392) 59129076
CGNL1	between TCERG1L (14:139774199-139954817) and 14 (139072575-139111249) 139774199
SCG3	CAPN5 (11207636- 11246711)
ATP8B4	ZBTB46 (62659786- 62709235)
FRMD5	PTPRH (59389290- 59416233)
INO80	between IGFBP3 (18:50003022-50010690) and 18 (48997217-49192433) 50003022
IGF1R	between BNIP3 (14:140362127-140371907) and 14 (139774199-139954817) 140362127
KLF13	SYK (2056670- 2161171)
ZNF407	CEP112 (12392875- 12815800)
CDH7	DNAJC5 (62754802- 62780468)
CCBE1	FAM167A (14627230- 14667455)
IGDCC4	ABLIM2 (2916775- 3054969)
DENND4A	OSBPL2 (61643377- 61685819)
FANCM	EEF2K (23887125- 23956373)
MNAT1	between LRMDA (14:77957851-79051455) and 14 (77924822-77928453) 77957851
BNC2	LRCH1 (20688596- 20906608)
KDM4C	DNAH6 (59859863- 60114365)
TLE1	between BAMBI (10:40053355-40060319) and 10 (39932599-40022338) 40053355
RECK	between MYT1L (3:132125508-132294013) and 3 (131360883-131435579) 132125508
CCDC180	MYT1 (62979350- 63014696)
INVS	between LNX2 (11:4960239-5043045) and 11 (4866023-4879933) 4960239
SLC44A1	LAMA5 (61697517- 61747955)
PALM2AKAP2	OSBPL2 (61643377- 61685819)
LPAR1	TNFAIP8L1 (74203766- 74220816)
FKBP15	between RCHY1 (8:71162840-71181919) and 8 (70788048-70896558) 71162840
ASTN2	between SOX1 (11:77986200-77987351) and 11 (77532266-77545913) 77986200
CDK5RAP2	SNX27 (97525181- 97620788)
PDCL	between ZBTB20 (13:145591894-145644880) and 13 (144364317-144629174) 145591894
DENND1A	GMEB2 (62568549- 62584820)
NEK6	between TARDBP (6:71213860-71227704) and 6 (71063423-71063511) 71213860
ADGRD2	NA
NR5A1	PLXNA4 (16427673- 16973768)
MAPKAP1	DAGLA (9802012- 9863865)
ZBTB34	CHRNA4 (62423878- 62435728)
STXBP1	between MFAP4 (12:60137566-60144207) and 12 (60117461-60126173) 60137566
SH2D3C	between NPY (18:47985725-47992667) and 18 (47593049-47710570) 47985725
SPTAN1	GPX1 (31916246- 31917433)
SH3GLB2	between ssc-mir-1 (17:61894036-61894143) and 17 (61824899-61834267) 61894036
CRAT	NAV3 (103013806- 103368021)
HMCN2	GPX1 (31916246- 31917433)
FUBP3	between WDR64 (10:11746565-11825546) and 10 (11526619-11709888) 11746565
FIBCD1	TCFL5 (62093907- 62115650)
NUP214	GPX1 (31916246- 31917433)
PRRC2B	OTOA (23570382- 23662480)
RAPGEF1	between ZNF180 (6:50987467-51008479) and 6 (50915431-50968600) 50987467
BBLN	between CYP46A1 (7:120661111-120695016) and 7 (120514491-120597318) 120661111
MED27	KLHL29 (114871164- 115177466)
SETX	TESK1 (236341261- 236345962)
AK8	between GRK5 (14:129113603-129347152) and 14 (129079051-129090830) 129113603
VAV2	TNRC6C (3847901- 3935368)
GTF3C5	TENM4 (13045196- 13820420)
RALGDS	RGS19 (62889210- 62895556)
BRD3	MYT1L (132125508- 132294013)
LMNTD2	between BNIP3 (14:140362127-140371907) and 14 (139774199-139954817) 140362127
PHRF1	DCLK2 (78681415- 78854848)
DEAF1	between ssc-mir-10383 (2:1474432-1474502) and 2 (1299174-1316517) 1474432
AP2A2	between GLI2 (15:30313817-30579306) and 15 (30072172-30137083) 30313817
MOB2	between MIPEP (11:2670000-2790727) and 11 (2543812-2640736) 2670000
KCNQ1	between ssc-mir-29b-2 (9:135019075-135019164) and 9 (134913121-134937762) 135019075
TNFRSF6	between TAFA5 (5:1414144-1569846) and 5 (770654-808006) 1414144
SHANK2	SLC66A2 (127894111- 127952225)
PPFIA1	LCP1 (21126539- 21223550)
ANO1	LMBR1 (1795497- 1934947)
PPP6R3	between RNF144A (3:128747722-128817537) and 3 (127500763-127503257) 128747722
CHKA	RALGPS1 (267480750- 267770440)
DPP3	between TMEM165 (8:54751572-54787886) and 8 (54084178-54084292) 54751572
SF3B2	ADGRL2 (131727084- 132113933)
KAT5	SORCS2 (3207098- 3760393)
SNX15	between ADARB2 (10:68013449-68467189) and 10 (67302626-67302732) 68013449
PYGM	ASB13 (65275532- 65303223)
SPINDOC	GSDME (47526797- 47583731)
ATL3	SORCS2 (3207098- 3760393)
UBXN1	between SHISAL1 (5:4771417-4849326) and 5 (4649183-4655205) 4771417
INCENP	NA
MRP-L21	between NDUFA10 (15:138986421-139031897) and 15 (138381635-138614301) 138986421
PGA5	MAP3K20 (79173033- 79380993)
MED19	CC2D2A (10779334- 10898190)
CLP1	DCDC2C (131095460- 131194949)
PTPRJ	between VSTM2A (9:138990480-138997131) and 9 (137214501-137214607) 138990480
ACCS	between MROH5 (4:2282120-2343887) and 4 (1582330-1647573) 2282120
LDLRAD3	RARS2 (55893480- 55982068)
TMEM258	ORC3 (55954159- 56042853)
HIPK3	OSBPL2 (61643377- 61685819)
MPPED2	between HS3ST2 (3:23255961-23366351) and 3 (23035426-23116007) 23255961
LUZP2	PPP1R16B (41752845- 41866362)
NAV2	between PITRM1 (10:66996954-67047235) and 10 (66488391-66497844) 66996954
MRVI1	OSBPL2 (61643377- 61685819)
BTNL9	between ADARB2 (10:68013449-68467189) and 10 (67302626-67302732) 68013449
MEF2B	between ABLIM2 (8:2916775-3054969) and 8 (2846005-2883958) 2916775
CRTC1	SPTBN2 (5695836- 5739415)
TMEM59L	between TMEM165 (8:54751572-54787886) and 8 (54084178-54084292) 54751572
ELL	between SYT10 (5:40872283-40934326) and 5 (39735257-39735363) 40872283
LSM4	DSCAM (203567129- 204313820)
MPV17L2	GPX1 (31916246- 31917433)
ADGRL1	CLDN9 (39172853- 39174354)
YIPF2	SORCS2 (3207098- 3760393)
DOCK6	PSAP (74734189- 74887763)
RAB11B	between CSRP2 (5:104273168-104295141) and 5 (104132132-104132191) 104273168
KDM4B	between TPCN2 (2:4069280-4105042) and 2 (3621246-3633296) 4069280
DPP9	between CUBN (10:43102946-43414758) and 10 (42986327-43004688) 43102946
ZBTB7A	RHBDF2 (5010178- 5036255)
NFIC	TTLL12 (5701583- 5720724)
NCLN	between MFAP4 (12:60137566-60144207) and 12 (60117461-60126173) 60137566
MOB3A	between SLC24A4 (7:113836230-114014949) and 7 (113659905-113693764) 113836230
PCSK4	between NELFCD (17:59129076-59141499) and 17 (58970316-58970392) 59129076
DAZAP1	between IRX4 (16:78937566-78945269) and 16 (78305793-78309786) 78937566
SBNO2	between ALKAL2 (3:132660909-132670124) and 3 (132426431-132431678) 132660909
ARHGAP45	ADAMTS13 (273024009- 273056039)
RASGEF1C	between LHX1 (12:38450708-38456139) and 12 (38124400-38144083) 38450708
MAML1	between TPT1 (11:21929221-21932691) and 11 (21848941-21865590) 21929221
ADAMTS2	CLDN9 (39172853- 39174354)
ZNF454	between U6 (14:28983001-28983107) and 14 (28823575-28845719) 28983001
PHYKPL	HS3ST2 (23255961- 23366351)
CDHR2	between FAM167A (14:14627230-14667455) and 14 (14458042-14504449) 14627230
KIAA1191	DST (28812252- 29300152)
ANKRD31	between NTSR1 (17:61989402-62033548) and 17 (61947628-61969970) 61989402
CERT1
JMY
RASGRF2
VCAN
ADGRV1
MCC
PRDM6
LYRM7
P4HA2
SEPTIN8
FSTL4
VDAC1
MACROH2A1
TGFBI
SPOCK1
KLHL3
CTNNA1
NRG2
PCDHGA4
DIAPH1
GNPDA1
ARHGAP26
PPP2R2B
DPYSL3
JAKMIP2
CYSTM1
PCDHAC2
HTR4
ABLIM3
AFAP1L1
ARHGEF37
PPARGC1B
PDE6A
HMGXB3
CSF1R
CDX1
TCOF1
SYNPO
DNAAF5
SUN1
MAD1L1
CHST12
GET4
TTYH3
GNA12
SDK1
FOXK1
RADIL
TNRC18
CYTH3
LMTK2
TRRAP
MMD2
SMURF1
ALKBH4
NSUN5
BCL7B
VPS37D
AUTS2
TMEM248
TPST1
PRR14
RABEP2
GTF3C1
KDM8
CLIP2
SDR42E2
IQCK
MRTFB
CALN1
SNX29
TXNDC11
CLEC16A
CIITA
GRIN2A
NUDT16L1
DNAJA3
SRL
ADCY9
TRAP1
NLRC3
E4F1
IGFALS
CLCN7
LMF1
WDR90
PIGQ
CAPN15
FAM234A
NPRL3
PAQR4
TBC1D24
PHF2
ST6GAL2
NCK2
SLC9A2
TBC1D8
RPL31
KIAA1211L
INPP4A
TACR1
STAMBP
FBXO41
DYSF
USP34
KIAA1841
EML6
CTNNA2
SOCS5
RHOQ
SLC3A1
TTC27
GALNT14
PLB1
BABAM2
DNMT3A
LDAH
OSR1
VSNL1
LPIN1
ROCK2
KLF11
GRHL1
ALK
KIDINS220
COLEC11
EIPR1
SH3YL1
ZNF250
ADCK5
MROH1
PLEC
ZNF623
ADGRB1
SLC52A2
PTP4A3
DENND3
PTK2
AGO2
TRAPPC9
KCNK9
COL22A1
TSNARE1
TSNARE2
TG
SNX31
SPAG1
VPS13B
LAPTM4B
PTDSS1
ESRP1
TPD52
JPH1
TRAM1
PLAG1
LYN
LYPLA1
ST18
PRKDC
SPIDR
GPR161
POU2F1
MAEL
FAM78B
USP21
F11R
ARHGEF11
RUSC1
TDRD10
ATP8B2
CELF3
SELENBP1
GOLPH3L
FCRL5
MAN1A2
CD101
IGSF3
CSF1
EPS8L3
SARS1
GPSM2
SLC25A24
TRMT13
DPYD
ALG14
SLC44A3
BCAR3
MTF2
TGFBR3
TLCD4
ZNF644
LRRC8D
CLCA1
ZNHIT6
DDAH1
SBF1
PPP6R2
BRD1
TBC1D22A
GRAMD4
TRMU
ATXN10
UPK3A
SCUBE1
TTLL1
CYP2D25
TNRC6B
MGAT3
TAB1
NPTXR
TMEM184B
PLA2G6
TMPRSS6
PRDM4
POLR3B
DDX23
RND1
DNAJC22
SPATS2
DIP2B
SPRYD3
PDE1B
TESPA1
R3HDM2
RASSF3
GRIP1
RAP1B
PTPRB
OSBPL8
ATF7
OVCH1
ERGIC2
ITPR2
PYROXD1
AEBP2
ATF7IP
USP5
TSPAN11
WNK1
ADIPOR2
FGD4
CECR2
TUBA8
SLC2A13
COL2A1
PFKM
SLC41A2
TXNRD1
C12orf73
ANO4
CDK17
LTA4H
NTN4
CEP83
MRPL42
ATP2B1
KITLG
DEF8
FANCA
ZNF276
ANKRD11
CBFA2T3
PIEZO1
SNAI3
BANP
CA5A
KLHDC4
ZCCHC14
GSE1
KIAA0513
ZDHHC7
CRISPLD2
USP10
ATP2C2
MBTPS1
SLC38A8
MLYCD
CDH13
PLCG2
CMIP
C16orf46
ATMIN
CDYL2
WWOX
ADAMTS18
WWP2
TANGO6
MT4
NLRC5
PSME3IP1
COQ9
KIFC3
CFAP20
NDRG4
LRRC36
HSD11B2
ADCY7
GPATCH1
PEPD
CD22
TMEM147
KMT2B
RINL
FBXO17
SUPT5H
MEGF8
PPP1R37
MARK4
CCDC8
PTGIR
SLC1A5
ZC3H4
DHX34
NAPA
NOP53
LIG1
CYTH2
NUCB1
SNRNP70
SYT3
PRPF31
ZNF784
NLRP13
ZNF606
AGRN
UBE2J2
PRKCZ
SKI
MEGF6
CEP104
DNAJC11
CAMTA1
PIK3CD
PGD
TNFRSF1B
PRDM2
CTRC
RCC2
ALDH4A1
CAPZB
LUZP1
GRHL3
RUNX3
RHCE
KIAA1522
ZSCAN20
KIAA0319L
GRIK3
MEAF6
MACF1
LDLRAD4
EPB41L3
CABLES1
LAMA3
TRAPPC8
NOL4
DTNA
AK5
ST6GALNAC3
CACHD1
DOCK7
FGGY
C8B
ACOT11
SSBP3
YIPF1
CPT2
ZFYVE9
AGBL4
SPATA6
CYP4B1
DMBX1
POMGNT1
MAST2
EIF2B3
KIF2C
ERI3
ST3GAL3
CTPS1
EXOC2
GMDS
SERPINB6
NQO2
BPHL
TUBB2B
PSMG4
SLC22A23
PRPF4B
CDYL
COTL1
DSP
SNRNP48
ELOVL2
NEDD9
HIVEP1
PHACTR1
SIRT5
JARID2
ATXN1
CAP2
KDM1B
MRPS18B
ABHD16A
VARS1
SKIV2L
AGPAT1
KHDRBS2
SYNGAP1
NUDT3
CDKN1A
ZNRF1
FOXP4
CUL9
RUNX2
CYP39A1
GLYATL3
TRAM2
ACSBG1
TBC1D2B
ADAMTS7
CPEB1
PDE8A
SLC41A3
CFAP100
TICRR
PRC1
PSTPIP1
PTPN9
NEIL1
INSYN1
RALGAPA1
SCFD1
ZNF568
SIPA1L3
ABHD4
RYR3
SPTB
SUSD6
SLC8A3
MAP3K9
DPF3
COQ6
ESRRB
NRXN3
DIO2
FOXN3
TDP1
RPS6KA5
CCDC88C
RIN3
CCDC85C
EVL
WDR25
MAEA
FAM53A
TMEM129
NSD2
POLN
FAM193A
SIGLEC5
CLDND2
HTT
RGS12
DOK7
NADK
TADA2B
EVC2
STX18
SLC2A9
WDR1
RAB28
NCAPG
RBPJ
TBC1D1
LIMCH1
GASK1B
RAPGEF2
TMA16
SELENON
THEGL
PPEF2
FRAS1
GATB
ARHGAP10
JADE1
LEF1
ARHGEF38
MANBA
STPG2
SNCA
ABCG2
AFF1
WDFY3
COPS4
ENOPH1
RASGEF1B
CFAP299
ANTXR2
DENND5A
DENND2B
TRIM66
STK33
RIC3
PPFIBP2
DCHS1
KDM4A
STIM1
CLPB
RELT
PLEKHB1
C2CD3
CHRDL2
RNF169
ARRB1
WNT11
MYO7A
USP35
GAB2
FARS2
MTNR1B
LYRM4
MMP3
PPP2R1B
PCSK7
CEP164
DSCAML1
TECTA
SORL1
PRDM10
ZBTB44
ANKIB1
PDK4
CDCA7L
RAPGEF5
SRPK2
LAMB1
PRRC2C
DARS2
ZBTB37
MRPS14
QSOX1
CACNA1E
NMNAT2
C1orf21
PROX1
PACC1
VWC2
IKZF1
DDC
EGFR
UCHL5
ESRRG
TGFB2
MIA3
SRP9
EPHX1
ACBD3
PARP1
PLD5
ADSS2
CNST
CAPN2
ASPM
DENND1B
NEK7
KIF14
KIF21B
LGR6
DAPK1
CNTFR
NOL6
APTX
MFSD14B
TMEM236
RSU1
FRMD4A
PIP4K2A
MLLT10
PARD3
CUL2
DHTKD1
UPF2
ECHDC3
TAF3
FBH1
PFKP
DIP2C
CRYL1
IL17D
XPO4
LATS2
SKA3
ZDHHC20
FGF9
SACS
NUP58
ATP8A2
CDK8
GPR12
USP12
PAN3
FLT1
HERC3
SLC7A1
DCLK1
UFM1
THSD1
RNASEH2B
FNDC3A
ZC3H13
ENOX1
KBTBD6
KLF12
FARP1
STK24
CLYBL
PCCA
NALCN
FGF14
ANKRD10
ARHGEF7
TUBGCP3
ATP11A
CUL4A
TMCO3
TBCD
CSNK1D
ZC3H11A
FASN
SLC38A10
SRGAP2
AATK
BAIAP2
CHMP6
RPTOR
NPTX1
CCDC40
CBX2
CYTH1
DNAH17
PGS1
SEPTIN9
MGAT5B
UBE2O
RNF157
FBF1
ITGB4
RECQL5
CD46
ABCA13
KCNJ2
AXIN2
NOL11
BPTF
MAP3K3
TLK2
GLRX2
KANSL1
MAPT
PLEKHM1
HDAC5
MLX
RAB5C
PCGF2
NPEPPS
PDK2
MSI2
MKS1
PPM1E
EFCAB2
HNF1B
TAF15
RASL10B
MYO1D
RHBDL3
RAB11FIP4
KSR1
NXN
VPS53
RPH3AL
DOC2B
SLC43A2
SGSM2
MNT
ANKFY1
SPNS2
PELP1
DLG4
CHD3
NTN1
GLP2R
GAS7
CELF2
DNAH9
ZNF18
MYOCD
ELAC2
ADORA2B
SPECC1
LARP4B
B9D1
SLC5A10
FLII
RAI1
ZMYM5
MPRIP
TMEM11
MAP2K3
KCNH8
OSBPL10
SCN5A
PLXNB1
IFRD2
POC1A
DNAH1
SEMA3G
TKT
CCDC66
FLNB
SGCG
MAGI1
TAFA4
FRMD4B
ITPR1
SETD5
ATP2B2
RAF1
IQSEC1
EEFSEC
TPRA1
TF
NCK1
MRPS22
ATR
SLC9A9
MTUS2
USP13
EIF4G1
HMGB1
DLG1
FYTTD1
MYLK
PDIA5
CCDC191
NAA50
GTPBP8
ALCAM
TTC6
GBE1
URB1
SON
ITSN1
RCAN1
RUNX1
HLCS
BRWD1
PCP4
MX1
RIPK4
PRDM15
C2CD2
IFT43
TFF2
SLC37A1
UBE2G2
MYO16
NAXD
SEMA4D
SH3RF1
EP400
MMP17
NCOR2
ABCB9
KNTC1
CLIP1
KDM2B
ANAPC5
CAMKK2
RAD9B
PPTC7
BRAP
SRRM4
TBX5
RBM19
SIRT4
TTC28
CABIN1
MAPK1
ZDHHC8
HEATR1
ARID4B
TIMP2
USP36
GALNT2
TAF5L
CDH23
KCNMA1
GRID1
SGMS1
SORBS1
ZFYVE27
ARMH3
PCGF6
SH3PXD2A
EFCAB13
ABLIM1
FAM160B1
HSPA12A
RAB11FIP2
CACUL1
BTBD16
CTBP2
UROS
ADAM12
C10orf90
MGMT
EBF3
JAKMIP3
STK32C
INPP5A
CFAP46
GPR39
C2orf76
CLASP1
DLGAP2
AGA
ZNF703
TNKS
HS6ST1
SAP130
IWS1
TANC1
KCNH7
STK39
MYO3B
DCAF17
CDCA7
NCOR1
PRKRA
C2orf88
MFSD6
SATB2
SPATS2L
PEMT
FLACC1
BMPR2
FAM117B
PLEKHM3
ATIC
CMTM6
CUL3
MAP4
NGEF
INPP5D
HJURP
AGAP1
IQCA1
RAMP1
TRAF3IP1
HDAC4
PASK
SEPTIN2
D2HGDH
CTNND2
CDH6
NIM1K
PLPP1
KIF2A
IPO11
RNF180
TRAPPC13
MAP1B
C5orf47
STK10
KCNIP1
TENM2
ATP10B
C1QTNF2
TTC1
CCT5
TENT4A
NDUFS6
SLC12A7
TRIP13
BRD9
ZMAT4
SLC20A2
PLCB1
PLCB4
SEC23B
RALGAPA2
HSF2BP
TRAPPC10
CEP250
DLGAP4
SOGA1
PWP2
DHX35
CHD6
PTPRT
PCBP3
TTPAL
PABPC1L
ZSWIM3
ZMYND8
SULF2
KIF13B
ARFGEF2
STAU1
BCAS4
SLX9
NFATC2
ATP9A
ZFP64
RAB22A
CTSZ
TUBB1
ZNF831
PHACTR3
MLEC
CDH4
GID8
ZGPAT
TPD52L2
VIPR2
WDR60
NCAPG2
DNAJB6
RNF32
PAXIP1
DPP6
KMT2C
GALNT11
PRKAG2
AGK
DENND2A
HIPK2
KIAA1549
DGKI
EXOC4
CHCHD3
COPG2
NRF1
KCP
IMPDH1
SND1
GRM8
WNT2
MDFIC
BMPER
PDE1C
MINDY4
GARS1
CREB5
VOPP1
DBNL
ADCY1
CCM2
NUDCD3
POU6F2
ARSL
PDE11A
AOX2
SHROOM2
WWC3
CLCN4
HCCS
RAPH1
FRMPD4
MOSPD2
AP1S2
TXLNG
REPS2
NHS
RAI2
ADGRG2
SH3KBP1
MAP7D2
PHEX
SRPX
SLC9A7
RBM10
USP11
ZNF81
HDLBP
WAS
CLCN5
RTP5
SPIN3
ATRX
FRMPD3
RAB33A
RAP2C
GPC4
SRD5A1
AFF2
TMEM185A
MTM1
CD99L2
SDHA
SLC6A8
SLC10A3
G6PD
STX16
NOM1
ACTR3B
GIMAP4
PODXL
COA1
STS
OFD1
DHRSX

## Sheet: Blastocyst v All Liver - Methyl
Supplementary Table S12D. Identification of differentially methylated regions in expanded blastocysts compared with differentially methylated sites in liver tissue from all offspring derived through mtDNA supplementation. Oranage indicates presence in both columns.
Blastocyst DMRs	Methylation
FAM120B	between SYT10 (5:40872283-40934326) and 5 (39735257-39735363) 40872283
AFDN	SLC66A2 (127894111- 127952225)
SCAF8	LRCH1 (20688596- 20906608)
TLE1	RGS19 (62889210- 62895556)
CCDC180	ESD (20651822- 20672244)
VAV2	between COG3 (11:21759180-21826913) and 11 (21612493-21622446) 21759180
SHANK2	between NUGGC (14:11775704-11826096) and 14 (11543603-11566702) 11775704
SF3B2	CAB39L (18313796- 18401235)
ADGRL1	LAMA5 (61697517- 61747955)
FSTL4	between MOSMO (3:24107877-24176166) and 3 (24031331-24097393) 24107877
SUN1	between TPT1 (11:21929221-21932691) and 11 (21848941-21865590) 21929221
SDK1	SH3BGRL2 (86358483- 86481776)
CLEC16A	CAB39L (18313796- 18401235)
ST6GAL2	between TSHZ3 (6:41345470-41423700) and 6 (40292951-40615673) 41345470
DNMT3A	between LRRC63 (11:21080028-21125646) and 11 (20995688-21036014) 21080028
COLEC11	MYT1 (62979350- 63014696)
SH3YL1	DNAJC5 (62754802- 62780468)
DCDC2C	SLCO4A1 (61947628- 61969970)
COL22A1	between MYT1L (3:132125508-132294013) and 3 (131360883-131435579) 132125508
ZNHIT6	GMEB2 (62568549- 62584820)
TAFA5	NAV3 (103013806- 103368021)
TAB1	between TPT1 (11:21929221-21932691) and 11 (21848941-21865590) 21929221
ATP2B1	CUBN (43102946- 43414758)
NAV3	PTPRN2 (721131- 1389607)
CBFA2T3	RALGPS1 (267480750- 267770440)
GSE1	PRPF6 (62815085- 62858382)
PEPD	between U6 (11:35990414-35990520) and 11 (34384511-34389730) 35990414
AGRN	between MFAP4 (12:60137566-60144207) and 12 (60117461-60126173) 60137566
CAMTA1	between CCDC179 (2:36687928-36699462) and 2 (35115187-35115321) 36687928
LDLRAD4	MICU2 (1421171- 1500396)
CDYL	between STMN3 (17:62600455-62609018) and 17 (62568549-62584820) 62600455
JARID2	between U6 (14:1857573-1857674) and 14 (1165982-1167529) 1857573
DST	GMEB2 (62568549- 62584820)
FOXP4	between ADGRL2 (6:131727084-132113933) and 6 (130153377-130153483) 131727084
SORCS2	GMEB2 (62568549- 62584820)
CFAP299	LAMA5 (61697517- 61747955)
MYO7A	TTC39C (108860324- 108968678)
NMNAT2	PRKCA (12882064- 13263554)
MIA3	PTK6 (62538855- 62546870)
PITRM1	FOXP4 (36754754- 36793527)
ADARB2	FAM167A (14627230- 14667455)
SACS	LAMA5 (61697517- 61747955)
COG3	SNX27 (97525181- 97620788)
ABCA13	TK1 (3786031- 3795917)
KCNJ2	between KCNQ2 (17:62459281-62506424) and 17 (62423878-62435728) 62459281
GLP2R	ARHGAP12 (42454646- 42577345)
DNAH9	between ssc-mir-1 (17:61894036-61894143) and 17 (61824899-61834267) 61894036
MGMT	GMEB2 (62568549- 62584820)
BNIP3	LCP1 (21126539- 21223550)
STK32C	between PIGG (8:20646-43330) and 8 (0-0) 20646
NCOR1	between RBBP8NL (17:61782605-61787321) and 17 (61764937-61778394) 61782605
COL4A4	between GPR35 (15:139583769-139591632) and 15 (139557469-139568767) 139583769
BCAS4	TPD52L1 (37667150- 37761760)
CDH4	between U6 (1:62722215-62722312) and 1 (60771572-60944038) 62722215
STMN3	CTTN (3031103- 3060813)
TPD52L2	between TAB1 (5:8826840-8852776) and 5 (8777965-8807100) 8826840
PTPRN2	COL4A4 (128476257- 128595477)
SHROOM2	between ssc-mir-29b-2 (9:135019075-135019164) and 9 (134913121-134937762) 135019075
WDR27	between SIPA1L2 (14:58117570-58352504) and 14 (57969630-57972322) 58117570
FGFR1OP	between NPBWR2 (17:62917322-62918320) and 17 (62905082-62913754) 62917322
PDE10A	between MYT1L (3:132125508-132294013) and 3 (131360883-131435579) 132125508
AGPAT4	between ARHGAP21 (10:50638719-50669497) and 10 (50365587-50461324) 50638719
IGF2R	ADNP2 (128030715- 128113288)
PNLDC1	TC2N (113337035- 113389588)
SOD2	COLEC11 (131226956- 131254553)
FNDC1	LCP1 (21126539- 21223550)
SYNJ2	between SHANK2 (2:2864331-3015314) and 2 (2377416-2391447) 2864331
SNX9	RTEL1 (62611909- 62634690)
ARID1B	DPYSL5 (112156676- 112252968)
TIAM2	GLP2R (54680057- 54738102)
MTHFD1L	between NQO1 (6:17292770-17302590) and 6 (17233858-17245451) 17292770
TXLNB	TMEM138 (10131633- 10143038)
TNFAIP3	ADRM1 (61692945- 61698144)
EYA4	between U6 (3:40950619-40950725) and 3 (40835413-40934253) 40950619
AKAP7	between DNAJC5 (17:62754802-62780468) and 17 (62733593-62750557) 62754802
HDDC2	between DCDC2C (3:131095460-131194949) and 3 (129798854-129800197) 131095460
ANKRD6	OTOA (23570382- 23662480)
GRIK2	ADGRB3 (48886491- 49619769)
CXXC1	between QKI (1:4735514-4883392) and 1 (3065680-3065779) 4735514
ALDH1A2	MYT1L (132125508- 132294013)
CGNL1	between SYT10 (5:40872283-40934326) and 5 (39735257-39735363) 40872283
SCG3	PRKCA (12882064- 13263554)
ATP8B4	TNRC6C (3847901- 3935368)
FRMD5	SSX2IP (129055523- 129114217)
INO80	between RCHY1 (8:71162840-71181919) and 8 (70788048-70896558) 71162840
IGF1R	NMNAT2 (124498109- 124696194)
KLF13	SSX2IP (129055523- 129114217)
ZNF407	GPR152 (5075236- 5076651)
CDH7	between DNAH5 (16:3114273-3430341) and 16 (1106372-1106479) 3114273
CCBE1	ABCA13 (135115078- 135451812)
IGDCC4	CBFA2T3 (779366- 853822)
DENND4A	GRAMD1A (44569030- 44594170)
FANCM	KCNG2 (127866238- 127891916)
MNAT1	GSE1 (3246764- 3349122)
BNC2	NA
KDM4C	between STK4 (17:47387600-47475718) and 17 (47352160-47376503) 47387600
RECK	between NELFCD (17:59129076-59141499) and 17 (58970316-58970392) 59129076
INVS	between MIR124-3 (17:62318724-62318810) and 17 (62227916-62228638) 62318724
SLC44A1	between NOA1 (8:56221663-56231920) and 8 (55729116-55762015) 56221663
PALM2AKAP2	between DNMT3A (3:113528926-113603087) and 3 (113044836-113180742) 113528926
LPAR1	FGF12 (129240083- 129817911)
FKBP15	between IRX1 (16:77695071-77701236) and 16 (76742236-76742325) 77695071
ASTN2	between PDGFA (3:301584-321712) and 3 (206348-207945) 301584
CDK5RAP2	between COLEC11 (3:131226956-131254553) and 3 (131095460-131194949) 131226956
PDCL	DSCAM (203567129- 204313820)
DENND1A	RNF2 (126172301- 126287603)
NEK6	NA
ADGRD2	POLR3E (23846359- 23880614)
NR5A1	between MFAP4 (12:60137566-60144207) and 12 (60117461-60126173) 60137566
MAPKAP1	between SOX1 (11:77986200-77987351) and 11 (77532266-77545913) 77986200
ZBTB34	NA
STXBP1	CABLES2 (61764937- 61778394)
SH2D3C	between SEMA6B (2:74258439-74296385) and 2 (74203766-74220816) 74258439
SPTAN1	LRCH1 (20688596- 20906608)
SH3GLB2	between MYT1L (3:132125508-132294013) and 3 (131360883-131435579) 132125508
CRAT	between HHIPL2 (10:11315849-11336308) and 10 (10866448-10905857) 11315849
HMCN2	UBE3C (1542163- 1653982)
FUBP3	COG7 (22740436- 22826585)
FIBCD1	between RALA (18:54550238-54588980) and 18 (54494709-54494815) 54550238
NUP214	ZBTB46 (62659786- 62709235)
PRRC2B	NA
RAPGEF1	LRCH1 (20688596- 20906608)
BBLN	between KCNJ2 (12:10351699-10362244) and 12 (8725335-8725413) 10351699
MED27	between CD34 (9:134913121-134937762) and 9 (134584406-134796063) 134913121
SETX	between SRGN (14:72183363-72199250) and 14 (72069395-72099211) 72183363
AK8	GRM4 (30179305- 30267715)
GTF3C5	CBY2 (21612493- 21622446)
RALGDS	KCNH2 (6243524- 6279111)
BRD3	ARHGAP21 (50638719- 50669497)
LMNTD2	between NOL10 (3:125861432-125956887) and 3 (125775099-125825244) 125861432
PHRF1	between RBFOX1 (3:34939573-37300810) and 3 (34083830-34096248) 34939573
DEAF1	MGMT (138499309- 138771540)
AP2A2	LCP1 (21126539- 21223550)
MOB2	between STEAP3 (15:24736594-24787865) and 15 (24674861-24677094) 24736594
KCNQ1	between FSTL4 (2:135488563-136096787) and 2 (135345867-135391108) 135488563
TNFRSF6	between BHLHE23 (17:62227916-62228638) and 17 (62186112-62200084) 62227916
PPFIA1	between NTSR1 (17:61989402-62033548) and 17 (61947628-61969970) 61989402
ANO1	between ARHGAP12 (10:42454646-42577345) and 10 (42013084-42214205) 42454646
PPP6R3	between TSPYL5 (4:39362947-39367402) and 4 (39051537-39113385) 39362947
CHKA	between CNOT6L (8:73185999-73335741) and 8 (72791703-72800551) 73185999
SPTBN2	between CATSPER3 (2:137139749-137175305) and 2 (137060893-137080106) 137139749
DPP3	ROR2 (2804061- 3035296)
SART1	between MDGA1 (7:33210158-33269130) and 7 (33064971-33085737) 33210158
KAT5	between LRMDA (14:77957851-79051455) and 14 (77924822-77928453) 77957851
SNX15	LCP1 (21126539- 21223550)
PYGM	FRMD8 (6822967- 6843470)
SPINDOC	between SHANK2 (2:2864331-3015314) and 2 (2377416-2391447) 2864331
ATL3	PARN (28612269- 28802504)
UBXN1	between COL9A3 (17:62074855-62093703) and 17 (62058424-62062960) 62074855
INCENP	OSBPL2 (61643377- 61685819)
MRP-L21	SHROOM2 (6296219- 6448992)
DAGLA	between SLCO4A1 (17:61947628-61969970) and 17 (61904781-61904883) 61947628
PGA5	between SLC28A3 (10:30669904-30729301) and 10 (30186696-30186802) 30669904
MED19	CFAP299 (136963965- 137491976)
CLP1	between TLNRD1 (7:49833210-49837331) and 7 (49814102-49814207) 49833210
PTPRJ	between TAFA5 (5:1414144-1569846) and 5 (770654-808006) 1414144
ACCS	between ST3GAL1 (4:7896554-7909505) and 4 (7016774-7174985) 7896554
LDLRAD3	KIRREL3 (53491991- 53664072)
TMEM258	ZNF536 (40292951- 40615673)
HIPK3	between WDFY2 (11:16092698-16195134) and 11 (15997827-16034395) 16092698
MPPED2	between AMZ1 (3:1963896-1994169) and 3 (1905656-1918227) 1963896
LUZP2	between HAPSTR1 (3:33626975-33655299) and 3 (32750700-33143499) 33626975
NAV2	between NOS2 (12:44174948-44218146) and 12 (43985732-44135833) 44174948
MRVI1	ZBTB46 (62659786- 62709235)
BTNL9	KCNT1 (1760426- 1822341)
MEF2B	PTPRS (73574854- 73680686)
CRTC1	ADARB2 (68013449- 68467189)
TMEM59L	ASIC1 (15965084- 15991876)
ELL	between EDN2 (6:169744568-169758283) and 6 (169655019-169655096) 169744568
LSM4	PTPRN2 (721131- 1389607)
MPV17L2	TRAPPC12 (131307208- 131357994)
YIPF2	LDLRAD4 (96401654- 96577643)
DOCK6	CDYL (2846090- 2966240)
RAB11B	between U2 (6:24518615-24518701) and 6 (23691605-23691795) 24518615
KDM4B	NAV3 (103013806- 103368021)
DPP9	HLF (31589337- 31643594)
ZBTB7A	between COG3 (11:21759180-21826913) and 11 (21612493-21622446) 21759180
NFIC	between DNAJB12 (14:75169077-75189883) and 14 (75117710-75119902) 75169077
NCLN	between TLE1 (1:234277843-234370593) and 1 (232355959-232504763) 234277843
MOB3A	EEF2K (23887125- 23956373)
PCSK4	CTTN (3031103- 3060813)
DAZAP1	SF3B2 (6279049- 6294639)
SBNO2	between ST6GAL2 (3:48648858-48723774) and 3 (47996335-48022379) 48648858
ARHGAP45	between NPY (18:47985725-47992667) and 18 (47593049-47710570) 47985725
RASGEF1C	DST (28812252- 29300152)
MAML1	CEP112 (12392875- 12815800)
ADAMTS2	MAGI2 (100847013- 102170004)
ZNF454	between BLOC1S4 (8:4092050-4095772) and 8 (3812257-3828108) 4092050
PHYKPL	STK32C (140512451- 140591686)
CDHR2	BAMBI (40053355- 40060319)
KIAA1191	VAV2 (273303144- 273476207)
ANKRD31	TPD52L2 (62733593- 62750557)
CERT1	ARMC9 (131928719- 132101343)
JMY	between VRK1 (7:117942973-118028923) and 7 (117676398-117741911) 117942973
RASGRF2	BOP1 (475426- 507138)
VCAN	SLC4A3 (121630316- 121643539)
ADGRV1	between HRH3 (17:61622938-61627278) and 17 (61604971-61614691) 61622938
MCC	POLR1A (58667971- 58750421)
PRDM6	between CLNS1A (9:12092997-12113670) and 9 (12065546-12078401) 12092997
LYRM7	between Y_RNA (AEMK02000698.1:1678531-1678629) and AEMK02000698.1 (0-0) 1678531
P4HA2	between TMEM165 (8:54751572-54787886) and 8 (54084178-54084292) 54751572
SEPTIN8	CASS4 (56991161- 57030581)
VDAC1	between NUBP2 (3:40178417-40186551) and 3 (40174764-40177784) 40178417
MACROH2A1	PTPRN2 (721131- 1389607)
TGFBI	TANC2 (15453241- 15813469)
SPOCK1	COL9A3 (62074855- 62093703)
KLHL3	KCNH2 (6243524- 6279111)
CTNNA1	between C20orf85 (17:58373175-58383131) and 17 (57999287-58054118) 58373175
NRG2	between PNRC1 (1:57128303-57136135) and 1 (56852866-57061972) 57128303
PCDHGA4	between CCDC50 (13:128619230-128690649) and 13 (128577995-128593392) 128619230
DIAPH1	LAMA5 (61697517- 61747955)
GNPDA1	between ssc-mir-6782 (AEMK02000489.1:10649-10723) and AEMK02000489.1 (4285-4437) 10649
ARHGAP26	between RDH13 (6:59274387-59292765) and 6 (59186265-59186402) 59274387
PPP2R2B	between CD34 (9:134913121-134937762) and 9 (134584406-134796063) 134913121
DPYSL3	TNC (255533238- 255630376)
JAKMIP2	GRK1 (78793777- 78804262)
CYSTM1	between SNORD102 (11:4734565-4734635) and 11 (4612277-4689432) 4734565
PCDHAC2	between EDN2 (6:169744568-169758283) and 6 (169655019-169655096) 169744568
HTR4	between TAFA5 (5:1414144-1569846) and 5 (770654-808006) 1414144
ABLIM3	between RBFOX3 (12:3116773-3138840) and 12 (2670901-2671007) 3116773
AFAP1L1	between ARHGAP12 (10:42454646-42577345) and 10 (42013084-42214205) 42454646
ARHGEF37	TNFSF13B (75599598- 75633041)
PPARGC1B	SUN1 (486021- 530869)
PDE6A	between SHANK2 (2:2864331-3015314) and 2 (2377416-2391447) 2864331
HMGXB3	MAP3K4 (6891265- 7049775)
CSF1R	between SPRY4 (2:143875355-143892292) and 2 (143629783-143734520) 143875355
CDX1	between PSMA2 (18:51909473-51921238) and 18 (51387836-51802945) 51909473
TCOF1	between ssc-mir-10383 (2:1474432-1474502) and 2 (1299174-1316517) 1474432
SYNPO	PAK6 (131039318- 131076631)
DNAAF5	CEP112 (12392875- 12815800)
MAD1L1	JARID2 (11359230- 11601401)
CHST12	between PTMA (15:132355655-132361435) and 15 (132217223-132228645) 132355655
GET4	BRAT1 (1905656- 1918227)
TTYH3	between SNORD102 (11:4734565-4734635) and 11 (4612277-4689432) 4734565
GNA12	between ARHGAP12 (10:42454646-42577345) and 10 (42013084-42214205) 42454646
FOXK1	between ADGRL1 (2:64997159-65044298) and 2 (64844798-64890939) 64997159
RADIL	GGA1 (10190367- 10213477)
TNRC18	between COL22A1 (4:4069076-4313195) and 4 (3561939-3641315) 4069076
CYTH3	between SHANK2 (2:2864331-3015314) and 2 (2377416-2391447) 2864331
LMTK2	MYT1 (62979350- 63014696)
TRRAP	MYO7A (11249075- 11666296)
MMD2	IL1R1 (52192915- 52288485)
SMURF1	ATG2A (7262031- 7282347)
ALKBH4	FADD (3185675- 3194818)
NSUN5	ZNF618 (254477872- 254672964)
BCL7B	LRCH1 (20688596- 20906608)
VPS37D	between COL4A1 (11:76858356-76997322) and 11 (76626179-76653881) 76858356
AUTS2	FAM167A (14627230- 14667455)
TMEM248	ZNHIT6 (130298280- 130386955)
TPST1	KCNAB2 (66928381- 67016845)
PRR14	between NQO1 (6:17292770-17302590) and 6 (17233858-17245451) 17292770
RABEP2	OSBPL2 (61643377- 61685819)
GTF3C1	between TVP23A (3:32271848-32312779) and 3 (32172214-32230780) 32271848
KDM8	ILKAP (137740292- 137765784)
CLIP2	between CDC73 (10:575075-667432) and 10 (0-0) 575075
SDR42E2	NCOR1 (59273100- 59392562)
IQCK	between SBDS (3:16161580-16169453) and 3 (15026772-15450615) 16161580
MRTFB	between SHANK2 (2:2864331-3015314) and 2 (2377416-2391447) 2864331
CALN1	SORCS2 (3207098- 3760393)
SNX29	CAMTA1 (67605790- 68471920)
TXNDC11	between PSD2 (2:141595464-141658713) and 2 (141480397-141514322) 141595464
CIITA	between AVP (17:32581234-32583185) and 17 (32546712-32561533) 32581234
GRIN2A	BBX (151722098- 152005045)
NUDT16L1	TMIE (29624154- 29633013)
DNAJA3	between FOXD1 (2:82607848-82609248) and 2 (82336049-82337155) 82607848
SRL	between MTRR (16:74245228-74270783) and 16 (73842183-73842289) 74245228
ADCY9	between DNAJC5 (17:62754802-62780468) and 17 (62733593-62750557) 62754802
TRAP1	between ALKAL2 (3:132660909-132670124) and 3 (132426431-132431678) 132660909
NLRC3	RBM17 (64885870- 64908963)
E4F1	TFAP2A (7221656- 7244612)
IGFALS	between PEG3 (6:61285456-61292885) and 6 (60906872-60926917) 61285456
CLCN7	WIPI1 (11715318- 11752021)
LMF1	SHANK2 (2864331- 3015314)
WDR90	between U6 (3:13383092-13383200) and 3 (11956300-12039978) 13383092
PIGQ	LIMK1 (11252648- 11279284)
CAPN15	GLI3 (52404072- 52697900)
FAM234A	AFDN (1570272- 1698694)
NPRL3	CCDC180 (239209387- 239270803)
PAQR4	ERFE (137728478- 137738676)
TBC1D24	AGRN (63365983- 63398309)
PHF2	EMILIN1 (112031917- 112046429)
NCK2	PDE9A (205938348- 206034976)
SLC9A2	DGCR2 (50877872- 50935564)
TBC1D8	CUBN (43102946- 43414758)
RPL31	SLC29A4 (3853307- 3878236)
KIAA1211L	TOP1MT (1148890- 1188130)
INPP4A	DPYSL4 (140497457- 140511733)
TACR1	between U6 (Y:9725184-9725290) and Y (3508456-3508639) 9725184
STAMBP	GSE1 (3246764- 3349122)
FBXO41	SLCO4A1 (61947628- 61969970)
DYSF	DNAH9 (56045381- 56358236)
USP34	AGAP3 (6081681- 6145522)
KIAA1841	SDK1 (2814547- 3324798)
EML6	between CYLD (6:34059081-34121264) and 6 (33732025-33748704) 34059081
CTNNA2	CEMIP (49622539- 49792543)
SOCS5	between TRAF3 (AEMK02000452.1:1512633-1627278) and AEMK02000452.1 (1330879-1469614) 1512633
RHOQ	between SOWAHB (8:72539307-72543298) and 8 (72045350-72045456) 72539307
SLC3A1	between U6 (8:10082622-10082726) and 8 (9197043-9254485) 10082622
TTC27	RNF2 (126172301- 126287603)
GALNT14	MFNG (10319816- 10344832)
PLB1	PEPD (43177062- 43290369)
BABAM2	between ssc-mir-29b-2 (9:135019075-135019164) and 9 (134913121-134937762) 135019075
LDAH	between U6 (9:133920789-133920895) and 9 (133517078-133517146) 133920789
OSR1	PLXNB3 (124509526- 124522767)
VSNL1	between COP1 (9:117915443-118114259) and 9 (117373545-117771224) 117915443
LPIN1	HCFC1 (124673128- 124694152)
ROCK2	SERPINB9 (1721383- 1735074)
KLF11	KIF1A (139610627- 139694826)
GRHL1	PALM (77619199- 77644673)
ALK	between CHRNA7 (1:142803701-142937123) and 1 (142412565-142414240) 142803701
KIDINS220	between NOS2 (12:44174948-44218146) and 12 (43985732-44135833) 44174948
EIPR1	MAZ (18042007- 18047530)
ZNF250	between SCAF8 (1:12040485-12122337) and 1 (11648508-11759348) 12040485
ADCK5	UBASH3A (205744393- 205787056)
MROH1	between BRSK2 (2:896585-953108) and 2 (851512-864483) 896585
PLEC	CACNA1S (23502898- 23568058)
ZNF623	between RNaseP_nuc (14:15097687-15098112) and 14 (15011711-15033877) 15097687
ADGRB1	between ssc-mir-296 (17:58970316-58970392) and 17 (58840006-58873241) 58970316
SLC52A2	GRID2IP (4666678- 4700037)
PTP4A3	OSMR (24041567- 24102177)
DENND3	TBC1D5 (4201255- 4633312)
PTK2	CDH4 (60959190- 61451878)
AGO2	COL13A1 (72787303- 72953095)
TRAPPC9	between BNIP3 (14:140362127-140371907) and 14 (139774199-139954817) 140362127
KCNK9	HIVEP2 (22412984- 22436130)
TSNARE1	between KLF17 (6:167176834-167188418) and 6 (167082849-167091630) 167176834
TSNARE2	between C12orf75 (5:14720120-14755815) and 5 (14102006-14177584) 14720120
TG	between U2 (10:29844544-29844732) and 10 (29440145-29590454) 29844544
SNX31	JAZF1 (44488511- 44827091)
SPAG1	SLC13A3 (48714183- 48792141)
VPS13B	between MOSMO (3:24107877-24176166) and 3 (24031331-24097393) 24107877
LAPTM4B	FGF12 (129240083- 129817911)
PTDSS1	between ACTRT2 (6:64664641-64665774) and 6 (64478408-64499986) 64664641
ESRP1	GLIS1 (158537465- 158763551)
TPD52	between TAFA5 (5:1414144-1569846) and 5 (770654-808006) 1414144
JPH1	between SYT10 (5:40872283-40934326) and 5 (39735257-39735363) 40872283
TRAM1	CLEC16A (31938135- 32158320)
PLAG1	NUP98 (6319650- 6419660)
LYN	CIT (33009877- 33196286)
LYPLA1	KCNJ15 (201894420- 201939789)
ST18	SH3YL1 (132684960- 132730998)
PRKDC	COL5A1 (273971971- 274085111)
SPIDR	between MYT1L (3:132125508-132294013) and 3 (131360883-131435579) 132125508
GPR161	COL4A2 (76997516- 77161614)
POU2F1	between PDGFB (5:8986462-9007435) and 5 (8928709-8928788) 8986462
MAEL	between ATP2B1 (5:92935694-93061405) and 5 (92155414-92155513) 92935694
FAM78B	EEF2K (23887125- 23956373)
USP21	ABAT (33908970- 34015474)
F11R	DNAH6 (59859863- 60114365)
ARHGEF11	TCFL5 (62093907- 62115650)
RUSC1	between CTTN (2:3031103-3060813) and 2 (2864331-3015314) 3031103
TDRD10	ZC3H3 (1010638- 1089738)
ATP8B2	between SACS (11:2382906-2442316) and 11 (1554763-1582408) 2382906
CELF3	ADAMTS14 (73538090- 73653560)
SELENBP1	MIA3 (11377846- 11429015)
GOLPH3L	between SLCO4A1 (17:61947628-61969970) and 17 (61904781-61904883) 61947628
FCRL5	between MTPN (18:13330029-13395460) and 18 (12568196-12568276) 13330029
MAN1A2	between PITRM1 (10:66996954-67047235) and 10 (66488391-66497844) 66996954
CD101	between NKAIN4 (17:62356422-62380859) and 17 (62329302-62341413) 62356422
IGSF3	CEMIP (49622539- 49792543)
CSF1	between FADD (2:3185675-3194818) and 2 (3073241-3164235) 3185675
EPS8L3	between BCAS4 (17:52239496-52307308) and 17 (52195041-52213843) 52239496
SARS1	SUN1 (486021- 530869)
GPSM2	ZC3HAV1 (10531897- 10588832)
SLC25A24	FAM120B (96218- 186769)
TRMT13	between IRF8 (6:3041645-3097406) and 6 (2592993-2597659) 3041645
DPYD
ALG14
SLC44A3
BCAR3
MTF2
TGFBR3
TLCD4
ZNF644
LRRC8D
CLCA1
DDAH1
SBF1
PPP6R2
BRD1
TBC1D22A
GRAMD4
TRMU
ATXN10
UPK3A
SHISAL1
SCUBE1
TTLL1
CYP2D25
TNRC6B
MGAT3
NPTXR
TMEM184B
PLA2G6
TMPRSS6
PRDM4
POLR3B
DDX23
RND1
DNAJC22
SPATS2
DIP2B
SPRYD3
PDE1B
TESPA1
R3HDM2
RASSF3
GRIP1
RAP1B
PTPRB
OSBPL8
ATF7
OVCH1
ERGIC2
ITPR2
PYROXD1
AEBP2
ATF7IP
USP5
TSPAN11
WNK1
ADIPOR2
FGD4
CECR2
TUBA8
SLC2A13
COL2A1
PFKM
SLC41A2
TXNRD1
C12orf73
ANO4
CDK17
LTA4H
NTN4
CEP83
MRPL42
KITLG
DEF8
FANCA
ZNF276
ANKRD11
PIEZO1
SNAI3
BANP
CA5A
KLHDC4
ZCCHC14
KIAA0513
ZDHHC7
CRISPLD2
USP10
ATP2C2
MBTPS1
SLC38A8
MLYCD
CDH13
PLCG2
CMIP
C16orf46
ATMIN
CDYL2
WWOX
ADAMTS18
WWP2
TANGO6
MT4
NLRC5
PSME3IP1
COQ9
KIFC3
CFAP20
NDRG4
LRRC36
HSD11B2
ADCY7
GPATCH1
CD22
TMEM147
KMT2B
RINL
FBXO17
SUPT5H
MEGF8
PPP1R37
MARK4
CCDC8
PTGIR
SLC1A5
ZC3H4
DHX34
NAPA
NOP53
LIG1
CYTH2
NUCB1
SNRNP70
SYT3
PRPF31
ZNF784
NLRP13
ZNF606
UBE2J2
PRKCZ
SKI
MEGF6
CEP104
DNAJC11
PIK3CD
PGD
TNFRSF1B
PRDM2
CTRC
RCC2
ALDH4A1
CAPZB
LUZP1
GRHL3
RUNX3
RHCE
KIAA1522
ZSCAN20
KIAA0319L
GRIK3
MEAF6
MACF1
EPB41L3
CABLES1
LAMA3
TRAPPC8
NOL4
DTNA
AK5
ST6GALNAC3
CACHD1
DOCK7
FGGY
C8B
ACOT11
SSBP3
YIPF1
CPT2
ZFYVE9
AGBL4
SPATA6
CYP4B1
DMBX1
POMGNT1
MAST2
EIF2B3
KIF2C
ERI3
ST3GAL3
CTPS1
EXOC2
GMDS
SERPINB6
NQO2
BPHL
TUBB2B
PSMG4
SLC22A23
PRPF4B
COTL1
DSP
SNRNP48
ELOVL2
NEDD9
HIVEP1
PHACTR1
SIRT5
ATXN1
CAP2
KDM1B
MRPS18B
ABHD16A
VARS1
SKIV2L
AGPAT1
KHDRBS2
SYNGAP1
NUDT3
CDKN1A
ZNRF1
CUL9
RUNX2
CYP39A1
GLYATL3
TRAM2
ACSBG1
TBC1D2B
ADAMTS7
CPEB1
PDE8A
SLC41A3
CFAP100
TICRR
PRC1
PSTPIP1
PTPN9
NEIL1
INSYN1
RALGAPA1
SCFD1
ZNF568
SIPA1L3
ABHD4
RYR3
SPTB
SUSD6
SLC8A3
MAP3K9
DPF3
COQ6
ESRRB
NRXN3
DIO2
FOXN3
TDP1
RPS6KA5
CCDC88C
SLC24A4
RIN3
CCDC85C
EVL
WDR25
MAEA
FAM53A
TMEM129
NSD2
POLN
FAM193A
SIGLEC5
CLDND2
HTT
RGS12
DOK7
NADK
TADA2B
EVC2
STX18
SLC2A9
WDR1
RAB28
NCAPG
RBPJ
TBC1D1
LIMCH1
GASK1B
RAPGEF2
TMA16
SELENON
THEGL
PPEF2
FRAS1
GATB
ARHGAP10
JADE1
LEF1
ARHGEF38
MANBA
STPG2
SNCA
ABCG2
AFF1
WDFY3
COPS4
ENOPH1
RASGEF1B
ANTXR2
DENND5A
DENND2B
TRIM66
STK33
RIC3
PPFIBP2
DCHS1
KDM4A
STIM1
CLPB
RELT
PLEKHB1
C2CD3
CHRDL2
RNF169
ARRB1
WNT11
USP35
GAB2
FARS2
MTNR1B
LYRM4
MMP3
PPP2R1B
PCSK7
CEP164
DSCAML1
TECTA
SORL1
PRDM10
ZBTB44
ANKIB1
PDK4
CDCA7L
RAPGEF5
SRPK2
LAMB1
PRRC2C
DARS2
ZBTB37
MRPS14
QSOX1
CACNA1E
C1orf21
PROX1
PACC1
VWC2
IKZF1
DDC
EGFR
UCHL5
ESRRG
TGFB2
SRP9
EPHX1
ACBD3
PARP1
PLD5
ADSS2
CNST
CAPN2
ASPM
DENND1B
NEK7
KIF14
KIF21B
LGR6
DAPK1
CNTFR
NOL6
APTX
MFSD14B
TMEM236
RSU1
FRMD4A
PIP4K2A
MLLT10
PARD3
CUL2
DHTKD1
UPF2
ECHDC3
TAF3
FBH1
PFKP
DIP2C
CRYL1
IL17D
XPO4
LATS2
SKA3
ZDHHC20
FGF9
MIPEP
NUP58
ATP8A2
CDK8
GPR12
USP12
LNX2
PAN3
FLT1
HERC3
SLC7A1
DCLK1
UFM1
THSD1
RNASEH2B
FNDC3A
ZC3H13
ENOX1
KBTBD6
KLF12
FARP1
STK24
CLYBL
PCCA
NALCN
FGF14
ANKRD10
ARHGEF7
TUBGCP3
ATP11A
CUL4A
TMCO3
TBCD
CSNK1D
ZC3H11A
FASN
SLC38A10
SRGAP2
AATK
BAIAP2
CHMP6
RPTOR
NPTX1
CCDC40
CBX2
CYTH1
DNAH17
PGS1
SEPTIN9
MGAT5B
UBE2O
RNF157
FBF1
ITGB4
RECQL5
CD46
AXIN2
NOL11
BPTF
MAP3K3
TLK2
GLRX2
KANSL1
MAPT
PLEKHM1
HDAC5
MLX
RAB5C
PCGF2
NPEPPS
PDK2
MSI2
MKS1
PPM1E
EFCAB2
HNF1B
TAF15
RASL10B
MYO1D
RHBDL3
RAB11FIP4
KSR1
NXN
VPS53
RPH3AL
DOC2B
SLC43A2
SGSM2
MNT
ANKFY1
SPNS2
PELP1
DLG4
CHD3
NTN1
GAS7
CELF2
ZNF18
MYOCD
ELAC2
ADORA2B
SPECC1
LARP4B
B9D1
SLC5A10
FLII
RAI1
ZMYM5
MPRIP
TMEM11
MAP2K3
KCNH8
OSBPL10
SCN5A
PLXNB1
IFRD2
POC1A
DNAH1
SEMA3G
TKT
CCDC66
FLNB
SGCG
MAGI1
TAFA4
FRMD4B
ITPR1
SETD5
ATP2B2
RAF1
IQSEC1
EEFSEC
TPRA1
TF
NCK1
MRPS22
ATR
SLC9A9
MTUS2
USP13
EIF4G1
HMGB1
DLG1
FYTTD1
MYLK
PDIA5
CCDC191
NAA50
GTPBP8
ALCAM
TTC6
GBE1
URB1
SON
ITSN1
RCAN1
RUNX1
HLCS
DYRK1A
BRWD1
PCP4
MX1
RIPK4
PRDM15
C2CD2
IFT43
TFF2
SLC37A1
UBE2G2
MYO16
NAXD
SEMA4D
SH3RF1
EP400
MMP17
NCOR2
ABCB9
KNTC1
CLIP1
KDM2B
ANAPC5
CAMKK2
RAD9B
PPTC7
BRAP
SRRM4
TBX5
RBM19
SIRT4
TTC28
CABIN1
MAPK1
ZDHHC8
HEATR1
ARID4B
TIMP2
USP36
GALNT2
TAF5L
CDH23
KCNMA1
GRID1
SGMS1
SORBS1
ZFYVE27
ARMH3
PCGF6
SH3PXD2A
EFCAB13
ABLIM1
FAM160B1
HSPA12A
RAB11FIP2
CACUL1
GRK5
BTBD16
CTBP2
UROS
ADAM12
C10orf90
EBF3
TCERG1L
JAKMIP3
INPP5A
CFAP46
GPR39
C2orf76
CLASP1
DLGAP2
AGA
ZNF703
TNKS
HS6ST1
SAP130
IWS1
TANC1
KCNH7
STK39
MYO3B
DCAF17
CDCA7
PRKRA
C2orf88
MFSD6
SATB2
SPATS2L
PEMT
FLACC1
BMPR2
FAM117B
PLEKHM3
ATIC
CMTM6
CUL3
MAP4
NGEF
INPP5D
HJURP
AGAP1
IQCA1
RAMP1
TRAF3IP1
HDAC4
NDUFA10
PASK
SEPTIN2
D2HGDH
CTNND2
CDH6
NIM1K
PLPP1
KIF2A
IPO11
RNF180
TRAPPC13
MAP1B
C5orf47
STK10
KCNIP1
TENM2
ATP10B
C1QTNF2
TTC1
CCT5
TENT4A
NDUFS6
SLC12A7
TRIP13
BRD9
ZMAT4
SLC20A2
PLCB1
PLCB4
SEC23B
RALGAPA2
HSF2BP
TRAPPC10
CEP250
DLGAP4
SOGA1
PWP2
DHX35
CHD6
PTPRT
PCBP3
TTPAL
PABPC1L
ZSWIM3
ZMYND8
SULF2
KIF13B
ARFGEF2
STAU1
SLX9
NFATC2
ATP9A
ZFP64
RAB22A
CTSZ
TUBB1
ZNF831
PHACTR3
MLEC
GID8
ZGPAT
VIPR2
WDR60
NCAPG2
DNAJB6
RNF32
PAXIP1
DPP6
KMT2C
GALNT11
PRKAG2
AGK
DENND2A
HIPK2
KIAA1549
DGKI
EXOC4
CHCHD3
PLXNA4
COPG2
NRF1
KCP
IMPDH1
SND1
GRM8
WNT2
MDFIC
BMPER
PDE1C
MINDY4
GARS1
CREB5
VOPP1
DBNL
ADCY1
CCM2
NUDCD3
POU6F2
ARSL
PDE11A
AOX2
WWC3
CLCN4
HCCS
RAPH1
FRMPD4
MOSPD2
AP1S2
TXLNG
REPS2
NHS
RAI2
ADGRG2
SH3KBP1
MAP7D2
PHEX
SRPX
SLC9A7
RBM10
USP11
ZNF81
HDLBP
WAS
CLCN5
RTP5
SPIN3
ATRX
FRMPD3
RAB33A
RAP2C
GPC4
SRD5A1
AFF2
TMEM185A
MTM1
CD99L2
SDHA
SLC6A8
SLC10A3
G6PD
STX16
NOM1
ACTR3B
GIMAP4
PODXL
COA1
STS
OFD1
DHRSX

## Sheet: Blastocyst V All Common
Supplementary Table S12E. Commonality between differentially methylated regions in expanded blastocysts compared with differentially methylated sites in all tissues from all offspring derived through mtDNA supplementation and controls. Yellow is indicative of presence in three tissues and rose in two tissues.
Brain	Heart	Liver					Three Tissues	Two Tissues
TAFA5	SPTBN2	FAM120B					TAFA5	SHANK2
DST	SART1	AFDN					DST	FSTL4
PITRM1	DAGLA	SCAF8					PITRM1	GSE1
COG3	DCDC2C	TLE1					COG3	SACS
BNIP3	TAFA5	CCDC180					BNIP3	ABCA13
COL4A4	SHISAL1	VAV2					COL4A4	TCERG1L
STMN3	NAV3	SHANK2					STMN3	NDUFA10
PTPRN2	DST	SF3B2					PTPRN2	CDH4
SHANK2	SLC24A4	ADGRL1						TPD52L2
PPFIA1	SORCS2	FSTL4						SHROOM2
ANO1	PITRM1	SUN1						DCDC2C
FSTL4	ADARB2	SDK1						NAV3
GSE1	MIPEP	CLEC16A						SORCS2
ZDHHC7	LNX2	ST6GAL2						ADARB2
SLC22A23	COG3	DNMT3A
PHACTR1	DYRK1A	COLEC11
CCDC88C	GRK5	SH3YL1
FRAS1	TCERG1L	DCDC2C
EGFR	BNIP3	COL22A1
FRMD4A	COL4A4	ZNHIT6
SACS	NDUFA10	TAFA5
SEPTIN9	STMN3	TAB1
ABCA13	PTPRN2	ATP2B1
TCERG1L	PLXNA4	NAV3
NDUFA10		CBFA2T3
TRIP13		GSE1
CDH4		PEPD
TPD52L2		AGRN
SHROOM2		CAMTA1
STX16		LDLRAD4
		CDYL
		JARID2
		DST
		FOXP4
		SORCS2
		CFAP299
		MYO7A
		NMNAT2
		MIA3
		PITRM1
		ADARB2
		SACS
		COG3
		ABCA13
		KCNJ2
		GLP2R
		DNAH9
		MGMT
		BNIP3
		STK32C
		NCOR1
		COL4A4
		BCAS4
		CDH4
		STMN3
		TPD52L2
		PTPRN2
		SHROOM2

## Sheet: Blastocyst v AvH Brain - Methyl
Supplementary Table S12F. Identification of differentially methylated regions in expanded blastocysts compared with differentially methylated sites in brain tissue from heterologous and autologous offspring derived through mtDNA supplementation. Oranage indicates presence in both columns.
Blastocyst DMRs	Methylation
ARID1B	DNAH17 (3482650- 3591132)
CCBE1	between FRMD1 (1:1507627-1521666) and 1 (1432043-1432183) 1507627
CCDC180	TCF7L2 (123343412- 123546417)
CDK5RAP2	between SCGB1A1 (2:9297283-9302165) and 2 (9148560-9161905) 9297283
HMCN2	between FOXK1 (3:3556161-3621142) and 3 (2814547-3324798) 3556161
RALGDS	EARS2 (22657766- 22684241)
PPP6R3	ACVR2A (4173805- 4259706)
DPP3	between CHMP7 (14:7390061-7403654) and 14 (7222981-7254780) 7390061
MACROH2A1	between MGME1 (17:26369875-26395192) and 17 (26157372-26157476) 26369875
JAKMIP2	between FOXK1 (3:3556161-3621142) and 3 (2814547-3324798) 3556161
HTR4	IQCK (25897555- 26022064)
ABLIM3	LUZP1 (80973261- 81066262)
ARHGEF37	SLC12A9 (8697439- 8712918)
PPARGC1B	between IRX1 (16:77695071-77701236) and 16 (76742236-76742325) 77695071
PDE6A	between FOXK1 (3:3556161-3621142) and 3 (2814547-3324798) 3556161
HMGXB3	between HACE1 (1:70993342-71105012) and 1 (68057538-68679256) 70993342
CSF1R	FHOD3 (120036845- 120586816)
CDX1	MGMT (138499309- 138771540)
TCOF1	PFKP (67022655- 67082449)
SYNPO	MIPEP (2670000- 2790727)
SUN1	between DIP2C (10:68770164-69141871) and 10 (68547319-68568713) 68770164
SDK1	MGAT5B (4655379- 4730371)
FOXK1	between IRX1 (16:77695071-77701236) and 16 (76742236-76742325) 77695071
RADIL	between PITRM1 (10:66996954-67047235) and 10 (66488391-66497844) 66996954
TNRC18	between U6 (16:76742236-76742325) and 16 (76326721-76491003) 76742236
TRRAP	FLOT2 (45101531- 45120455)
AUTS2	between NRXN1 (3:89803519-90382034) and 3 (87405978-87416260) 89803519
GTF3C1	HMGXB3 (151036191- 151102029)
IQCK	between IRX1 (16:77695071-77701236) and 16 (76742236-76742325) 77695071
SNX29	WDR37 (68427192- 68535143)
TXNDC11	KCNH1 (131960480- 132334953)
CLEC16A	ENPP7 (2612574- 2619519)
CIITA	UBQLN4 (93976451- 93994828)
TBC1D8	WDR37 (68427192- 68535143)
DNMT3A	PACRG (4967224- 5465064)
OSR1	TCOF1 (151368289- 151401027)
DCDC2C	MIPEP (2670000- 2790727)
SNX31	between ADGRD1 (14:24059019-24241176) and 14 (23516257-23594257) 24059019
ST18	S100A6 (96098525- 96099684)
ZNHIT6	TTLL1 (5793780- 5827633)
TBC1D22A	PKD1L2 (7066912- 7166458)
ATXN10	GTPBP4 (68547319- 68568713)
TTLL1	ADARB2 (68013449- 68467189)
TMEM184B	GRK2 (5209439- 5227758)
CBFA2T3	between GSX2 (8:40881552-40883995) and 8 (40780889-40846577) 40881552
PIEZO1	MFSD11 (4774678- 4801456)
USP10	FBXO38 (149674448- 149722865)
PLCG2	MAGI2 (100847013- 102170004)
CDYL2	PLCG2 (6433153- 6603060)
PEPD	between IRX1 (16:77695071-77701236) and 16 (76742236-76742325) 77695071
SKI	DPP6 (3148483- 4054118)
CAMTA1	FADS2 (9629423- 9735576)
ALDH4A1	DIP2C (68770164- 69141871)
LUZP1	WDR37 (68427192- 68535143)
NOL4	between SACS (11:2382906-2442316) and 11 (1554763-1582408) 2382906
SSBP3	between KHDRBS3 (4:6282076-6446389) and 4 (4373953-4658013) 6282076
ST3GAL3	between SEPTIN9 (12:4254775-4405628) and 12 (3847901-3935368) 4254775
GMDS	between VPS35L (3:26039884-26122770) and 3 (26022160-26035571) 26039884
DIO2	between PITRM1 (10:66996954-67047235) and 10 (66488391-66497844) 66996954
NSD2	PDE6A (150927770- 150985318)
RGS12	GTPBP4 (68547319- 68568713)
SORCS2	PDE6A (150927770- 150985318)
TBC1D1	ENTREP3 (94575793- 94581585)
LEF1	SEPTIN9 (4254775- 4405628)
WDFY3	HMGXB3 (151036191- 151102029)
PPFIBP2	between ssc-mir-30d (4:6948669-6948747) and 4 (6282076-6446389) 6948669
NMNAT2	WASF3 (4261177- 4366253)
PITRM1	between HABP2 (14:123893996-123932961) and 14 (123389294-123389400) 123893996
PFKP	ACSF3 (663123- 709186)
ADARB2	between CDH4 (17:60959190-61451878) and 17 (59967165-59974706) 60959190
DIP2C	MTHFR (71863637- 71881820)
SACS	DNAH17 (3482650- 3591132)
MIPEP	between XRCC2 (18:4808470-4835802) and 18 (3148483-4054118) 4808470
ATP8A2	SNX29 (30584951- 31133317)
LNX2	between USP22 (12:61271641-61308270) and 12 (61057733-61060696) 61271641
SLC7A1	DCST1 (94748429- 94768452)
DNAH17	TELO2 (40362208- 40383279)
SEPTIN9	AGAP3 (6081681- 6145522)
MGAT5B	CD74 (151402211- 151409833)
RNF157	between APP (13:189435094-189716056) and 13 (189289996-189327497) 189435094
KCNJ2	NPR3 (18842039- 18929805)
MSI2	between SIK1 (13:206454718-206465807) and 13 (206293849-206297015) 206454718
DNAH9	between RHPN1 (4:1123105-1132966) and 4 (1091263-1092818) 1123105
MYOCD	CDH5 (27108597- 27142177)
SPECC1	ZC3H3 (1010638- 1089738)
SLC5A10	MIPEP (2670000- 2790727)
MAP2K3	between NPTX2 (3:5720680-5732454) and 3 (5472315-5567876) 5720680
MTUS2	ADARB2 (68013449- 68467189)
USP36	between MEX3A (4:93949459-93955640) and 4 (93899019-93926320) 93949459
HSPA12A	CDH4 (60959190- 61451878)
MGMT	between TMEM176A (18:6337837-6342555) and 18 (6309594-6320974) 6337837
DLGAP2	SSBP3 (157911493- 158081476)
INPP5D	PITRM1 (66996954- 67047235)
AGAP1	CBFA2T3 (779366- 853822)
RAMP1	NAA60 (38763447- 38781988)
NDUFA10	PPARGC1B (150823373- 150919376)
MAP1B	between ADARB2 (10:68013449-68467189) and 10 (67302626-67302732) 68013449
SLC12A7	between SIRT1 (14:71091167-71123297) and 14 (71005056-71041040) 71091167
SOGA1	between TCOF1 (2:151368289-151401027) and 2 (151314507-151320814) 151368289
PCBP3	between DIP2C (10:68770164-69141871) and 10 (68547319-68568713) 68770164
CDH4	ST3GAL3 (167363347- 167595835)
PTPRN2	ROR2 (2804061- 3035296)
DPP6	JAKMIP2 (148861751- 149045927)
DGKI	MIPEP (2670000- 2790727)
PDE1C	between GTF3A (11:4857023-4869272) and 11 (4746403-4748893) 4857023
FAM120B	CD74 (151402211- 151409833)
WDR27	between ADGRD1 (14:24059019-24241176) and 14 (23516257-23594257) 24059019
AFDN	between GTPBP4 (10:68547319-68568713) and 10 (68534796-68539280) 68547319
FGFR1OP	RNLS (100317625- 100605063)
PDE10A	CDX1 (151202777- 151216988)
AGPAT4	between NOL12 (5:10137362-10144140) and 5 (10038966-10041067) 10137362
IGF2R	VWF (64519186- 65002452)
PNLDC1	REEP1 (58436324- 58558934)
SOD2	between SBDS (3:16161580-16169453) and 3 (15026772-15450615) 16161580
FNDC1	between PITRM1 (10:66996954-67047235) and 10 (66488391-66497844) 66996954
SYNJ2	between PFKL (13:207167281-207191671) and 13 (207148401-207158532) 207167281
SNX9	CASTOR2 (11956300- 12039978)
TIAM2	RAPGEF4 (78773266- 79095040)
SCAF8	PTPRN2 (721131- 1389607)
MTHFD1L	CACNA1A (65514509- 65871182)
TXLNB	PDGFRB (151155756- 151192647)
TNFAIP3	between DHX15 (8:18563807-18620909) and 8 (17841844-17946992) 18563807
EYA4	between U6 (9:133920789-133920895) and 9 (133517078-133517146) 133920789
AKAP7	ADARB2 (68013449- 68467189)
HDDC2	WDR37 (68427192- 68535143)
ANKRD6	RADIL (3641112- 3716141)
GRIK2	between TAS2R41 (18:6780808-6781731) and 18 (6567359-6623197) 6780808
CXXC1	AGAP1 (135441906- 135993311)
ALDH1A2	PRKCA (12882064- 13263554)
CGNL1	AOC1 (6309594- 6320974)
SCG3	between HMGXB3 (2:151036191-151102029) and 2 (150996686-151022148) 151036191
ATP8B4	between USP36 (12:3309237-3348525) and 12 (3212432-3222711) 3309237
FRMD5	SORCS2 (3207098- 3760393)
INO80	between U6 (9:133920789-133920895) and 9 (133517078-133517146) 133920789
IGF1R	between B3GNT7 (15:132127396-132131916) and 15 (131928719-132101343) 132127396
KLF13	CDK5RAP2 (260466942- 260648161)
ZNF407	between MROH5 (4:2282120-2343887) and 4 (1582330-1647573) 2282120
CDH7	IGHMBP2 (4171344- 4194525)
IGDCC4	HIGD1B (18515427- 18522810)
DENND4A	between MGAT5B (12:4655379-4730371) and 12 (4526751-4526825) 4655379
FANCM	between U6 (10:67302626-67302732) and 10 (67022655-67082449) 67302626
MNAT1	EPHA1 (6843299- 6860989)
BNC2	between XRCC2 (18:4808470-4835802) and 18 (3148483-4054118) 4808470
KDM4C	between PITRM1 (10:66996954-67047235) and 10 (66488391-66497844) 66996954
TLE1	STX3 (11696913- 11740744)
RECK	RASGEF1A (61426439- 61517745)
INVS	PPARGC1B (150823373- 150919376)
SLC44A1	between LHCGR (3:91964415-92021398) and 3 (91607305-91774683) 91964415
PALM2AKAP2	GID4 (60601003- 60617454)
LPAR1	COL24A1 (129905327- 130242358)
FKBP15	TCAF1 (6567359- 6623197)
ASTN2	TRRAP (5909022- 6029333)
PDCL	THNSL2 (57799026- 57823440)
DENND1A	EBNA1BP2 (168049758- 168061013)
NEK6	TMEM130 (5887033- 5903747)
ADGRD2	between OR10G6 (9:50924623-50925621) and 9 (50765646-50766608) 50924623
NR5A1	ADAP1 (547364- 615471)
MAPKAP1	SDR42E1 (6387363- 6399629)
ZBTB34	between RRP1B (13:206629204-206651123) and 13 (206454718-206465807) 206629204
STXBP1	between CDC73 (10:575075-667432) and 10 (0-0) 575075
SH2D3C	PPARGC1B (150823373- 150919376)
SPTAN1	HMGXB3 (151036191- 151102029)
SH3GLB2	MSI2 (33537196- 33975548)
CRAT	ADARB2 (68013449- 68467189)
FUBP3	TAF4 (61465822- 61529890)
FIBCD1	between CDC42EP4 (12:7638085-7660186) and 12 (6884902-6898764) 7638085
NUP214	MOXD1 (31282506- 31367779)
PRRC2B	TCOF1 (151368289- 151401027)
RAPGEF1	SNX29 (30584951- 31133317)
BBLN	DHRS7B (61320730- 61350219)
MED27	between CDC73 (10:575075-667432) and 10 (0-0) 575075
SETX	MAGI2 (100847013- 102170004)
AK8	between RCC1L (3:11915600-11948715) and 3 (11820266-11839354) 11915600
VAV2	SUN1 (486021- 530869)
GTF3C5	USP31 (23035426- 23116007)
BRD3	between SACS (11:2382906-2442316) and 11 (1554763-1582408) 2382906
LMNTD2	KCNN3 (94915965- 95113275)
PHRF1	MIPEP (2670000- 2790727)
DEAF1	ADARB2 (68013449- 68467189)
AP2A2	between MAP2K3 (12:61396369-61417321) and 12 (61366741-61376873) 61396369
MOB2	between ARHGAP12 (10:42454646-42577345) and 10 (42013084-42214205) 42454646
KCNQ1	between U6 (3:13383092-13383200) and 3 (11956300-12039978) 13383092
TNFRSF6	between DDX11 (5:67364877-67395730) and 5 (67313480-67322028) 67364877
SHANK2	between DDX11 (5:67364877-67395730) and 5 (67313480-67322028) 67364877
PPFIA1	IRAG1 (48745371- 48930883)
ANO1	HHAT (132347037- 132666873)
CHKA	between U6 (6:16352666-16352770) and 6 (15698199-15863270) 16352666
SPTBN2	CBFA2T3 (779366- 853822)
SF3B2	FLI1 (55612901- 55749778)
SART1	ECT2L (25566954- 25644277)
KAT5	between TPCN2 (2:4069280-4105042) and 2 (3621246-3633296) 4069280
SNX15	between XRCC2 (18:4808470-4835802) and 18 (3148483-4054118) 4808470
PYGM	CBFA2T3 (779366- 853822)
SPINDOC	SLC7A1 (6538045- 6604658)
ATL3	TRMO (239768179- 239805143)
UBXN1	between SACS (11:2382906-2442316) and 11 (1554763-1582408) 2382906
INCENP	ADARB2 (68013449- 68467189)
MRP-L21	PITRM1 (66996954- 67047235)
DAGLA	between IRX2 (16:78305793-78309786) and 16 (77695071-77701236) 78305793
PGA5	between GKAP1 (10:31141847-31246286) and 10 (31026144-31114503) 31141847
MED19	between CCBE1 (1:161321273-161556537) and 1 (161182887-161188164) 161321273
CLP1	PPARGC1B (150823373- 150919376)
PTPRJ	between RCC1L (3:11915600-11948715) and 3 (11820266-11839354) 11915600
ACCS	ZC3H18 (1030418- 1081538)
LDLRAD3	MTHFR (71863637- 71881820)
TMEM258	ADARB2 (68013449- 68467189)
HIPK3	between PPARGC1B (2:150823373-150919376) and 2 (150660685-150747220) 150823373
MPPED2	TBC1D1 (29370481- 29590571)
LUZP2	between PPARGC1B (2:150823373-150919376) and 2 (150660685-150747220) 150823373
NAV2	PDE6A (150927770- 150985318)
MRVI1	MOXD1 (31282506- 31367779)
BTNL9	between DNMT3A (3:113528926-113603087) and 3 (113044836-113180742) 113528926
MEF2B	between CDH4 (17:60959190-61451878) and 17 (59967165-59974706) 60959190
CRTC1	between CDX1 (2:151202777-151216988) and 2 (151155756-151192647) 151202777
TMEM59L	ADGRF3 (112671204- 112705296)
ELL	RASSF4 (91103526- 91125360)
LSM4	DEPP1 (91114441- 91122191)
MPV17L2	DIP2C (68770164- 69141871)
ADGRL1	MAPK13 (31880638- 31889455)
YIPF2	PITRM1 (66996954- 67047235)
DOCK6	KEL (7259144- 7279328)
RAB11B	between CRYBB2 (14:43209311-43220837) and 14 (43193060-43199626) 43209311
KDM4B	between CATSPER3 (2:137139749-137175305) and 2 (137060893-137080106) 137139749
DPP9	RXRA (273705505- 273797620)
ZBTB7A	CAMK2A (151248358- 151308706)
NFIC	PPARGC1B (150823373- 150919376)
NCLN	between STOX1 (14:71928399-71985233) and 14 (71862649-71862713) 71928399
MOB3A	WDR37 (68427192- 68535143)
PCSK4	between STOX1 (14:71928399-71985233) and 14 (71862649-71862713) 71928399
DAZAP1	between KLF6 (10:66488391-66497844) and 10 (65680332-65702190) 66488391
SBNO2	between NDUFA10 (15:138986421-139031897) and 15 (138381635-138614301) 138986421
ARHGAP45	between DIO2 (7:103096433-103323258) and 7 (101604569-101938298) 103096433
RASGEF1C	HHAT (132347037- 132666873)
MAML1	PDGFRB (151155756- 151192647)
ADAMTS2	between DIP2C (10:68770164-69141871) and 10 (68547319-68568713) 68770164
ZNF454	INPP5D (133501092- 133626644)
PHYKPL	between PITRM1 (10:66996954-67047235) and 10 (66488391-66497844) 66996954
CDHR2	AQP1 (42063485- 42076746)
KIAA1191	CBFA2T3 (779366- 853822)
ANKRD31	TXNDC15 (137060893- 137080106)
CERT1	between PITRM1 (10:66996954-67047235) and 10 (66488391-66497844) 66996954
JMY	DISP3 (71583818- 71640940)
RASGRF2	PDGFRB (151155756- 151192647)
VCAN	between SNORD68 (6:412582-412662) and 6 (361197-376616) 412582
ADGRV1	between CHST8 (6:43371531-43493246) and 6 (43177062-43290369) 43371531
MCC	CLSTN1 (70086247- 70165174)
PRDM6	between CDX1 (2:151202777-151216988) and 2 (151155756-151192647) 151202777
LYRM7	DENND4B (95748140- 95761519)
P4HA2	MIPEP (2670000- 2790727)
SEPTIN8	SLC25A43 (97868696- 97906760)
FSTL4	between IRX1 (16:77695071-77701236) and 16 (76742236-76742325) 77695071
VDAC1	ADARB2 (68013449- 68467189)
TGFBI	WDR37 (68427192- 68535143)
SPOCK1	between U6 (9:133920789-133920895) and 9 (133517078-133517146) 133920789
KLHL3	between HMGXB3 (2:151036191-151102029) and 2 (150996686-151022148) 151036191
CTNNA1	between NPTX2 (3:5720680-5732454) and 3 (5472315-5567876) 5720680
NRG2	PDGFRB (151155756- 151192647)
PCDHGA4	COL24A1 (129905327- 130242358)
DIAPH1	NMNAT2 (124498109- 124696194)
GNPDA1	SYT9 (2191765- 2391921)
ARHGAP26	between CDC42EP4 (12:7638085-7660186) and 12 (6884902-6898764) 7638085
PPP2R2B	between ssc-mir-9815 (1:1013707-1013802) and 1 (855389-882473) 1013707
DPYSL3	KATNB1 (19630447- 19659043)
CYSTM1	ABLIM3 (150260196- 150423212)
PCDHAC2	between RRP1B (13:206629204-206651123) and 13 (206454718-206465807) 206629204
AFAP1L1	USP40 (133870834- 133952863)
DNAAF5	between GTDC1 (15:7757935-8051594) and 15 (4173805-4259706) 7757935
MAD1L1	between DRG2 (12:60586215-60598283) and 12 (60507667-60529733) 60586215
CHST12	MIPEP (2670000- 2790727)
GET4	SYT13 (17120634- 17166990)
TTYH3	between MROH9 (9:63620228-63727022) and 9 (62101613-62499581) 63620228
GNA12	DDX52 (39072314- 39143685)
CYTH3	between CSNK1A1 (2:150612077-150662284) and 2 (150580126-150580211) 150612077
LMTK2	between MGAT5B (12:4655379-4730371) and 12 (4526751-4526825) 4655379
MMD2	between HTR4 (2:149731034-149912495) and 2 (149674448-149722865) 149731034
SMURF1	between SCGB1A1 (2:9297283-9302165) and 2 (9148560-9161905) 9297283
ALKBH4	between USP22 (12:61271641-61308270) and 12 (61057733-61060696) 61271641
NSUN5	PFKP (67022655- 67082449)
BCL7B	between PDGFRB (2:151155756-151192647) and 2 (151102147-151147633) 151155756
VPS37D	between CDH4 (17:60959190-61451878) and 17 (59967165-59974706) 60959190
TMEM248	between PITRM1 (10:66996954-67047235) and 10 (66488391-66497844) 66996954
TPST1	between RRP1B (13:206629204-206651123) and 13 (206454718-206465807) 206629204
PRR14	IGHMBP2 (4171344- 4194525)
RABEP2	between DCTN4 (2:151681003-151783746) and 2 (151663185-151672313) 151681003
KDM8	between ITGAM (3:17204610-17273613) and 3 (17136187-17169667) 17204610
CLIP2	between GPAT3 (8:134912491-134977388) and 8 (134138097-134144254) 134912491
SDR42E2	between IRX2 (16:78305793-78309786) and 16 (77695071-77701236) 78305793
MRTFB	RNF157 (5225849- 5304458)
CALN1	CD164 (75441575- 75458145)
GRIN2A	HMGXB3 (151036191- 151102029)
NUDT16L1	between SERPINH1 (9:9783042-9794483) and 9 (9653596-9740286) 9783042
DNAJA3	TRPC7 (138373189- 138510728)
SRL	MAP3K8 (40713847- 40742462)
ADCY9	AGAP1 (135441906- 135993311)
TRAP1	between SYNPO (2:151599597-151632099) and 2 (151489521-151522749) 151599597
NLRC3	TRIM26 (22757794- 22780232)
E4F1	between CDH4 (17:60959190-61451878) and 17 (59967165-59974706) 60959190
IGFALS	between GFRA2 (14:5743584-5837454) and 14 (4346480-4404168) 5743584
CLCN7	between IRX1 (16:77695071-77701236) and 16 (76742236-76742325) 77695071
LMF1	between ADARB2 (10:68013449-68467189) and 10 (67302626-67302732) 68013449
WDR90	between CDH4 (17:60959190-61451878) and 17 (59967165-59974706) 60959190
PIGQ	between RASL11B (8:39703423-39708170) and 8 (39517512-39581727) 39703423
CAPN15	SEC16A (1262145- 1293334)
FAM234A	between USPL1 (11:7321202-7361571) and 11 (7001313-7064439) 7321202
NPRL3	between SYT12 (2:5410627-5433926) and 2 (5392547-5404339) 5410627
PAQR4	between CCDC14 (13:136438967-136486496) and 13 (135610058-135650603) 136438967
TBC1D24	between TRIM44 (2:25276859-25378448) and 2 (24875380-25138873) 25276859
PHF2	GAS2L1 (46449787- 46455276)
ST6GAL2	between U6 (9:16279266-16279373) and 9 (13780171-13780250) 16279266
NCK2	MTUS2 (6197740- 6532924)
SLC9A2	PTPRE (137101555- 137264238)
RPL31	between ADARB2 (10:68013449-68467189) and 10 (67302626-67302732) 68013449
KIAA1211L	PDGFRB (151155756- 151192647)
INPP4A	THBS3 (94611593- 94623902)
TACR1	FAM124A (16572302- 16658162)
STAMBP	PPP1R13B (2237705- 2331416)
FBXO41	PMM2 (33857068- 33892701)
DYSF	between LEF1 (8:113825161-113944070) and 8 (113435986-113447191) 113825161
USP34	CSF1R (151102147- 151147633)
KIAA1841	PDGFRB (151155756- 151192647)
EML6	between ssc-mir-296 (17:58970316-58970392) and 17 (58840006-58873241) 58970316
CTNNA2	between DCUN1D2 (11:78679039-78708846) and 11 (78618713-78637478) 78679039
SOCS5	between CDH4 (17:60959190-61451878) and 17 (59967165-59974706) 60959190
RHOQ	HMGXB3 (151036191- 151102029)
SLC3A1	PPFIBP2 (1987841- 2141398)
TTC27	JAKMIP2 (148861751- 149045927)
GALNT14	ALDH4A1 (77374002- 77404036)
PLB1	between ADARB2 (10:68013449-68467189) and 10 (67302626-67302732) 68013449
BABAM2	between NDST1 (2:151489521-151522749) and 2 (151430049-151433856) 151489521
LDAH	RGS5 (87286953- 87342088)
VSNL1	TCOF1 (151368289- 151401027)
LPIN1	between BHLHE23 (17:62227916-62228638) and 17 (62186112-62200084) 62227916
ROCK2	between OTOA (3:23570382-23662480) and 3 (23255961-23366351) 23570382
KLF11	GLI3 (52404072- 52697900)
GRHL1	between CDH4 (17:60959190-61451878) and 17 (59967165-59974706) 60959190
ALK	RRP1B (206629204- 206651123)
KIDINS220	PDGFRB (151155756- 151192647)
COLEC11	between DIP2C (10:68770164-69141871) and 10 (68547319-68568713) 68770164
EIPR1	between ZNF777 (18:55614730-55645523) and 18 (55544886-55558816) 55614730
SH3YL1	MIPEP (2670000- 2790727)
ZNF250	CBFA2T3 (779366- 853822)
ADCK5	between NEURL1B (16:51536573-51581126) and 16 (51458020-51461086) 51536573
MROH1	between NDST1 (2:151489521-151522749) and 2 (151430049-151433856) 151489521
PLEC	between NDUFV1 (2:4958522-4964216) and 2 (4941136-4948781) 4958522
ZNF623	WDR5 (273560283- 273578063)
ADGRB1	between ssc-mir-9828-1 (12:58566073-58566170) and 12 (58126304-58168404) 58566073
SLC52A2	CSNK1G1 (107690065- 107884045)
PTP4A3	PTER (45362928- 45440215)
DENND3	between TCOF1 (2:151368289-151401027) and 2 (151314507-151320814) 151368289
PTK2	ZNF316 (4555440- 4568791)
AGO2	TBC1D8 (53149196- 53289790)
TRAPPC9	ARID1B (9791633- 10227502)
KCNK9	DPP3 (5907252- 5946734)
COL22A1	ENPP7 (2612574- 2619519)
TSNARE1	AEBP1 (51046899- 51056698)
TSNARE2	between RRP1B (13:206629204-206651123) and 13 (206454718-206465807) 206629204
TG	between SPECC1 (12:59466791-59654192) and 12 (59431513-59449672) 59466791
SPAG1	between SOX11 (3:129798854-129800197) and 3 (129245326-129245431) 129798854
VPS13B	between KCNH2 (18:6243524-6279111) and 18 (6209158-6228943) 6243524
LAPTM4B	ABCB8 (6178554- 6197226)
PTDSS1	between U5 (1:266083684-266083797) and 1 (265948083-266028533) 266083684
ESRP1	between TPCN2 (2:4069280-4105042) and 2 (3621246-3633296) 4069280
TPD52	USP36 (3309237- 3348525)
JPH1	SDR42E1 (6387363- 6399629)
TRAM1	between COL18A1 (13:207940948-207982938) and 13 (207691174-207791802) 207940948
PLAG1	SFMBT2 (63877586- 64070770)
LYN	BEGAIN (121389563- 121434426)
LYPLA1	between MACROH2A1 (2:137534138-137623886) and 2 (137200423-137206979) 137534138
PRKDC	ADARB2 (68013449- 68467189)
SPIDR	WDR37 (68427192- 68535143)
GPR161	CBFA2T3 (779366- 853822)
POU2F1	between IRX4 (16:78937566-78945269) and 16 (78305793-78309786) 78937566
MAEL	between AMER2 (11:3124317-3127433) and 11 (2750363-2750446) 3124317
FAM78B	PEPD (43177062- 43290369)
USP21	SYNPO (151599597- 151632099)
F11R	SNX29 (30584951- 31133317)
ARHGEF11	RAMP1 (137490356- 137535553)
RUSC1	PPARGC1B (150823373- 150919376)
TDRD10	between ADARB2 (10:68013449-68467189) and 10 (67302626-67302732) 68013449
ATP8B2	CAMK1D (59204724- 59630285)
CELF3	CD44 (25788703- 25884153)
SELENBP1	SCNN1G (22977947- 23013384)
GOLPH3L	CLMP (49989767- 50093417)
FCRL5	GTPBP4 (68547319- 68568713)
MAN1A2	between CDH4 (17:60959190-61451878) and 17 (59967165-59974706) 60959190
CD101	RPS6KA2 (2203606- 2522599)
IGSF3	METTL22 (34033261- 34055464)
CSF1	TPK1 (112931795- 113305175)
EPS8L3	between ZNF326 (4:126679581-126717815) and 4 (126067000-126067086) 126679581
SARS1	ITPR3 (29835922- 29901309)
GPSM2	PITRM1 (66996954- 67047235)
SLC25A24	JMJD1C (66640849- 66920324)
TRMT13	DGKI (11705093- 12177267)
DPYD	PDGFRB (151155756- 151192647)
ALG14	between PITRM1 (10:66996954-67047235) and 10 (66488391-66497844) 66996954
SLC44A3	between MED9 (12:60906718-60933944) and 12 (60755521-60766058) 60906718
BCAR3	ADARB2 (68013449- 68467189)
MTF2	WDR37 (68427192- 68535143)
TGFBR3	between KLF6 (10:66488391-66497844) and 10 (65680332-65702190) 66488391
TLCD4	between METTL26 (3:41134246-41141353) and 3 (41123048-41127917) 41134246
ZNF644	between ST18 (4:77897737-78002009) and 4 (77673244-77683074) 77897737
LRRC8D	between U6 (10:67302626-67302732) and 10 (67022655-67082449) 67302626
CLCA1	PCBP3 (208094877- 208259369)
DDAH1	between TMEM26 (14:64877935-64925505) and 14 (64326461-64465281) 64877935
SBF1	between PPARGC1B (2:150823373-150919376) and 2 (150660685-150747220) 150823373
PPP6R2	between ST3GAL1 (4:7896554-7909505) and 4 (7016774-7174985) 7896554
BRD1	between MGMT (14:138499309-138771540) and 14 (137101555-137264238) 138499309
TAFA5	GZMH (74723954- 74727568)
GRAMD4	TNRC6C (3847901- 3935368)
TRMU	MAP6 (9810926- 9901494)
UPK3A	between LRP12 (4:32701835-32783390) and 4 (31606773-32094287) 32701835
SHISAL1	TCAF1 (6567359- 6623197)
SCUBE1	between TAS1R2 (6:77350457-77364843) and 6 (77161097-77267415) 77350457
CYP2D25	between MROH5 (4:2282120-2343887) and 4 (1582330-1647573) 2282120
TNRC6B	between NCF1 (3:11820266-11839354) and 3 (11671575-11811423) 11820266
MGAT3	between C10orf143 (14:139013253-139050019) and 14 (138819848-138935462) 139013253
TAB1	between ICE1 (16:76195361-76254318) and 16 (75517023-75524758) 76195361
NPTXR	EEF1D (969527- 983270)
PLA2G6	between ADSS1 (AEMK02000452.1:3008692-3027041) and AEMK02000452.1 (2901334-2913133) 3008692
TMPRSS6	PPARGC1B (150823373- 150919376)
PRDM4	between IL17B (2:150541180-150545367) and 2 (150526174-150537517) 150541180
POLR3B	PDGFRB (151155756- 151192647)
DDX23	SLC26A2 (150996686- 151022148)
RND1	between SACS (11:2382906-2442316) and 11 (1554763-1582408) 2382906
DNAJC22	between GTPBP4 (10:68547319-68568713) and 10 (68534796-68539280) 68547319
SPATS2	between XRCC2 (18:4808470-4835802) and 18 (3148483-4054118) 4808470
DIP2B	between C1QB (6:80601665-80607471) and 6 (80592473-80597452) 80601665
SPRYD3	HS3ST3A1 (57630468- 57729589)
PDE1B	between ADARB2 (10:68013449-68467189) and 10 (67302626-67302732) 68013449
TESPA1	between MROH5 (4:2282120-2343887) and 4 (1582330-1647573) 2282120
R3HDM2	between DACH1 (11:43764271-44187821) and 11 (42033851-42419734) 43764271
RASSF3	between H2BC26 (2:51687842-51694212) and 2 (51668122-51671539) 51687842
GRIP1	CLEC16A (31938135- 32158320)
RAP1B	KLF6 (66488391- 66497844)
PTPRB	CIB4 (112406908- 112457138)
OSBPL8	ODAD2 (39274932- 39462846)
ATF7	KATNIP (19150371- 19368223)
OVCH1	TCOF1 (151368289- 151401027)
ERGIC2	VPS18 (130409123- 130420450)
ITPR2	DAB2IP (261659660- 261859022)
PYROXD1	between SEPTIN9 (12:4254775-4405628) and 12 (3847901-3935368) 4254775
AEBP2	PTPRN2 (721131- 1389607)
ATF7IP	CDX1 (151202777- 151216988)
USP5	between CD74 (2:151402211-151409833) and 2 (151368289-151401027) 151402211
TSPAN11	DLGAP2 (32600234- 33267312)
WNK1	between ST18 (4:77897737-78002009) and 4 (77673244-77683074) 77897737
ADIPOR2	between GTF2IRD1 (3:11538314-11654770) and 3 (11373492-11392695) 11538314
FGD4	between HTR4 (2:149731034-149912495) and 2 (149674448-149722865) 149731034
CECR2	DGKI (11705093- 12177267)
TUBA8	between SACS (11:2382906-2442316) and 11 (1554763-1582408) 2382906
SLC2A13	DGKI (11705093- 12177267)
COL2A1	between SEPHS1 (10:48362463-48386431) and 10 (48177762-48262051) 48362463
PFKM	between XRCC2 (18:4808470-4835802) and 18 (3148483-4054118) 4808470
SLC41A2	HS3ST3A1 (57630468- 57729589)
TXNRD1	between ZC3H3 (4:1010638-1089738) and 4 (995763-1000271) 1010638
C12orf73	SYNPO (151599597- 151632099)
ANO4	ARMC9 (131928719- 132101343)
CDK17	ARID3A (77431087- 77464628)
LTA4H	between RRP1B (13:206629204-206651123) and 13 (206454718-206465807) 206629204
NTN4	between CDH4 (17:60959190-61451878) and 17 (59967165-59974706) 60959190
CEP83	between SACS (11:2382906-2442316) and 11 (1554763-1582408) 2382906
MRPL42	MIPEP (2670000- 2790727)
ATP2B1	SLC9A8 (51401621- 51477220)
KITLG	SLC41A1 (66473341- 66499805)
NAV3	between CDH11 (6:25783597-25933634) and 6 (24518615-24518701) 25783597
DEF8	between ADGRD1 (14:24059019-24241176) and 14 (23516257-23594257) 24059019
FANCA	DAB2IP (261659660- 261859022)
ZNF276	TCOF1 (151368289- 151401027)
ANKRD11	between AMZ1 (3:1963896-1994169) and 3 (1905656-1918227) 1963896
SNAI3	between SCG2 (15:125419847-125426278) and 15 (124912406-124915780) 125419847
BANP	between AADACL4 (6:72635281-72650729) and 6 (72556236-72598815) 72635281
CA5A	ATP8A2 (3277951- 3793881)
KLHDC4	DRC3 (60633177- 60651849)
ZCCHC14	between IRX4 (16:78937566-78945269) and 16 (78305793-78309786) 78937566
GSE1	KLC1 (2153300- 2220598)
KIAA0513	ARSI (151314507- 151320814)
ZDHHC7	ZNF532 (161877574- 161984368)
CRISPLD2	between ADSS1 (AEMK02000452.1:3008692-3027041) and AEMK02000452.1 (2901334-2913133) 3008692
ATP2C2	between KLF6 (10:66488391-66497844) and 10 (65680332-65702190) 66488391
MBTPS1	USP10 (3977231- 4043533)
SLC38A8	SNX29 (30584951- 31133317)
MLYCD	between MIR193B (3:28913088-28913176) and 3 (28908129-28908219) 28913088
CDH13	between MGAT5B (12:4655379-4730371) and 12 (4526751-4526825) 4655379
CMIP	GPR157 (69557701- 69581643)
C16orf46	SFMBT2 (63877586- 64070770)
ATMIN	between IRX1 (16:77695071-77701236) and 16 (76742236-76742325) 77695071
WWOX	between IRX4 (16:78937566-78945269) and 16 (78305793-78309786) 78937566
ADAMTS18	between RASL11B (8:39703423-39708170) and 8 (39517512-39581727) 39703423
WWP2	between ADARB2 (10:68013449-68467189) and 10 (67302626-67302732) 68013449
TANGO6	between MYC (4:12455122-12461078) and 4 (10179758-10451929) 12455122
MT4	ZC3H3 (1010638- 1089738)
NLRC5	PPARGC1B (150823373- 150919376)
PSME3IP1	PEPD (43177062- 43290369)
COQ9	ADARB2 (68013449- 68467189)
KIFC3	WDR37 (68427192- 68535143)
CFAP20	between IRX1 (16:77695071-77701236) and 16 (76742236-76742325) 77695071
NDRG4	GTF2IRD1 (11538314- 11654770)
LRRC36	between HS3ST3A1 (12:57630468-57729589) and 12 (57206600-57238444) 57630468
HSD11B2	between PRPSAP2 (12:60340883-60376568) and 12 (60296820-60322650) 60340883
ADCY7	between TGFA (3:71948137-72050474) and 3 (71730003-71840861) 71948137
GPATCH1	between SLC9A8 (17:51401621-51477220) and 17 (51259813-51334020) 51401621
CD22	between CSNK1A1 (2:150612077-150662284) and 2 (150580126-150580211) 150612077
TMEM147	SH2D2A (93282413- 93293205)
KMT2B	between CSNK1A1 (2:150612077-150662284) and 2 (150580126-150580211) 150612077
RINL	USP31 (23035426- 23116007)
FBXO17	VANGL1 (104996073- 105048775)
SUPT5H	FAM20A (11607034- 11657737)
MEGF8	IL6R (95322433- 95381282)
PPP1R37	PTGER3 (141958955- 142161286)
MARK4	between LAPTM4A (3:118152587-118170278) and 3 (117987557-118011884) 118152587
CCDC8	between GALNT17 (3:15026772-15450615) and 3 (14417501-14417611) 15026772
PTGIR	between RASL11B (8:39703423-39708170) and 8 (39517512-39581727) 39703423
SLC1A5	between SMIM10L1 (5:61162905-61163111) and 5 (61092015-61096759) 61162905
ZC3H4	PPFIBP2 (1987841- 2141398)
DHX34	between SLC25A12 (15:77895938-78098383) and 15 (77803350-77860041) 77895938
NAPA	PPARGC1B (150823373- 150919376)
NOP53	OSBPL2 (61643377- 61685819)
LIG1	between ADRA2C (8:2320226-2321608) and 8 (2125405-2145647) 2320226
CYTH2	between GPR55 (15:131655663-131673693) and 15 (131614743-131628619) 131655663
NUCB1	between GTPBP4 (10:68547319-68568713) and 10 (68534796-68539280) 68547319
SNRNP70	between KATNAL1 (11:7001313-7064439) and 11 (6538045-6604658) 7001313
SYT3	between CAMK1D (10:59204724-59630285) and 10 (59052915-59144797) 59204724
PRPF31	IL6R (95322433- 95381282)
ZNF784	PARN (28612269- 28802504)
NLRP13	TMEM184B (9633554- 9682115)
ZNF606	between TBC1D4 (11:47543815-47828208) and 11 (45985564-46459791) 47543815
AGRN	between WFDC1 (6:4333731-4399237) and 6 (4237440-4313247) 4333731
UBE2J2	TROAP (15300687- 15307679)
PRKCZ	between GSPT1 (3:31237194-31273865) and 3 (31137682-31141735) 31237194
MEGF6	VPS37C (10632927- 10643539)
CEP104	between RRP1B (13:206629204-206651123) and 13 (206454718-206465807) 206629204
DNAJC11	EPHA8 (80516967- 80550588)
PIK3CD	MAPK10 (132298299- 132776820)
PGD	between MYMK (1:273101678-273111727) and 1 (273063270-273075391) 273101678
TNFRSF1B	LGALS3BP (3212432- 3222711)
PRDM2	VANGL1 (104996073- 105048775)
CTRC	THBS3 (94611593- 94623902)
RCC2	between ADARB2 (10:68013449-68467189) and 10 (67302626-67302732) 68013449
CAPZB	DCDC2C (131095460- 131194949)
GRHL3	TTLL8 (602886- 629882)
RUNX3	between ssc-mir-143 (2:150578738-150578817) and 2 (150541180-150545367) 150578738
RHCE	between TAF4 (17:61465822-61529890) and 17 (61133869-61133975) 61465822
KIAA1522	RADIL (3641112- 3716141)
ZSCAN20	between TMEM26 (14:64877935-64925505) and 14 (64326461-64465281) 64877935
KIAA0319L	SACS (2382906- 2442316)
GRIK3	MGAT5B (4655379- 4730371)
MEAF6	between KATNAL1 (11:7001313-7064439) and 11 (6538045-6604658) 7001313
MACF1	ADARB2 (68013449- 68467189)
LDLRAD4	WDR37 (68427192- 68535143)
EPB41L3	ADARB2 (68013449- 68467189)
CABLES1	WDR37 (68427192- 68535143)
LAMA3	between RPS6KA4 (2:7751968-7765260) and 2 (7590391-7603116) 7751968
TRAPPC8	DAB2IP (261659660- 261859022)
DTNA	IMMP1L (29230210- 29307210)
AK5	PPARGC1B (150823373- 150919376)
ST6GALNAC3	MRPL28 (41329928- 41334451)
CACHD1	ADARB2 (68013449- 68467189)
DOCK7	TXNDC11 (31376510- 31445632)
FGGY	SEPTIN9 (4254775- 4405628)
C8B	MAP3K5 (27380142- 27600493)
ACOT11	between CCDC42 (12:53869567-53884128) and 12 (53609757-53609863) 53869567
YIPF1	TCOF1 (151368289- 151401027)
CPT2	between ERBB3 (5:21474475-21495038) and 5 (21431937-21433697) 21474475
ZFYVE9	USP47 (47449161- 47582819)
AGBL4	between RASL11B (8:39703423-39708170) and 8 (39517512-39581727) 39703423
SPATA6	ASMT (909908- 944290)
CYP4B1	PEPD (43177062- 43290369)
DMBX1	between OSR1 (3:118757920-118765102) and 3 (118273113-118279639) 118757920
POMGNT1	NCF4 (10874953- 10994014)
MAST2	CIITA (32172214- 32230780)
EIF2B3	CSF1R (151102147- 151147633)
KIF2C	MGAT5B (4655379- 4730371)
ERI3	ADARB2 (68013449- 68467189)
CTPS1	KIF18B (18426835- 18448208)
EXOC2	MAP4K4 (52484274- 52649410)
SERPINB6	between ADRA1D (17:31517021-31538362) and 17 (31208181-31217310) 31517021
NQO2	CNDP2 (149565335- 149583998)
BPHL	between SCRG1 (14:16634776-16664558) and 14 (16459971-16462207) 16634776
TUBB2B	between ADARB2 (10:68013449-68467189) and 10 (67302626-67302732) 68013449
PSMG4	GFRA2 (5743584- 5837454)
SLC22A23	PANK1 (101409253- 101473945)
PRPF4B	ADARB2 (68013449- 68467189)
CDYL	between PITRM1 (10:66996954-67047235) and 10 (66488391-66497844) 66996954
COTL1	between ADARB1 (13:207691174-207791802) and 13 (207560990-207588501) 207691174
DSP	NALF1 (74743587- 75344229)
SNRNP48	between OSR1 (3:118757920-118765102) and 3 (118273113-118279639) 118757920
ELOVL2	CLEC16A (31938135- 32158320)
NEDD9	between LFNG (3:1810892-1820048) and 3 (1776157-1777520) 1810892
HIVEP1	between CDX1 (2:151202777-151216988) and 2 (151155756-151192647) 151202777
PHACTR1	SDK1 (2814547- 3324798)
SIRT5	PLD6 (61057733- 61060696)
JARID2	CARD9 (1343214- 1351348)
ATXN1	between MTMR12 (16:18461129-18537908) and 16 (17848299-17872181) 18461129
CAP2	between KIZ (17:28980328-29082392) and 17 (28763938-28764038) 28980328
KDM1B	PDE6A (150927770- 150985318)
MRPS18B	between ZP4 (14:53577135-53584546) and 14 (51828231-51830003) 53577135
ABHD16A	between SACS (11:2382906-2442316) and 11 (1554763-1582408) 2382906
VARS1	PRKCA (12882064- 13263554)
SKIV2L	between CSNK1A1 (2:150612077-150662284) and 2 (150580126-150580211) 150612077
AGPAT1	between SOX9 (12:8642158-8647315) and 12 (8033088-8033194) 8642158
KHDRBS2	between SAL1 (1:253638015-253642866) and 1 (253559546-253570113) 253638015
DST	HMCN2 (270363978- 270523262)
SYNGAP1	between AGPAT3 (13:206884538-206906353) and 13 (206722596-206735997) 206884538
NUDT3	between DIP2C (10:68770164-69141871) and 10 (68547319-68568713) 68770164
CDKN1A	TBC1D22A (2528921- 2787304)
ZNRF1	SDK1 (2814547- 3324798)
FOXP4	MBOAT2 (127243275- 127360057)
CUL9	between SYNPO (2:151599597-151632099) and 2 (151489521-151522749) 151599597
RUNX2	between GYG1 (13:89221157-89259792) and 13 (89044310-89088392) 89221157
CYP39A1	between CDH4 (17:60959190-61451878) and 17 (59967165-59974706) 60959190
GLYATL3	THBS2 (855389- 882473)
TRAM2	between SYT12 (2:5410627-5433926) and 2 (5392547-5404339) 5410627
ACSBG1	ACSM5 (25393190- 25422476)
TBC1D2B	ARHGAP17 (357448- 465583)
ADAMTS7	EPN2 (60171920- 60234278)
CPEB1	AEBP1 (51046899- 51056698)
PDE8A	between KATNAL1 (11:7001313-7064439) and 11 (6538045-6604658) 7001313
SLC41A3	between TPCN2 (2:4069280-4105042) and 2 (3621246-3633296) 4069280
CFAP100	CARS1 (2119592- 2163343)
TICRR	between MYLK2 (17:35499887-35513093) and 17 (35431395-35485065) 35499887
PRC1	DRC3 (60633177- 60651849)
PSTPIP1	ADARB2 (68013449- 68467189)
PTPN9	TBC1D22A (2528921- 2787304)
NEIL1	BMP2K (138674823- 138790083)
INSYN1	PLCD3 (18281502- 18302483)
RALGAPA1	RTEL1 (62611909- 62634690)
SCFD1	between VPS35L (3:26039884-26122770) and 3 (26022160-26035571) 26039884
ZNF568	between U6 (10:5007234-5007336) and 10 (4228751-4228848) 5007234
SIPA1L3	PDE1C (40820644- 41409087)
ABHD4	C4A (24068019- 24083061)
RYR3	DIP2C (68770164- 69141871)
SPTB	between TCOF1 (2:151368289-151401027) and 2 (151314507-151320814) 151368289
SUSD6	between U6 (10:67302626-67302732) and 10 (67022655-67082449) 67302626
SLC8A3	ACO2 (7008719- 7071025)
MAP3K9	CBFA2T3 (779366- 853822)
DPF3	INTS3 (95905150- 95944809)
COQ6	HMGXB3 (151036191- 151102029)
ESRRB	VAC14 (13683801- 13791241)
NRXN3	between IRX4 (16:78937566-78945269) and 16 (78305793-78309786) 78937566
FOXN3	ADARB2 (68013449- 68467189)
TDP1	between PITRM1 (10:66996954-67047235) and 10 (66488391-66497844) 66996954
RPS6KA5	GTF3C1 (19368394- 19439630)
CCDC88C	between KCNJ2 (12:10351699-10362244) and 12 (8725335-8725413) 10351699
SLC24A4	between PADI1 (6:75830046-75871911) and 6 (75696481-75755890) 75830046
RIN3	between RRP1B (13:206629204-206651123) and 13 (206454718-206465807) 206629204
CCDC85C	between HABP2 (14:123893996-123932961) and 14 (123389294-123389400) 123893996
EVL	between PDGFA (3:301584-321712) and 3 (206348-207945) 301584
WDR25	between ALKAL2 (3:132660909-132670124) and 3 (132426431-132431678) 132660909
MAEA	MTHFR (71863637- 71881820)
FAM53A	PRSS2 (7443327- 7446625)
TMEM129	between EFNB2 (11:74186640-74233354) and 11 (71327017-71348757) 74186640
POLN	between HS3ST3A1 (12:57630468-57729589) and 12 (57206600-57238444) 57630468
FAM193A	between SACS (11:2382906-2442316) and 11 (1554763-1582408) 2382906
SIGLEC5	between CHCHD5 (3:43908122-43915709) and 3 (43844722-43860547) 43908122
CLDND2	TUBB4A (72599140- 72605361)
HTT	between ICE1 (16:76195361-76254318) and 16 (75517023-75524758) 76195361
DOK7	between ECM1 (4:98615778-98621836) and 4 (98577823-98589180) 98615778
NADK	between ATP8A2 (11:3277951-3793881) and 11 (3225268-3259427) 3277951
TADA2B	between DAAM1 (1:188335384-188511096) and 1 (187719290-187729422) 188335384
EVC2	between PAX6 (2:28978287-29001200) and 2 (28696661-28709672) 28978287
STX18	TOP3A (60443677- 60468964)
SLC2A9	ERN1 (14881923- 14963284)
WDR1	DIP2C (68770164- 69141871)
RAB28	between EMID1 (14:46358008-46402076) and 14 (46254326-46323354) 46358008
NCAPG	RADIL (3641112- 3716141)
RBPJ	between U6 (1:247840451-247840555) and 1 (247043622-247043725) 247840451
LIMCH1	MAP1B (48403568- 48498885)
GASK1B	ALDH3A2 (59936848- 59954358)
RAPGEF2	between SYNPO (2:151599597-151632099) and 2 (151489521-151522749) 151599597
TMA16	RGS12 (1963308- 2075971)
SELENON	HIGD1B (18515427- 18522810)
THEGL	between AMER2 (11:3124317-3127433) and 11 (2750363-2750446) 3124317
PPEF2	between PITX1 (2:137200423-137206979) and 2 (137139749-137175305) 137200423
FRAS1	between UNCX (3:804113-808187) and 3 (756429-775983) 804113
GATB	between LRRC8C (4:126957105-127037216) and 4 (126766211-126874275) 126957105
ARHGAP10	NATD1 (61366741- 61376873)
JADE1	WDR37 (68427192- 68535143)
ARHGEF38	PYCR3 (959710- 964192)
MANBA	between PITRM1 (10:66996954-67047235) and 10 (66488391-66497844) 66996954
STPG2	between BMP6 (7:5058817-5210270) and 7 (4919351-4936036) 5058817
SNCA	between U6 (11:27149887-27149995) and 11 (26498448-26498613) 27149887
ABCG2	CDH4 (60959190- 61451878)
AFF1	between PLCH2 (6:64325952-64392068) and 6 (64301199-64311783) 64325952
COPS4	between GSX2 (8:40881552-40883995) and 8 (40780889-40846577) 40881552
ENOPH1	SHE (95284607- 95308099)
RASGEF1B	RABIF (24859385- 24867141)
CFAP299	between HTR4 (2:149731034-149912495) and 2 (149674448-149722865) 149731034
ANTXR2	ESYT2 (565145- 643307)
DENND5A	LAMA5 (61697517- 61747955)
DENND2B	CDYL2 (7420790- 7604947)
TRIM66	ABLIM3 (150260196- 150423212)
STK33	DNAH17 (3482650- 3591132)
RIC3	NCOA4 (90505110- 90531118)
DCHS1	between CLDN18 (13:78794580-78822796) and 13 (78620984-78622577) 78794580
KDM4A	between SLAMF9 (4:90535582-90538456) and 4 (90422025-90457406) 90535582
STIM1	between SUPT3H (7:39751927-40161103) and 7 (39384556-39431248) 39751927
CLPB	between PDE4DIP (4:100646935-100863250) and 4 (100478904-100479067) 100646935
RELT	between TMEM130 (3:5887033-5903747) and 3 (5720680-5732454) 5887033
PLEKHB1	TNK1 (52711921- 52719096)
C2CD3	between USP22 (12:61271641-61308270) and 12 (61057733-61060696) 61271641
CHRDL2	PRKCA (12882064- 13263554)
RNF169	NGFR (25699427- 25720356)
ARRB1	UTP25 (133105063- 133141217)
WNT11	between VPS37C (2:10632927-10643539) and 2 (10474866-10482984) 10632927
MYO7A	TRRAP (5909022- 6029333)
USP35	ATP8A1 (33387627- 33638841)
GAB2	NDST1 (151489521- 151522749)
FARS2	HMGXB3 (151036191- 151102029)
MTNR1B	between SPINK7 (2:149611418-149616043) and 2 (149512698-149514675) 149611418
LYRM4	TBC1D22A (2528921- 2787304)
MMP3	PRKAR1B (343139- 425165)
PPP2R1B	LPXN (12540098- 12582752)
PCSK7	CBFA2T3 (779366- 853822)
CEP164	between CBS (13:206205946-206230248) and 13 (206167156-206195468) 206205946
DSCAML1	FLOT2 (45101531- 45120455)
TECTA	between USPL1 (11:7321202-7361571) and 11 (7001313-7064439) 7321202
SORL1	TMEM181 (8562844- 8635462)
PRDM10	between CCDC180 (1:239209387-239270803) and 1 (239120618-239136369) 239209387
ZBTB44	SHISA2 (3806302- 3812170)
ANKIB1	between CDH4 (17:60959190-61451878) and 17 (59967165-59974706) 60959190
PDK4	WDR37 (68427192- 68535143)
CDCA7L	PCNX3 (6619215- 6639953)
RAPGEF5	between WDR43 (3:110318538-110365062) and 3 (110231017-110275267) 110318538
SRPK2	ADARB2 (68013449- 68467189)
LAMB1	between PITRM1 (10:66996954-67047235) and 10 (66488391-66497844) 66996954
PRRC2C	HPS1 (109730598- 109751985)
DARS2	between OLFM1 (1:274224454-274261328) and 1 (274103877-274111970) 274224454
ZBTB37	between WDR33 (15:59520065-59638879) and 15 (59479510-59498132) 59520065
MRPS14	ADARB2 (68013449- 68467189)
QSOX1	GMDS (752592- 1285550)
CACNA1E	between BIRC5 (12:3747279-3755215) and 12 (3643929-3647009) 3747279
C1orf21	KCNJ6 (201243609- 201525820)
PROX1	between FGFR1 (15:48053340-48106724) and 15 (47626110-47697603) 48053340
PACC1	ADARB2 (68013449- 68467189)
VWC2	PYCR3 (959710- 964192)
IKZF1	between LRP11 (1:16139496-16198969) and 1 (16113780-16119273) 16139496
DDC	between NKX3-1 (14:7783323-7787033) and 14 (7565604-7594057) 7783323
EGFR	between C1orf100 (10:17193994-17215443) and 10 (16913025-16920586) 17193994
UCHL5	ADARB2 (68013449- 68467189)
ESRRG	WDR37 (68427192- 68535143)
TGFB2	KCND3 (108246237- 108621510)
MIA3	SORCS2 (3207098- 3760393)
SRP9	PPARGC1B (150823373- 150919376)
EPHX1	GRAP2 (8375762- 8445068)
ACBD3	MAP3K8 (40713847- 40742462)
PARP1	IKBKB (11289690- 11348549)
PLD5	between DNAH9 (12:56045381-56358236) and 12 (55513315-55519578) 56045381
ADSS2	between MAF (6:8468413-8485030) and 6 (7806444-7806541) 8468413
CNST	between CEP170B (AEMK02000452.1:3105847-3130948) and AEMK02000452.1 (3066960-3068231) 3105847
CAPN2	CBFA2T3 (779366- 853822)
ASPM	HHAT (132347037- 132666873)
DENND1B	CBFA2T3 (779366- 853822)
NEK7	AIRE (207148401- 207158532)
KIF14	between TRIM16 (12:58926086-58939745) and 12 (58734177-58789493) 58926086
KIF21B	between NUPR2 (3:16806900-16807196) and 3 (16688898-16764251) 16806900
LGR6	between OTOA (3:23570382-23662480) and 3 (23255961-23366351) 23570382
DAPK1	between RDH13 (6:59274387-59292765) and 6 (59186265-59186402) 59274387
CNTFR	PYCR3 (959710- 964192)
NOL6	ZC3H18 (1030418- 1081538)
APTX	ZC3H3 (1010638- 1089738)
MFSD14B	between CNDP1 (1:149521510-149562623) and 1 (148987518-148997954) 149521510
TMEM236	between SOX9 (12:8642158-8647315) and 12 (8033088-8033194) 8642158
RSU1	SPATA2 (51489701- 51500669)
FRMD4A	between ACAP3 (6:63579304-63593435) and 6 (63555488-63568017) 63579304
PIP4K2A	between SPAG6 (10:52494755-52571990) and 10 (52224389-52408922) 52494755
MLLT10	between MC4R (1:160772013-160774124) and 1 (159817159-159917145) 160772013
PARD3	CDK5RAP2 (260466942- 260648161)
CUL2	ZC3H3 (1010638- 1089738)
DHTKD1	between CHI3L2 (4:109081450-109099098) and 4 (109035326-109046499) 109081450
UPF2	between TMEM179 (AEMK02000452.1:2901334-2913133) and AEMK02000452.1 (2540304-2580943) 2901334
ECHDC3	AKT1 (3039291- 3061592)
TAF3	PLXNA2 (134584406- 134796063)
FBH1	between UNC93A (1:1930020-1958142) and 1 (1665568-1665643) 1930020
CRYL1	PPARGC1B (150823373- 150919376)
IL17D	GMDS (752592- 1285550)
XPO4	ACO1 (33937833- 34001900)
LATS2	XRCC3 (2217697- 2230321)
SKA3	between LRRC8C (4:126957105-127037216) and 4 (126766211-126874275) 126957105
ZDHHC20	PIEZO1 (914709- 967111)
FGF9	between PLD4 (AEMK02000452.1:3137043-3144118) and AEMK02000452.1 (3105847-3130948) 3137043
NUP58	LHFPL5 (31624450- 31642268)
CDK8	between ASCL2 (2:1558459-1560112) and 2 (1499620-1506170) 1558459
GPR12	between PITRM1 (10:66996954-67047235) and 10 (66488391-66497844) 66996954
USP12	WDR37 (68427192- 68535143)
PAN3	PTPN5 (40459049- 40521461)
FLT1	between CLDN10 (11:65121607-65145072) and 11 (63825637-63826467) 65121607
HERC3	between ZNF883 (1:253666591-253695401) and 1 (253638015-253642866) 253666591
DCLK1	NDST1 (151489521- 151522749)
UFM1	TTLL1 (5793780- 5827633)
THSD1	between U6 (13:184622782-184622888) and 13 (182829843-182987908) 184622782
RNASEH2B	IGHMBP2 (4171344- 4194525)
FNDC3A	NSD2 (964893- 1018028)
ZC3H13	SNX29 (30584951- 31133317)
COG3	between ELFN2 (5:10427019-10429478) and 5 (10319816-10344832) 10427019
ENOX1	between CDYL2 (6:7420790-7604947) and 6 (7227990-7254891) 7420790
KBTBD6	TRAPPC12 (131307208- 131357994)
KLF12	SNX29 (30584951- 31133317)
FARP1	between ssc-mir-1 (17:61894036-61894143) and 17 (61824899-61834267) 61894036
STK24	between ULK2 (12:59806955-59878388) and 12 (59732123-59789131) 59806955
CLYBL	GLS2 (21806406- 21820001)
PCCA	between NOL12 (5:10137362-10144140) and 5 (10038966-10041067) 10137362
NALCN	SNX31 (36303284- 36388952)
FGF14	HSPA12A (126851903- 127037257)
ANKRD10	between MIPEP (11:2670000-2790727) and 11 (2543812-2640736) 2670000
ARHGEF7	between PCSK2 (17:25681197-25923004) and 17 (24882142-25186703) 25681197
TUBGCP3	KCND3 (108246237- 108621510)
ATP11A	HSPA12A (126851903- 127037257)
CUL4A	KIF1A (139610627- 139694826)
TMCO3	between OLFML2B (4:88522240-88560306) and 4 (88150391-88154100) 88522240
TBCD	MVB12B (266933542- 267105788)
CSNK1D	between MROH9 (9:63620228-63727022) and 9 (62101613-62499581) 63620228
ZC3H11A	DOCK9 (67764011- 68053042)
FASN	between ATP1A1 (4:104353508-104384547) and 4 (104169883-104227917) 104353508
SLC38A10	between SSR1 (7:4652921-4685901) and 7 (4108118-4156625) 4652921
SRGAP2	between USP22 (12:61271641-61308270) and 12 (61057733-61060696) 61271641
AATK	COL24A1 (129905327- 130242358)
BAIAP2	LRPAP1 (2125405- 2145647)
CHMP6	CCDC3 (59052915- 59144797)
RPTOR	between GFRA2 (14:5743584-5837454) and 14 (4346480-4404168) 5743584
NPTX1	between ZFPM1 (6:1091259-1107096) and 6 (1030418-1081538) 1091259
CCDC40	between NOL4 (6:117631227-118087992) and 6 (117334259-117518026) 117631227
CBX2	between MROH9 (9:63620228-63727022) and 9 (62101613-62499581) 63620228
CYTH1	TTLL11 (261901333- 262203978)
PGS1	AGAP1 (135441906- 135993311)
UBE2O	between RRP1B (13:206629204-206651123) and 13 (206454718-206465807) 206629204
FBF1	DNAH2 (52992843- 53086744)
ITGB4	between KLF6 (10:66488391-66497844) and 10 (65680332-65702190) 66488391
RECQL5	SLC12A7 (79357010- 79396656)
CD46	AOC1 (6309594- 6320974)
ABCA13	RALGDS (272776846- 272824184)
AXIN2	between CRELD2 (5:709045-716771) and 5 (677705-680695) 709045
NOL11	between DRG2 (12:60586215-60598283) and 12 (60507667-60529733) 60586215
BPTF	AOC1 (6309594- 6320974)
MAP3K3	NFAM1 (6298573- 6336730)
TLK2	between UNC5CL (7:36332201-36347175) and 7 (35742739-35742845) 36332201
GLRX2	RGS12 (1963308- 2075971)
KANSL1	PDSS1 (49068942- 49120320)
MAPT	between NPR3 (16:18842039-18929805) and 16 (18758962-18779419) 18842039
PLEKHM1	between MIR365A (3:28908129-28908219) and 3 (28612269-28802504) 28908129
HDAC5	WDFY3 (133675345- 133937221)
MLX	between KIF22 (3:18023096-18041730) and 3 (17987242-18001711) 18023096
RAB5C	between GPR157 (6:69557701-69581643) and 6 (69507830-69535371) 69557701
PCGF2	between GLI4 (4:1215075-1235163) and 4 (1191845-1202512) 1215075
NPEPPS	between IRF8 (6:3041645-3097406) and 6 (2592993-2597659) 3041645
PDK2	ITGB5 (135467798- 135587473)
MKS1	between MICALL2 (3:951327-971108) and 3 (804113-808187) 951327
PPM1E	between ITM2C (15:131614743-131628619) and 15 (131492578-131584962) 131614743
EFCAB2	GMDS (752592- 1285550)
HNF1B	VRK1 (117942973- 118028923)
TAF15	between FOXH1 (4:322838-324481) and 4 (293708-295789) 322838
RASL10B	between EEA1 (5:90168242-90257241) and 5 (89581090-89584581) 90168242
MYO1D	between FOXK1 (3:3556161-3621142) and 3 (2814547-3324798) 3556161
RHBDL3	between ZNF326 (4:126679581-126717815) and 4 (126067000-126067086) 126679581
RAB11FIP4	PLXNA2 (134584406- 134796063)
KSR1	NBEA (11084992- 11722847)
NXN	ADARB2 (68013449- 68467189)
VPS53	WDR37 (68427192- 68535143)
RPH3AL	between EFNA3 (4:94710647-94719248) and 4 (94666460-94674071) 94710647
DOC2B	between ssc-mir-339-1 (3:666918-666997) and 3 (650704-662486) 666918
SLC43A2	ELP4 (29004987- 29230077)
SGSM2	between GRHPR (1:238139794-238152382) and 1 (237820363-238068305) 238139794
MNT	LMO7 (48072159- 48133446)
ANKFY1	between PRKG2 (8:136755469-136852906) and 8 (136568711-136595049) 136755469
SPNS2	between NKAIN1 (6:87772925-87825609) and 6 (87604797-87604904) 87772925
PELP1	TMC5 (26210077- 26279720)
DLG4	between SLC5A10 (12:60281885-60332141) and 12 (60171920-60234278) 60281885
CHD3	between U6 (10:67302626-67302732) and 10 (67022655-67082449) 67302626
NTN1	between TMEM165 (8:54751572-54787886) and 8 (54084178-54084292) 54751572
GLP2R	STRN4 (52601938- 52627902)
GAS7	PPARGC1B (150823373- 150919376)
CELF2	AK1 (268355033- 268365598)
ZNF18	ZC3H3 (1010638- 1089738)
ELAC2	between SKI (6:64188236-64242560) and 6 (64160768-64165101) 64188236
ADORA2B	between SNORD116 (AEMK02000602.1:7369-7462) and AEMK02000602.1 (4812-4905) 7369
LARP4B	between SACS (11:2382906-2442316) and 11 (1554763-1582408) 2382906
B9D1	TCF7L2 (123343412- 123546417)
FLII	SARDH (273230375- 273294621)
RAI1	EPS8L2 (433649- 452630)
ZMYM5	SNX29 (30584951- 31133317)
MPRIP	STX8 (54296995- 54544646)
TMEM11	between NXT1 (17:30338391-30341628) and 17 (30233933-30239692) 30338391
KCNH8	between SLC30A5 (16:47284760-47322347) and 16 (46511521-46523609) 47284760
OSBPL10	HMGXB3 (151036191- 151102029)
SCN5A	SLC26A2 (150996686- 151022148)
PLXNB1	between RASL11B (8:39703423-39708170) and 8 (39517512-39581727) 39703423
IFRD2	CAMK1D (59204724- 59630285)
POC1A	between SOX1 (11:77986200-77987351) and 11 (77532266-77545913) 77986200
DNAH1	MVP (18057177- 18081155)
SEMA3G	between XYLT1 (3:27158878-27492762) and 3 (26776780-26784124) 27158878
TKT	ADARB2 (68013449- 68467189)
CCDC66	WDR37 (68427192- 68535143)
FLNB	between PITRM1 (10:66996954-67047235) and 10 (66488391-66497844) 66996954
SGCG	between FAM3B (13:204752196-204796777) and 13 (203603753-203603846) 204752196
MAGI1	PDE6A (150927770- 150985318)
TAFA4	between LRRC8C (4:126957105-127037216) and 4 (126766211-126874275) 126957105
FRMD4B	ADARB1 (207691174- 207791802)
ITPR1	SERGEF (41114178- 41356038)
SETD5	between TCOF1 (2:151368289-151401027) and 2 (151314507-151320814) 151368289
ATP2B2	MGAT5B (4655379- 4730371)
RAF1	between NOTCH1 (AEMK02000682.1:1209486-1252821) and AEMK02000682.1 (1108695-1108767) 1209486
IQSEC1	MAP3K5 (27380142- 27600493)
EEFSEC	between U6 (8:138065470-138065574) and 8 (137618616-137878333) 138065470
TPRA1	SOGA1 (40020440- 40099001)
TF	between MROH9 (9:63620228-63727022) and 9 (62101613-62499581) 63620228
NCK1	PYCR3 (959710- 964192)
MRPS22	CDK5RAP2 (260466942- 260648161)
ATR	ZFYVE28 (1225429- 1312521)
SLC9A9	CAMK2A (151248358- 151308706)
USP13	between COL5A1 (1:273971971-274085111) and 1 (273705505-273797620) 273971971
EIF4G1	between CDC42 (6:80035123-80089233) and 6 (79849698-79958334) 80035123
HMGB1	KCNH2 (6243524- 6279111)
DLG1	CAB39 (131492578- 131584962)
FYTTD1	between HS3ST3A1 (12:57630468-57729589) and 12 (57206600-57238444) 57630468
MYLK	between U6 (10:67302626-67302732) and 10 (67022655-67082449) 67302626
PDIA5	PPFIBP2 (1987841- 2141398)
CCDC191	MAPK7 (60144136- 60158739)
NAA50	ADARB2 (68013449- 68467189)
GTPBP8	MBOAT2 (127243275- 127360057)
ALCAM	between NELFCD (17:59129076-59141499) and 17 (58970316-58970392) 59129076
TTC6	between MSMO1 (8:43726858-43744713) and 8 (43565054-43696268) 43726858
GBE1	EHMT1 (252493- 390062)
URB1	between KLF6 (10:66488391-66497844) and 10 (65680332-65702190) 66488391
SON	between IGFBP3 (18:50003022-50010690) and 18 (48997217-49192433) 50003022
ITSN1	ATXN10 (3637111- 3798201)
RCAN1	CAMTA1 (67605790- 68471920)
RUNX1	DIRAS2 (1964849- 1987891)
HLCS	MGAT5B (4655379- 4730371)
DYRK1A	KNOP1 (26022160- 26035571)
BRWD1	INTS3 (95905150- 95944809)
PCP4	between PITRM1 (10:66996954-67047235) and 10 (66488391-66497844) 66996954
MX1	PRKCA (12882064- 13263554)
RIPK4	between SYT1 (5:101871314-102215581) and 5 (101693246-101797838) 101871314
PRDM15	ADARB2 (68013449- 68467189)
C2CD2	between PITRM1 (10:66996954-67047235) and 10 (66488391-66497844) 66996954
IFT43	between FGFR1 (15:48053340-48106724) and 15 (47626110-47697603) 48053340
TFF2	CDH4 (60959190- 61451878)
SLC37A1	between USP22 (12:61271641-61308270) and 12 (61057733-61060696) 61271641
UBE2G2	between GPS2 (12:52664875-52667610) and 12 (52635385-52641651) 52664875
MYO16	PYCR3 (959710- 964192)
NAXD	between U6 (9:137214501-137214607) and 9 (136714285-136714392) 137214501
SEMA4D	ZNHIT6 (130298280- 130386955)
SH3RF1	SLC25A16 (71610475- 71651102)
EP400	MSI2 (33537196- 33975548)
MMP17	ADARB2 (68013449- 68467189)
NCOR2	between PLCH2 (6:64325952-64392068) and 6 (64301199-64311783) 64325952
ABCB9	PPARGC1B (150823373- 150919376)
KNTC1	ABLIM2 (2916775- 3054969)
CLIP1	TMEM184B (9633554- 9682115)
KDM2B	CBFA2T3 (779366- 853822)
ANAPC5	ADARB2 (68013449- 68467189)
CAMKK2	WDR37 (68427192- 68535143)
RAD9B	AUTS2 (13565281- 14794365)
PPTC7	between RASL11B (8:39703423-39708170) and 8 (39517512-39581727) 39703423
BRAP	between ELFN1 (3:1188155-1190641) and 3 (1065312-1065382) 1188155
SRRM4	TSC2 (39898925- 39937371)
TBX5	MGAM (7871532- 7970169)
RBM19	SCN4A (15002175- 15047582)
SIRT4	NGLY1 (12616567- 12685823)
TTC28	between KCNJ2 (12:10351699-10362244) and 12 (8725335-8725413) 10351699
CABIN1	between HPX (9:3288172-3297047) and 9 (3272798-3282366) 3288172
MAPK1	between ADRA2C (8:2320226-2321608) and 8 (2125405-2145647) 2320226
ZDHHC8	CIT (33009877- 33196286)
HEATR1	IQANK1 (852250- 866201)
ARID4B	between TOLLIP (2:851512-864483) and 2 (689364-710330) 851512
TIMP2	between GTDC1 (15:7757935-8051594) and 15 (4173805-4259706) 7757935
GALNT2	IGDCC3 (163348819- 163391869)
TAF5L	ARHGAP23 (23590578- 23667926)
CDH23	PAX7 (77161097- 77267415)
KCNMA1	EPHA8 (80516967- 80550588)
GRID1	NOTCH1 (1209486- 1252821)
SGMS1	between C1QC (6:80592473-80597452) and 6 (80586280-80589204) 80592473
SORBS1	between MROH9 (9:63620228-63727022) and 9 (62101613-62499581) 63620228
ZFYVE27	TNRC18 (3902005- 3993819)
ARMH3	ERN2 (22510558- 22537868)
PCGF6	between LRFN2 (7:35723797-35914467) and 7 (35287365-35320931) 35723797
SH3PXD2A	between NDRG1 (4:8014446-8069335) and 4 (7896554-7909505) 8014446
EFCAB13	between TRIM34 (9:4174294-4183440) and 9 (4082655-4083563) 4174294
ABLIM1	between VWA5B1 (6:78552307-78609274) and 6 (78456983-78465771) 78552307
FAM160B1	MYOCD (56931317- 57029258)
RAB11FIP2	LNX2 (4960239- 5043045)
CACUL1	PEPD (43177062- 43290369)
GRK5	between CDH15 (6:636377-652165) and 6 (455851-612868) 636377
BTBD16	between XYLT2 (12:26640899-26663520) and 12 (26452882-26472864) 26640899
CTBP2	ADARB2 (68013449- 68467189)
UROS	between FAM20C (3:163421-200459) and 3 (0-0) 163421
ADAM12	PYCR3 (959710- 964192)
C10orf90	DPYSL2 (10427957- 10545704)
EBF3	between MROH2A (15:134053685-134103631) and 15 (133870834-133952863) 134053685
TCERG1L	ADARB2 (68013449- 68467189)
BNIP3	between DUSP8 (2:1008761-1022460) and 2 (958904-971402) 1008761
JAKMIP3	PPP6R3 (4394675- 4523411)
STK32C	RGS6 (95365939- 95930034)
INPP5A	PPP1R12A (101490341- 101639429)
CFAP46	ASMT (909908- 944290)
GPR39	SYNPO2 (104677583- 104873791)
C2orf76	between ssc-mir-4338 (6:169655019-169655096) and 6 (169152179-169154551) 169655019
CLASP1	SNX29 (30584951- 31133317)
AGA	between MROH5 (4:2282120-2343887) and 4 (1582330-1647573) 2282120
ZNF703	between EMP1 (5:59244691-59268025) and 5 (58480528-58927558) 59244691
TNKS	between MICALL2 (3:951327-971108) and 3 (804113-808187) 951327
HS6ST1	between MMUT (7:43597246-43624671) and 7 (42570094-42770225) 43597246
SAP130	DUSP5 (120906343- 120919384)
IWS1	between WFDC1 (6:4333731-4399237) and 6 (4237440-4313247) 4333731
TANC1	ANTXR1 (73157747- 73398379)
KCNH7	between THNSL2 (3:57799026-57823440) and 3 (57586485-57590344) 57799026
STK39	SEPTIN9 (4254775- 4405628)
MYO3B	between DIP2C (10:68770164-69141871) and 10 (68547319-68568713) 68770164
DCAF17	CDK5RAP2 (260466942- 260648161)
CDCA7	between RORB (1:227574648-227772671) and 1 (226414306-226432279) 227574648
NCOR1	APCDD1L (58659642- 58708463)
PRKRA	IGHMBP2 (4171344- 4194525)
C2orf88	BEND7 (48177762- 48262051)
MFSD6	between CAMK1D (10:59204724-59630285) and 10 (59052915-59144797) 59204724
SATB2	SPARC (71357586- 71381161)
SPATS2L	between MYOCD (12:56931317-57029258) and 12 (56640047-56640156) 56931317
PEMT	between EPHA1 (18:6843299-6860989) and 18 (6807649-6808593) 6843299
FLACC1	C7orf50 (650704- 662486)
BMPR2	between MICALL2 (3:951327-971108) and 3 (804113-808187) 951327
FAM117B	DAB2IP (261659660- 261859022)
PLEKHM3	between LRP11 (1:16139496-16198969) and 1 (16113780-16119273) 16139496
ATIC	GMDS (752592- 1285550)
CMTM6	between AMER2 (11:3124317-3127433) and 11 (2750363-2750446) 3124317
CUL3	ARHGEF37 (150660685- 150747220)
MAP4	between CEP170B (AEMK02000452.1:3105847-3130948) and AEMK02000452.1 (3066960-3068231) 3105847
COL4A4	between GTF2F2 (11:21983832-22144954) and 11 (21932497-21932624) 21983832
NGEF	ARHGAP12 (42454646- 42577345)
HJURP
IQCA1
TRAF3IP1
HDAC4
PASK
SEPTIN2
D2HGDH
CTNND2
CDH6
NIM1K
PLPP1
KIF2A
IPO11
RNF180
TRAPPC13
C5orf47
STK10
KCNIP1
TENM2
ATP10B
C1QTNF2
TTC1
CCT5
TENT4A
NDUFS6
TRIP13
BRD9
ZMAT4
SLC20A2
PLCB1
PLCB4
SEC23B
RALGAPA2
HSF2BP
TRAPPC10
CEP250
DLGAP4
PWP2
DHX35
CHD6
PTPRT
TTPAL
PABPC1L
ZSWIM3
ZMYND8
SULF2
KIF13B
ARFGEF2
STAU1
BCAS4
SLX9
NFATC2
ATP9A
ZFP64
RAB22A
CTSZ
TUBB1
ZNF831
PHACTR3
MLEC
GID8
STMN3
ZGPAT
TPD52L2
VIPR2
WDR60
NCAPG2
DNAJB6
RNF32
PAXIP1
KMT2C
GALNT11
PRKAG2
AGK
DENND2A
HIPK2
KIAA1549
EXOC4
CHCHD3
PLXNA4
COPG2
NRF1
KCP
IMPDH1
SND1
GRM8
WNT2
MDFIC
BMPER
MINDY4
GARS1
CREB5
VOPP1
DBNL
ADCY1
CCM2
NUDCD3
POU6F2
ARSL
PDE11A
AOX2
SHROOM2
WWC3
CLCN4
HCCS
RAPH1
FRMPD4
MOSPD2
AP1S2
TXLNG
REPS2
NHS
RAI2
ADGRG2
SH3KBP1
MAP7D2
PHEX
SRPX
SLC9A7
RBM10
USP11
ZNF81
HDLBP
WAS
CLCN5
RTP5
SPIN3
ATRX
FRMPD3
RAB33A
RAP2C
GPC4
SRD5A1
AFF2
TMEM185A
MTM1
CD99L2
SDHA
SLC6A8
SLC10A3
G6PD
STX16
NOM1
ACTR3B
GIMAP4
PODXL
COA1
STS
OFD1
DHRSX

## Sheet: Blastocyst v AvH Heart - Methyl
Supplementary Table S12G. Identification of differentially methylated regions in expanded blastocysts compared with differentially methylated sites in heart tissue from heterologous and autologous offspring derived through mtDNA supplementation. Oranage indicates presence in both columns.
Blastocyst DMRs	Methylation
MTHFD1L	between MROH9 (9:63620228-63727022) and 9 (62101613-62499581) 63620228
RALGDS	ACVR2A (4173805- 4259706)
JAKMIP2	SEPTIN9 (4254775- 4405628)
HTR4	between SCGB1A1 (2:9297283-9302165) and 2 (9148560-9161905) 9297283
AFAP1L1	FLOT2 (45101531- 45120455)
ARHGEF37	DPP6 (3148483- 4054118)
PPARGC1B	between U6 (16:76742236-76742325) and 16 (76326721-76491003) 76742236
PDE6A	SNX29 (30584951- 31133317)
HMGXB3	between HMGXB3 (2:151036191-151102029) and 2 (150996686-151022148) 151036191
CSF1R	between IRX1 (16:77695071-77701236) and 16 (76742236-76742325) 77695071
CDX1	between ARHGAP12 (10:42454646-42577345) and 10 (42013084-42214205) 42454646
TCOF1	between NMUR1 (15:132217223-132228645) and 15 (132170036-132170105) 132217223
SYNPO	SEPTIN9 (4254775- 4405628)
FOXK1	between IRX1 (16:77695071-77701236) and 16 (76742236-76742325) 77695071
RADIL	PDE1C (40820644- 41409087)
TRRAP	between CLDN10 (11:65121607-65145072) and 11 (63825637-63826467) 65121607
SMURF1	between AJAP1 (6:65847984-65951738) and 6 (65468483-65468562) 65847984
GTF3C1	between PITRM1 (10:66996954-67047235) and 10 (66488391-66497844) 66996954
SNX29	between ZNF326 (4:126679581-126717815) and 4 (126067000-126067086) 126679581
CLEC16A	PRKCA (12882064- 13263554)
DNMT3A	FBXO38 (149674448- 149722865)
OSR1	CD74 (151402211- 151409833)
LPIN1	between IRX1 (16:77695071-77701236) and 16 (76742236-76742325) 77695071
EPS8L3	ANXA6 (71857258- 71913723)
LRRC8D	DAB2IP (261659660- 261859022)
ZNHIT6	BTBD9 (33720014- 34124458)
TAFA5	between CDH4 (17:60959190-61451878) and 17 (59967165-59974706) 60959190
PFKM	SEPTIN9 (4254775- 4405628)
TXNRD1	between KHDRBS3 (4:6282076-6446389) and 4 (4373953-4658013) 6282076
ANKRD11	ADARB2 (68013449- 68467189)
CBFA2T3	between EFNB2 (11:74186640-74233354) and 11 (71327017-71348757) 74186640
CRISPLD2	ENPP7 (2612574- 2619519)
MLYCD	between IRX4 (16:78937566-78945269) and 16 (78305793-78309786) 78937566
WWOX	between PITRM1 (10:66996954-67047235) and 10 (66488391-66497844) 66996954
PEPD	PDGFRB (151155756- 151192647)
CAMTA1	RADIL (3641112- 3716141)
DMBX1	PEPD (43177062- 43290369)
SORCS2	MGAT5B (4655379- 4730371)
STX18	SNX27 (97525181- 97620788)
LEF1	between CDC42EP4 (12:7638085-7660186) and 12 (6884902-6898764) 7638085
KDM4A	between HMGXB3 (2:151036191-151102029) and 2 (150996686-151022148) 151036191
TECTA	between SACS (11:2382906-2442316) and 11 (1554763-1582408) 2382906
PITRM1	TCAF1 (6567359- 6623197)
PFKP	ADARB2 (68013449- 68467189)
ADARB2	WDR37 (68427192- 68535143)
DIP2C	SCNN1G (22977947- 23013384)
SACS	NALF1 (74743587- 75344229)
MIPEP	ZC3H3 (1010638- 1089738)
ATP8A2	TRMO (239768179- 239805143)
UFM1	between GSX2 (8:40881552-40883995) and 8 (40780889-40846577) 40881552
COG3	NA
RPTOR	between RMI2 (3:31808015-31814843) and 3 (31448340-31448603) 31808015
DNAH17	PAX7 (77161097- 77267415)
SEPTIN9	between MED9 (12:60906718-60933944) and 12 (60755521-60766058) 60906718
MGAT5B	SNX29 (30584951- 31133317)
AXIN2	PDE6A (150927770- 150985318)
KSR1	PKD1L2 (7066912- 7166458)
SPECC1	USP31 (23035426- 23116007)
MAP2K3	TCOF1 (151368289- 151401027)
MTUS2	between CDH15 (6:636377-652165) and 6 (455851-612868) 636377
URB1	between DIP2C (10:68770164-69141871) and 10 (68547319-68568713) 68770164
PCP4	DRC3 (60633177- 60651849)
USP36	between ssc-mir-9815 (1:1013707-1013802) and 1 (855389-882473) 1013707
C10orf90	between HACE1 (1:70993342-71105012) and 1 (68057538-68679256) 70993342
MGMT	between CPT1A (2:4233099-4293911) and 2 (4171344-4194525) 4233099
AGAP1	between GTPBP4 (10:68547319-68568713) and 10 (68534796-68539280) 68547319
HDAC4	between TRIM16 (12:58926086-58939745) and 12 (58734177-58789493) 58926086
NDUFA10	FRMD3 (31341128- 31748439)
KCNIP1	GTPBP4 (68547319- 68568713)
NDUFS6	DENND4B (95748140- 95761519)
PHACTR3	NA
CDH4	SORCS2 (3207098- 3760393)
PTPRN2	ABLIM2 (2916775- 3054969)
DPP6	LAMA5 (61697517- 61747955)
DGKI	NA
SND1	between NDUFA10 (15:138986421-139031897) and 15 (138381635-138614301) 138986421
PDE1C	between CRABP2 (4:93388092-93394155) and 4 (93366241-93372454) 93388092
NOM1	OSBPL2 (61643377- 61685819)
FAM120B	between TAFA5 (5:1414144-1569846) and 5 (770654-808006) 1414144
WDR27	between DAAM1 (1:188335384-188511096) and 1 (187719290-187729422) 188335384
AFDN	between SYNPO (2:151599597-151632099) and 2 (151489521-151522749) 151599597
FGFR1OP	ADARB2 (68013449- 68467189)
PDE10A	between ADARB2 (10:68013449-68467189) and 10 (67302626-67302732) 68013449
AGPAT4	between GPS2 (12:52664875-52667610) and 12 (52635385-52641651) 52664875
IGF2R	TECTA (48211798- 48286274)
PNLDC1	between KLF6 (10:66488391-66497844) and 10 (65680332-65702190) 66488391
SOD2	UTP25 (133105063- 133141217)
FNDC1	between TAS2R41 (18:6780808-6781731) and 18 (6567359-6623197) 6780808
SYNJ2	SNX29 (30584951- 31133317)
SNX9	PDE6A (150927770- 150985318)
ARID1B	between CDC42EP4 (12:7638085-7660186) and 12 (6884902-6898764) 7638085
TIAM2	MVB12B (266933542- 267105788)
SCAF8	BEND7 (48177762- 48262051)
TXLNB	between DNMT3A (3:113528926-113603087) and 3 (113044836-113180742) 113528926
TNFAIP3	TNS1 (119951091- 120164713)
EYA4	CSF1R (151102147- 151147633)
AKAP7	TOP1MT (1148890- 1188130)
HDDC2	DHRS7B (61320730- 61350219)
ANKRD6	PDGFRB (151155756- 151192647)
GRIK2	TAF4 (61465822- 61529890)
CXXC1	CRISPLD2 (3881725- 3944583)
ALDH1A2	between DIP2C (10:68770164-69141871) and 10 (68547319-68568713) 68770164
CGNL1	CBFA2T3 (779366- 853822)
SCG3	UBE3C (1542163- 1653982)
ATP8B4	between ZNF326 (4:126679581-126717815) and 4 (126067000-126067086) 126679581
FRMD5	DIP2C (68770164- 69141871)
INO80	TCAF1 (6567359- 6623197)
IGF1R	PTPRN2 (721131- 1389607)
KLF13	HMGXB3 (151036191- 151102029)
ZNF407	ADARB2 (68013449- 68467189)
CDH7	between GTF3A (11:4857023-4869272) and 11 (4746403-4748893) 4857023
CCBE1	NA
IGDCC4	MGMT (138499309- 138771540)
DENND4A	MTARC1 (10190835- 10216175)
FANCM	between GTDC1 (15:7757935-8051594) and 15 (4173805-4259706) 7757935
MNAT1	between IRX1 (16:77695071-77701236) and 16 (76742236-76742325) 77695071
BNC2	CAMK2A (151248358- 151308706)
KDM4C	USP31 (23035426- 23116007)
TLE1	between U6 (6:1320277-1320383) and 6 (1091259-1107096) 1320277
RECK	SLC12A9 (8697439- 8712918)
CCDC180	between CDH4 (17:60959190-61451878) and 17 (59967165-59974706) 60959190
INVS	EEF1D (969527- 983270)
SLC44A1	between U6 (11:27149887-27149995) and 11 (26498448-26498613) 27149887
PALM2AKAP2	between PITRM1 (10:66996954-67047235) and 10 (66488391-66497844) 66996954
LPAR1	between MICALL2 (3:951327-971108) and 3 (804113-808187) 951327
FKBP15	between DIP2C (10:68770164-69141871) and 10 (68547319-68568713) 68770164
ASTN2	ADA (47044497- 47072245)
CDK5RAP2	TUT1 (9148560- 9161905)
PDCL	between CDX1 (2:151202777-151216988) and 2 (151155756-151192647) 151202777
DENND1A	MIPEP (2670000- 2790727)
NEK6	between METTL9 (3:23670063-23722198) and 3 (23570382-23662480) 23670063
ADGRD2	between IRX1 (16:77695071-77701236) and 16 (76742236-76742325) 77695071
NR5A1	SMURF1 (6037741- 6142575)
MAPKAP1	between PITRM1 (10:66996954-67047235) and 10 (66488391-66497844) 66996954
ZBTB34	between TPCN2 (2:4069280-4105042) and 2 (3621246-3633296) 4069280
STXBP1	between TMEM26 (14:64877935-64925505) and 14 (64326461-64465281) 64877935
SH2D3C	AMPD3 (49028923- 49083590)
SPTAN1	between FRK (1:81605700-81714250) and 1 (79955657-80136352) 81605700
SH3GLB2	between CHRNA3 (7:47361899-47384303) and 7 (46860770-46932926) 47361899
CRAT	PLCD3 (18281502- 18302483)
HMCN2	WDR37 (68427192- 68535143)
FUBP3	DISP3 (71583818- 71640940)
FIBCD1	between HMGXB3 (2:151036191-151102029) and 2 (150996686-151022148) 151036191
NUP214	MTHFR (71863637- 71881820)
PRRC2B	between TRMO (1:239768179-239805143) and 1 (239727855-239728976) 239768179
RAPGEF1	IGHMBP2 (4171344- 4194525)
BBLN	FHOD3 (120036845- 120586816)
MED27	MAP3K8 (40713847- 40742462)
SETX	AGAP1 (135441906- 135993311)
AK8	between OSR1 (3:118757920-118765102) and 3 (118273113-118279639) 118757920
VAV2	NBEA (11084992- 11722847)
GTF3C5	between KATNAL1 (11:7001313-7064439) and 11 (6538045-6604658) 7001313
BRD3	ADARB2 (68013449- 68467189)
LMNTD2	KCNJ6 (201243609- 201525820)
PHRF1	between FRK (1:81605700-81714250) and 1 (79955657-80136352) 81605700
DEAF1	TELO2 (40362208- 40383279)
AP2A2	CDS1 (133959247- 134041258)
MOB2	between FAM3B (13:204752196-204796777) and 13 (203603753-203603846) 204752196
KCNQ1	PPARGC1B (150823373- 150919376)
TNFRSF6	NR3C1 (144822939- 144956451)
SHANK2	ADARB2 (68013449- 68467189)
PPFIA1	between SCGB1A1 (2:9297283-9302165) and 2 (9148560-9161905) 9297283
ANO1	DISP3 (71583818- 71640940)
PPP6R3	CDH5 (27108597- 27142177)
CHKA	between ELFN2 (5:10427019-10429478) and 5 (10319816-10344832) 10427019
SPTBN2	CD164 (75441575- 75458145)
DPP3	between SNAI1 (17:51546477-51552499) and 17 (51524205-51524330) 51546477
SF3B2	between ssc-mir-143 (2:150578738-150578817) and 2 (150541180-150545367) 150578738
SART1	DHX8 (19549286- 19582154)
KAT5	ADARB2 (68013449- 68467189)
SNX15	AGAP1 (135441906- 135993311)
PYGM	CD44 (25788703- 25884153)
SPINDOC	between TBC1D4 (11:47543815-47828208) and 11 (45985564-46459791) 47543815
ATL3	UBQLN4 (93976451- 93994828)
UBXN1	between PPP3R1 (3:74000517-74068172) and 3 (73939481-73943131) 74000517
INCENP	GLI3 (52404072- 52697900)
MRP-L21	between HTR4 (2:149731034-149912495) and 2 (149674448-149722865) 149731034
DAGLA	between DRG2 (12:60586215-60598283) and 12 (60507667-60529733) 60586215
PGA5	between USP22 (12:61271641-61308270) and 12 (61057733-61060696) 61271641
MED19	between U6 (10:67302626-67302732) and 10 (67022655-67082449) 67302626
CLP1	between PPARGC1B (2:150823373-150919376) and 2 (150660685-150747220) 150823373
PTPRJ	NA
ACCS	USP15 (26964553- 27097444)
LDLRAD3	between TAFA5 (5:1414144-1569846) and 5 (770654-808006) 1414144
TMEM258	between IRX4 (16:78937566-78945269) and 16 (78305793-78309786) 78937566
HIPK3	between ZC3H6 (3:44085397-44148494) and 3 (43950002-43975683) 44085397
MPPED2	between TCOF1 (2:151368289-151401027) and 2 (151314507-151320814) 151368289
LUZP2	between TCOF1 (2:151368289-151401027) and 2 (151314507-151320814) 151368289
NAV2	RGS5 (87286953- 87342088)
MRVI1	DGKI (11705093- 12177267)
BTNL9	MAPK13 (31880638- 31889455)
MEF2B	UBAC2 (68145101- 68319939)
CRTC1	COL24A1 (129905327- 130242358)
TMEM59L	SH2D2A (93282413- 93293205)
ELL	between PPARGC1B (2:150823373-150919376) and 2 (150660685-150747220) 150823373
LSM4	between GSPT1 (3:31237194-31273865) and 3 (31137682-31141735) 31237194
MPV17L2	between CDH4 (17:60959190-61451878) and 17 (59967165-59974706) 60959190
ADGRL1	CLEC16A (31938135- 32158320)
YIPF2	between RCC1L (3:11915600-11948715) and 3 (11820266-11839354) 11915600
DOCK6	between RRP1B (13:206629204-206651123) and 13 (206454718-206465807) 206629204
RAB11B	between PLD6 (12:61057733-61060696) and 12 (61031157-61045392) 61057733
KDM4B	ANXA13 (15707607- 15766629)
DPP9	SNX29 (30584951- 31133317)
ZBTB7A	between IRX1 (16:77695071-77701236) and 16 (76742236-76742325) 77695071
NFIC	CSF1R (151102147- 151147633)
NCLN	SEPTIN9 (4254775- 4405628)
MOB3A	PHACTR3 (59625982- 59862928)
PCSK4	between ZDBF2 (15:109578473-109589813) and 15 (109467080-109521100) 109578473
DAZAP1	between ST3GAL1 (4:7896554-7909505) and 4 (7016774-7174985) 7896554
SBNO2	between CCN2 (1:31674394-31677691) and 1 (31282506-31367779) 31674394
ARHGAP45	between LRRC8C (4:126957105-127037216) and 4 (126766211-126874275) 126957105
RASGEF1C	PRKAR1B (343139- 425165)
MAML1	between XRCC2 (18:4808470-4835802) and 18 (3148483-4054118) 4808470
ADAMTS2	FLCN (61031157- 61045392)
ZNF454	between DIP2C (10:68770164-69141871) and 10 (68547319-68568713) 68770164
PHYKPL	NAA60 (38763447- 38781988)
CDHR2	MAPK7 (60144136- 60158739)
KIAA1191	between CHCHD5 (3:43908122-43915709) and 3 (43844722-43860547) 43908122
ANKRD31	ADCYAP1R1 (41917428- 41972301)
CERT1	between GTF3A (11:4857023-4869272) and 11 (4746403-4748893) 4857023
JMY	between CDH4 (17:60959190-61451878) and 17 (59967165-59974706) 60959190
RASGRF2	SLC26A2 (150996686- 151022148)
VCAN	between CDC73 (10:575075-667432) and 10 (0-0) 575075
ADGRV1	TOP1MT (1148890- 1188130)
MCC	between U6 (6:16352666-16352770) and 6 (15698199-15863270) 16352666
PRDM6	between WDR33 (15:59520065-59638879) and 15 (59479510-59498132) 59520065
LYRM7	NPR3 (18842039- 18929805)
P4HA2	MGAT5B (4655379- 4730371)
SEPTIN8	between U6 (13:184687224-184687325) and 13 (184622782-184622888) 184687224
FSTL4	between MROH5 (4:2282120-2343887) and 4 (1582330-1647573) 2282120
VDAC1	between MGAT5B (12:4655379-4730371) and 12 (4526751-4526825) 4655379
MACROH2A1	between LGSN (1:82360774-82387717) and 1 (82149968-82154057) 82360774
TGFBI	ICE1 (76195361- 76254318)
SPOCK1	SAP30BP (5695257- 5732220)
KLHL3	RPTOR (1709128- 1991574)
CTNNA1	PPP1R12B (24465041- 24637358)
NRG2	between RRP1B (13:206629204-206651123) and 13 (206454718-206465807) 206629204
PCDHGA4	CDH4 (60959190- 61451878)
DIAPH1	SYNPO (151599597- 151632099)
GNPDA1	between KATNAL1 (11:7001313-7064439) and 11 (6538045-6604658) 7001313
ARHGAP26	between U6 (10:67302626-67302732) and 10 (67022655-67082449) 67302626
PPP2R2B	between LRATD1 (3:122716040-122731791) and 3 (121882744-122242326) 122716040
DPYSL3	between SACS (11:2382906-2442316) and 11 (1554763-1582408) 2382906
CYSTM1	ECT2L (25566954- 25644277)
PCDHAC2	between RRP1B (13:206629204-206651123) and 13 (206454718-206465807) 206629204
ABLIM3	PRKCA (12882064- 13263554)
DNAAF5	between AWN (14:132240887-132248033) and 14 (132041934-132103595) 132240887
SUN1	between HABP2 (14:123893996-123932961) and 14 (123389294-123389400) 123893996
MAD1L1	ADARB2 (68013449- 68467189)
CHST12	CARD11 (2145178- 2266355)
GET4	LDB2 (11641064- 12037265)
TTYH3	between LEF1 (8:113825161-113944070) and 8 (113435986-113447191) 113825161
GNA12	TCF7L2 (123343412- 123546417)
SDK1	between PITRM1 (10:66996954-67047235) and 10 (66488391-66497844) 66996954
TNRC18	between TMEM182 (3:51400171-51496293) and 3 (49806161-49807666) 51400171
CYTH3	PARN (28612269- 28802504)
LMTK2	between CDH4 (17:60959190-61451878) and 17 (59967165-59974706) 60959190
MMD2	CBFA2T3 (779366- 853822)
ALKBH4	PPL (37460303- 37511875)
NSUN5	between GTPBP4 (10:68547319-68568713) and 10 (68534796-68539280) 68547319
BCL7B	between PLCG1 (17:43810048-43844554) and 17 (43404927-43411739) 43810048
VPS37D	between IRX4 (16:78937566-78945269) and 16 (78305793-78309786) 78937566
AUTS2	between MROH5 (4:2282120-2343887) and 4 (1582330-1647573) 2282120
TMEM248	between DIP2C (10:68770164-69141871) and 10 (68547319-68568713) 68770164
TPST1	between SIK1 (13:206454718-206465807) and 13 (206293849-206297015) 206454718
PRR14	between RRP1B (13:206629204-206651123) and 13 (206454718-206465807) 206629204
RABEP2	GZMH (74723954- 74727568)
KDM8	GTF3C1 (19368394- 19439630)
CLIP2	PMM2 (33857068- 33892701)
SDR42E2	ARMC9 (131928719- 132101343)
IQCK	RPTOR (1709128- 1991574)
MRTFB	between STOX1 (14:71928399-71985233) and 14 (71862649-71862713) 71928399
CALN1	between RPS6KA4 (2:7751968-7765260) and 2 (7590391-7603116) 7751968
TXNDC11	ERN2 (22510558- 22537868)
CIITA	CLEC16A (31938135- 32158320)
GRIN2A	SERGEF (41114178- 41356038)
NUDT16L1	between BUD13 (9:44078195-44165249) and 9 (43221474-43221852) 44078195
DNAJA3	between AMER2 (11:3124317-3127433) and 11 (2750363-2750446) 3124317
SRL	ADARB2 (68013449- 68467189)
ADCY9	PLK1 (22537831- 22552380)
TRAP1	GTPBP4 (68547319- 68568713)
NLRC3	MBOAT2 (127243275- 127360057)
E4F1	TDRD7 (239271916- 239368550)
IGFALS	between U6 (11:27149887-27149995) and 11 (26498448-26498613) 27149887
CLCN7	between TRPC7 (2:138373189-138510728) and 2 (138352232-138353842) 138373189
LMF1	RALGDS (272776846- 272824184)
WDR90	SGF29 (18354799- 18387856)
PIGQ	between MPPED1 (5:5417833-5486726) and 5 (5131252-5156894) 5417833
CAPN15	between XRCC2 (18:4808470-4835802) and 18 (3148483-4054118) 4808470
FAM234A	ADARB2 (68013449- 68467189)
NPRL3	WDR37 (68427192- 68535143)
PAQR4	between ACOT6 (7:96984716-96992873) and 7 (96823130-96827719) 96984716
TBC1D24	between PDE6A (2:150927770-150985318) and 2 (150825865-150825944) 150927770
PHF2	PDGFRB (151155756- 151192647)
ST6GAL2	between IRX1 (16:77695071-77701236) and 16 (76742236-76742325) 77695071
NCK2	between MROH9 (9:63620228-63727022) and 9 (62101613-62499581) 63620228
SLC9A2	between STX18 (8:5890765-6004399) and 8 (5628380-5632607) 5890765
TBC1D8	between ssc-mir-296 (17:58970316-58970392) and 17 (58840006-58873241) 58970316
RPL31	UNKL (40445034- 40513047)
KIAA1211L	between RRP1B (13:206629204-206651123) and 13 (206454718-206465807) 206629204
INPP4A	HMGXB3 (151036191- 151102029)
TACR1	MTHFR (71863637- 71881820)
STAMBP	PITRM1 (66996954- 67047235)
FBXO41	LRP5 (4533614- 4653944)
DYSF	between U6 (3:13383092-13383200) and 3 (11956300-12039978) 13383092
USP34	HMGXB3 (151036191- 151102029)
KIAA1841	HDAC4 (138381635- 138614301)
EML6	between LOXL2 (14:7435867-7540704) and 14 (7390061-7403654) 7435867
CTNNA2	EPHB2 (80650740- 80843567)
SOCS5	between MROH9 (9:63620228-63727022) and 9 (62101613-62499581) 63620228
RHOQ	between PLXNA2 (9:134584406-134796063) and 9 (133920789-133920895) 134584406
SLC3A1	PKNOX2 (52349714- 52610680)
TTC27	PPARGC1B (150823373- 150919376)
GALNT14	between HS3ST2 (3:23255961-23366351) and 3 (23035426-23116007) 23255961
PLB1	between CHMP7 (14:7390061-7403654) and 14 (7222981-7254780) 7390061
BABAM2	ADARB2 (68013449- 68467189)
LDAH	between UFM1 (11:13765497-13774294) and 11 (13298992-13517502) 13765497
VSNL1	between URB1 (13:195974790-196047863) and 13 (195911299-195928292) 195974790
ROCK2	CBFA2T3 (779366- 853822)
KLF11	between DRG2 (12:60586215-60598283) and 12 (60507667-60529733) 60586215
GRHL1	SMYD2 (129263526- 129316349)
ALK	between BUD13 (9:44078195-44165249) and 9 (43221474-43221852) 44078195
KIDINS220	between ssc-mir-143 (2:150578738-150578817) and 2 (150541180-150545367) 150578738
COLEC11	between CDH4 (17:60959190-61451878) and 17 (59967165-59974706) 60959190
EIPR1	NALF1 (74743587- 75344229)
SH3YL1	JAKMIP2 (148861751- 149045927)
ZNF250	between XRCC2 (18:4808470-4835802) and 18 (3148483-4054118) 4808470
ADCK5	KCND3 (108246237- 108621510)
DCDC2C	between ZDBF2 (15:109578473-109589813) and 15 (109467080-109521100) 109578473
MROH1	DEGS2 (121058105- 121076328)
PLEC	between ssc-mir-9790 (5:12028518-12028611) and 5 (11779727-11779861) 12028518
ZNF623	between MORF4L1 (7:48050045-48075795) and 7 (47929033-47994453) 48050045
ADGRB1	between TAFA5 (5:1414144-1569846) and 5 (770654-808006) 1414144
SLC52A2	ADCYAP1R1 (41917428- 41972301)
PTP4A3	TCOF1 (151368289- 151401027)
DENND3	PDGFRB (151155756- 151192647)
PTK2	between THNSL2 (3:57799026-57823440) and 3 (57586485-57590344) 57799026
AGO2	MGAT5B (4655379- 4730371)
TRAPPC9	SNX29 (30584951- 31133317)
KCNK9	between IRX1 (16:77695071-77701236) and 16 (76742236-76742325) 77695071
COL22A1	COL9A3 (62074855- 62093703)
TSNARE1	CBFA2T3 (779366- 853822)
TSNARE2	MOXD1 (31282506- 31367779)
TG	ZNF423 (34932597- 35299688)
SNX31	between MROH5 (4:2282120-2343887) and 4 (1582330-1647573) 2282120
SPAG1	KSR1 (43985732- 44135833)
VPS13B	between PITRM1 (10:66996954-67047235) and 10 (66488391-66497844) 66996954
LAPTM4B	DIP2C (68770164- 69141871)
PTDSS1	between IGHMBP2 (2:4171344-4194525) and 2 (4123829-4132938) 4171344
ESRP1	between ADRA2C (8:2320226-2321608) and 8 (2125405-2145647) 2320226
TPD52	between KATNAL1 (11:7001313-7064439) and 11 (6538045-6604658) 7001313
JPH1	GTF2IRD1 (11538314- 11654770)
TRAM1	between ZNF326 (4:126679581-126717815) and 4 (126067000-126067086) 126679581
PLAG1	CPNE5 (32409688- 32508380)
LYN	between RRP1B (13:206629204-206651123) and 13 (206454718-206465807) 206629204
LYPLA1	between SETD3 (7:120412545-120486686) and 7 (120205008-120295936) 120412545
ST18	MIPEP (2670000- 2790727)
PRKDC	between MROH9 (9:63620228-63727022) and 9 (62101613-62499581) 63620228
SPIDR	between GTF2F2 (11:21983832-22144954) and 11 (21932497-21932624) 21983832
GPR161	TMEM181 (8562844- 8635462)
POU2F1	between CCR6 (1:2018608-2019821) and 1 (2003172-2008112) 2018608
MAEL	between FOXK1 (3:3556161-3621142) and 3 (2814547-3324798) 3556161
FAM78B	USP36 (3309237- 3348525)
USP21	TOP1MT (1148890- 1188130)
F11R	between SBDS (3:16161580-16169453) and 3 (15026772-15450615) 16161580
ARHGEF11	PRKCA (12882064- 13263554)
RUSC1	between GPER1 (3:712160-715980) and 3 (666918-666997) 712160
TDRD10	PEPD (43177062- 43290369)
ATP8B2	DNAH17 (3482650- 3591132)
CELF3	ADARB2 (68013449- 68467189)
SELENBP1	HDAC4 (138381635- 138614301)
GOLPH3L	HS3ST3A1 (57630468- 57729589)
FCRL5	PACRG (4967224- 5465064)
MAN1A2	RHPN1 (1123105- 1132966)
CD101	between SBDS (3:16161580-16169453) and 3 (15026772-15450615) 16161580
IGSF3	ATP8A2 (3277951- 3793881)
CSF1	MOXD1 (31282506- 31367779)
SARS1	CDX1 (151202777- 151216988)
GPSM2	ACACB (41621574- 41739916)
SLC25A24	between OPA3 (6:51917379-51964488) and 6 (51872812-51886724) 51917379
TRMT13	between SH3TC2 (2:150183485-150247637) and 2 (150033579-150040731) 150183485
DPYD	between IRX1 (16:77695071-77701236) and 16 (76742236-76742325) 77695071
ALG14	between EPS8L3 (4:110311519-110326994) and 4 (110178475-110197900) 110311519
SLC44A3	PCP4 (203412479- 203479209)
BCAR3	between CATSPER3 (2:137139749-137175305) and 2 (137060893-137080106) 137139749
MTF2	VANGL1 (104996073- 105048775)
TGFBR3	between DRG2 (12:60586215-60598283) and 12 (60507667-60529733) 60586215
TLCD4	ADARB2 (68013449- 68467189)
ZNF644	between MROH5 (4:2282120-2343887) and 4 (1582330-1647573) 2282120
CLCA1	NGLY1 (12616567- 12685823)
DDAH1	NCF1 (11820266- 11839354)
SBF1	between MROH9 (9:63620228-63727022) and 9 (62101613-62499581) 63620228
PPP6R2	TRAF3 (1512633- 1627278)
BRD1	ACSM5 (25393190- 25422476)
TBC1D22A	UBFD1 (22639983- 22655283)
GRAMD4	ADARB2 (68013449- 68467189)
TRMU	between U6 (6:1320277-1320383) and 6 (1091259-1107096) 1320277
ATXN10	RASSF4 (91103526- 91125360)
UPK3A	DEPP1 (91114441- 91122191)
SHISAL1	CBFA2T3 (779366- 853822)
SCUBE1	ZC3H3 (1010638- 1089738)
TTLL1	MOXD1 (31282506- 31367779)
CYP2D25	PDE6A (150927770- 150985318)
TNRC6B	ANKRD11 (455851- 612868)
MGAT3	between ZNF618 (1:254477872-254672964) and 1 (254135495-254135571) 254477872
TAB1	MOXD1 (31282506- 31367779)
NPTXR	between U6 (10:67302626-67302732) and 10 (67022655-67082449) 67302626
TMEM184B	SNX29 (30584951- 31133317)
PLA2G6	between BTNL2 (7:24790614-24807432) and 7 (24231293-24256281) 24790614
TMPRSS6	GLS2 (21806406- 21820001)
PRDM4	between OLFM1 (1:274224454-274261328) and 1 (274103877-274111970) 274224454
POLR3B	CD74 (151402211- 151409833)
DDX23	between NOL12 (5:10137362-10144140) and 5 (10038966-10041067) 10137362
RND1	PRSS22 (39365803- 39380476)
DNAJC22	METTL22 (34033261- 34055464)
SPATS2	TOM1L2 (60652189- 60729259)
DIP2B	IGHMBP2 (4171344- 4194525)
SPRYD3	SLC22A12 (7558535- 7565751)
PDE1B	CSF1R (151102147- 151147633)
TESPA1	GRK2 (5209439- 5227758)
R3HDM2	between WAPL (14:87492458-87588543) and 14 (86539916-87227133) 87492458
RASSF3	WDR37 (68427192- 68535143)
GRIP1	between CDH4 (17:60959190-61451878) and 17 (59967165-59974706) 60959190
RAP1B	between XRCC2 (18:4808470-4835802) and 18 (3148483-4054118) 4808470
PTPRB	between NOM1 (18:1747223-1761859) and 18 (1725244-1730878) 1747223
OSBPL8	PDE6A (150927770- 150985318)
ATF7	TOP1MT (1148890- 1188130)
OVCH1	between VPS13A (1:230069368-230331200) and 1 (229429066-229468268) 230069368
ERGIC2	between SYT10 (5:40872283-40934326) and 5 (39735257-39735363) 40872283
ITPR2	SLIT1 (108446004- 108624302)
PYROXD1	between RALA (18:54550238-54588980) and 18 (54494709-54494815) 54550238
AEBP2	EBNA1BP2 (168049758- 168061013)
ATF7IP	between SALL1 (6:33732025-33748704) and 6 (32494236-32609926) 33732025
USP5	between MROH5 (4:2282120-2343887) and 4 (1582330-1647573) 2282120
TSPAN11	between CDH4 (17:60959190-61451878) and 17 (59967165-59974706) 60959190
WNK1	between PITRM1 (10:66996954-67047235) and 10 (66488391-66497844) 66996954
ADIPOR2	between DUSP10 (10:10866448-10905857) and 10 (10264244-10269879) 10866448
FGD4	between TMEM179 (AEMK02000452.1:2901334-2913133) and AEMK02000452.1 (2540304-2580943) 2901334
CECR2	ACSL1 (45866857- 45963729)
TUBA8	IFITM10 (1166971- 1183315)
SLC2A13	between KAZN (6:74236437-74378956) and 6 (73118177-73239423) 74236437
COL2A1	TAF4 (61465822- 61529890)
SLC41A2	HIGD1B (18515427- 18522810)
C12orf73	between WASF3 (11:4261177-4366253) and 11 (4054442-4161481) 4261177
ANO4	PFKM (78476123- 78526997)
CDK17	SEPTIN9 (4254775- 4405628)
LTA4H	between RHPN1 (4:1123105-1132966) and 4 (1091263-1092818) 1123105
NTN4	TRRAP (5909022- 6029333)
CEP83	PSMD3 (22344751- 22360545)
MRPL42	SHB (238681194- 238826429)
ATP2B1	between HDHD5 (5:69500285-69512611) and 5 (69461290-69480112) 69500285
KITLG	between LRRC8D (4:126766211-126874275) and 4 (126679581-126717815) 126766211
NAV3	RPS6KA2 (2203606- 2522599)
DEF8	between PSD2 (2:141595464-141658713) and 2 (141480397-141514322) 141595464
FANCA	ADARB2 (68013449- 68467189)
ZNF276	PDE6A (150927770- 150985318)
PIEZO1	RCAN2 (40980527- 41282835)
SNAI3	between LY6E (4:1337196-1340786) and 4 (1296032-1299886) 1337196
BANP	between IRX1 (16:77695071-77701236) and 16 (76742236-76742325) 77695071
CA5A	between USP36 (12:3309237-3348525) and 12 (3212432-3222711) 3309237
KLHDC4	between EN2 (18:2782831-2788165) and 18 (2545994-2555484) 2782831
ZCCHC14	between MTUS2 (11:6197740-6532924) and 11 (6024749-6024908) 6197740
GSE1	ADARB2 (68013449- 68467189)
KIAA0513	between IRX4 (16:78937566-78945269) and 16 (78305793-78309786) 78937566
ZDHHC7	between SH3RF2 (2:147290579-147413143) and 2 (147221320-147221426) 147290579
USP10	ZNHIT6 (130298280- 130386955)
ATP2C2	between MLYCD (6:4681664-4698661) and 6 (4642764-4653487) 4681664
MBTPS1	CLOCK (54793342- 54877777)
SLC38A8	between SMIM28 (1:26029987-26042862) and 1 (25991388-25991508) 26029987
CDH13	between AKR1B1 (18:14684036-14752310) and 18 (14556832-14593252) 14684036
PLCG2	between LAPTM4A (3:118152587-118170278) and 3 (117987557-118011884) 118152587
CMIP	between TMEM130 (3:5887033-5903747) and 3 (5720680-5732454) 5887033
C16orf46	ANXA6 (71857258- 71913723)
ATMIN	between ECM1 (4:98615778-98621836) and 4 (98577823-98589180) 98615778
CDYL2	LPIN1 (124940561- 125074122)
ADAMTS18	between SYT10 (5:40872283-40934326) and 5 (39735257-39735363) 40872283
WWP2	JMJD6 (4809118- 4818043)
TANGO6	EVI5 (124395315- 124600581)
MT4	SND1 (20261476- 20653590)
NLRC5	AFAP1L1 (150445126- 150510002)
PSME3IP1	between PLXNA2 (9:134584406-134796063) and 9 (133920789-133920895) 134584406
COQ9	PPP1R7 (139917257- 139941251)
KIFC3	FBLIM1 (74929932- 74966942)
CFAP20	IGHMBP2 (4171344- 4194525)
NDRG4	between TAFA5 (5:1414144-1569846) and 5 (770654-808006) 1414144
LRRC36	ARHGEF37 (150660685- 150747220)
HSD11B2	KCNIP1 (53267523- 53653730)
ADCY7	ATXN7L2 (110637237- 110646041)
GPATCH1	between GIPC2 (6:135077638-135217785) and 6 (134727343-134777072) 135077638
CD22	TTLL11 (261901333- 262203978)
TMEM147	between IFITM10 (2:1166971-1183315) and 2 (1008761-1022460) 1166971
KMT2B	between NT5M (12:60979499-60994582) and 12 (60922474-60924250) 60979499
RINL	between SBDS (3:16161580-16169453) and 3 (15026772-15450615) 16161580
FBXO17	UBE3C (1542163- 1653982)
SUPT5H	GTPBP4 (68547319- 68568713)
MEGF8	MBP (147590865- 147685290)
PPP1R37	between POMP (11:5953743-5974060) and 11 (5621212-5795264) 5953743
MARK4	between ZC3H7A (3:31332511-31372799) and 3 (31278852-31293246) 31332511
CCDC8	between CRABP2 (4:93388092-93394155) and 4 (93366241-93372454) 93388092
PTGIR	KCND3 (108246237- 108621510)
SLC1A5	PLEKHG5 (67321534- 67362838)
ZC3H4	SPECC1 (59466791- 59654192)
DHX34	IRAG1 (48745371- 48930883)
NAPA	ADARB2 (68013449- 68467189)
NOP53	WDR37 (68427192- 68535143)
LIG1	VWF (64519186- 65002452)
CYTH2	between KIZ (17:28980328-29082392) and 17 (28763938-28764038) 28980328
NUCB1	BIN1 (25328674- 25383652)
SNRNP70	between PITRM1 (10:66996954-67047235) and 10 (66488391-66497844) 66996954
SYT3	between ACTG1 (12:1313641-1323217) and 12 (1300055-1309778) 1313641
PRPF31	CAMTA1 (67605790- 68471920)
ZNF784	ZC3H3 (1010638- 1089738)
NLRP13	WWOX (8910138- 9871053)
ZNF606	SHE (95284607- 95308099)
AGRN	between MYC (4:12455122-12461078) and 4 (10179758-10451929) 12455122
UBE2J2	between AXIN2 (12:12311298-12343200) and 12 (12015321-12087976) 12311298
PRKCZ	between SLC25A12 (15:77895938-78098383) and 15 (77803350-77860041) 77895938
SKI	C16orf74 (3166929- 3217327)
MEGF6	between GPC1 (15:139457669-139484670) and 15 (139268929-139277541) 139457669
CEP104	between KLF6 (10:66488391-66497844) and 10 (65680332-65702190) 66488391
DNAJC11	NTMT1 (269819753- 269828831)
PIK3CD	between SACS (11:2382906-2442316) and 11 (1554763-1582408) 2382906
PGD	between DACT2 (1:1413935-1424271) and 1 (1193167-1332694) 1413935
TNFRSF1B	between ARL5B (10:55675138-55700305) and 10 (54785314-55380957) 55675138
PRDM2	between GPC1 (15:139457669-139484670) and 15 (139268929-139277541) 139457669
CTRC	between NDUFA10 (15:138986421-139031897) and 15 (138381635-138614301) 138986421
RCC2	between WFDC1 (6:4333731-4399237) and 6 (4237440-4313247) 4333731
ALDH4A1	COL4A2 (76997516- 77161614)
CAPZB	between ZC3H3 (4:1010638-1089738) and 4 (995763-1000271) 1010638
LUZP1	between TMCC3 (5:88438365-88682319) and 5 (88231274-88277997) 88438365
GRHL3	between PLXNA2 (9:134584406-134796063) and 9 (133920789-133920895) 134584406
RUNX3	between TMPRSS13 (9:45241008-45258034) and 9 (44785701-45147140) 45241008
RHCE	between ADRA2C (8:2320226-2321608) and 8 (2125405-2145647) 2320226
KIAA1522	S100A6 (96098525- 96099684)
ZSCAN20	between SYT10 (5:40872283-40934326) and 5 (39735257-39735363) 40872283
KIAA0319L	PTPN5 (40459049- 40521461)
GRIK3	between NPTX2 (3:5720680-5732454) and 3 (5472315-5567876) 5720680
MEAF6	between MAPRE2 (6:118943422-118987169) and 6 (118333733-118753512) 118943422
MACF1	KCND3 (108246237- 108621510)
LDLRAD4	DHRS7B (61320730- 61350219)
EPB41L3	between LRRC8C (4:126957105-127037216) and 4 (126766211-126874275) 126957105
CABLES1	between DNMT3L (13:207119051-207132538) and 13 (207042952-207056770) 207119051
LAMA3	CROCC2 (139766414- 139811999)
TRAPPC8	between CBFA2T3 (6:779366-853822) and 6 (663123-709186) 779366
NOL4	LHFPL3 (104275423- 104827405)
DTNA	COL27A1 (254770093- 254923823)
AK5	between GFRA2 (14:5743584-5837454) and 14 (4346480-4404168) 5743584
ST6GALNAC3	CBFA2T3 (779366- 853822)
CACHD1	between U6 (2:37318399-37318502) and 2 (37171412-37255489) 37318399
DOCK7	between NDUFA10 (15:138986421-139031897) and 15 (138381635-138614301) 138986421
FGGY	between SOX9 (12:8642158-8647315) and 12 (8033088-8033194) 8642158
C8B	AGAP3 (6081681- 6145522)
ACOT11	between FGF3 (2:3489009-3497533) and 2 (3202166-3373411) 3489009
SSBP3	between CCDC171 (1:206792212-207142837) and 1 (205925091-206372121) 206792212
YIPF1	between IRF8 (6:3041645-3097406) and 6 (2592993-2597659) 3041645
CPT2	between CD6 (2:10738471-10785516) and 2 (10648974-10673919) 10738471
ZFYVE9	between GPR153 (6:67138961-67145516) and 6 (67133482-67135292) 67138961
AGBL4	CSNK1G1 (107690065- 107884045)
SPATA6	between NCKAP5 (15:18801095-19521418) and 15 (17544806-17918555) 18801095
CYP4B1	between LRRC8C (4:126957105-127037216) and 4 (126766211-126874275) 126957105
POMGNT1	NDST1 (151489521- 151522749)
MAST2	SMYD2 (129263526- 129316349)
EIF2B3	EBPL (18040011- 18072633)
KIF2C	ADARB2 (68013449- 68467189)
ERI3	MAG (44794204- 44809926)
ST3GAL3	SDR42E1 (6387363- 6399629)
CTPS1	between SYNPO (2:151599597-151632099) and 2 (151489521-151522749) 151599597
EXOC2	between C1orf94 (6:90440734-90483003) and 6 (90135806-90136396) 90440734
GMDS	SNX29 (30584951- 31133317)
SERPINB6	HDAC4 (138381635- 138614301)
NQO2	between MED9 (12:60906718-60933944) and 12 (60755521-60766058) 60906718
BPHL	between MTPN (18:13330029-13395460) and 18 (12568196-12568276) 13330029
TUBB2B	between LRFN2 (7:35723797-35914467) and 7 (35287365-35320931) 35723797
PSMG4	between U6 (3:30541646-30541750) and 3 (30362646-30489143) 30541646
SLC22A23	NCF1 (11820266- 11839354)
PRPF4B	between FCAR (6:59074996-59084788) and 6 (58871665-58891519) 59074996
CDYL	MICU2 (1421171- 1500396)
COTL1	between SIRPB2 (17:33858320-33860953) and 17 (33505079-33521532) 33858320
DSP	between TAFA5 (5:1414144-1569846) and 5 (770654-808006) 1414144
SNRNP48	CARS1 (2119592- 2163343)
ELOVL2	between MYT1L (3:132125508-132294013) and 3 (131360883-131435579) 132125508
NEDD9	DOCK1 (136257807- 136741882)
HIVEP1	between DIP2C (10:68770164-69141871) and 10 (68547319-68568713) 68770164
PHACTR1	ELP4 (29004987- 29230077)
SIRT5	EHBP1L1 (6662463- 6678888)
JARID2	between TCF7 (2:136422940-136457910) and 2 (136316954-136317060) 136422940
ATXN1	between NRN1 (7:3682571-3691349) and 7 (3262396-3557407) 3682571
CAP2	between CDH4 (17:60959190-61451878) and 17 (59967165-59974706) 60959190
KDM1B	TBC1D10A (47269092- 47301753)
MRPS18B	MTHFD1L (15140899- 15329986)
ABHD16A	KCND3 (108246237- 108621510)
VARS1	GID4 (60601003- 60617454)
SKIV2L	ENPP7 (2612574- 2619519)
AGPAT1	MFAP4 (60137566- 60144207)
KHDRBS2	CLMP (49989767- 50093417)
DST	PEPD (43177062- 43290369)
SYNGAP1	between NIPAL3 (6:82111626-82167383) and 6 (82052686-82109731) 82111626
NUDT3	NOCT (87885420- 87909241)
CDKN1A	between AGPAT3 (13:206884538-206906353) and 13 (206722596-206735997) 206884538
ZNRF1	SMOC2 (1193167- 1332694)
FOXP4	DCLRE1B (106646011- 106656452)
CUL9	between MYC (4:12455122-12461078) and 4 (10179758-10451929) 12455122
RUNX2	between COG3 (11:21759180-21826913) and 11 (21612493-21622446) 21759180
CYP39A1	between CDC42 (6:80035123-80089233) and 6 (79849698-79958334) 80035123
GLYATL3	KDM4A (167597956- 167642333)
TRAM2	between NDUFS6 (16:78993913-79000006) and 16 (78937566-78945269) 78993913
ACSBG1	between C10orf90 (14:135719351-135953846) and 14 (135617244-135617350) 135719351
TBC1D2B	PFKP (67022655- 67082449)
ADAMTS7	between NOL12 (5:10137362-10144140) and 5 (10038966-10041067) 10137362
CPEB1	DENND4B (95748140- 95761519)
PDE8A	between SEPTIN9 (12:4254775-4405628) and 12 (3847901-3935368) 4254775
SLC41A3	ZC3H3 (1010638- 1089738)
CFAP100	CNDP2 (149565335- 149583998)
TICRR	between PADI1 (6:75830046-75871911) and 6 (75696481-75755890) 75830046
PRC1	between CST9L (17:30451597-30454777) and 17 (30414051-30417127) 30451597
PSTPIP1	MCOLN3 (130838291- 130865904)
PTPN9	IFT140 (40309635- 40372135)
NEIL1	between MAP2K3 (12:61396369-61417321) and 12 (61366741-61376873) 61396369
INSYN1	between TXNRD1 (5:80172260-80236219) and 5 (79788572-80067795) 80172260
RALGAPA1	ZNHIT6 (130298280- 130386955)
SCFD1	MTUS2 (6197740- 6532924)
ZNF568	KATNIP (19150371- 19368223)
SIPA1L3	between SHB (1:238681194-238826429) and 1 (238567611-238633462) 238681194
ABHD4	between STOX1 (14:71928399-71985233) and 14 (71862649-71862713) 71928399
RYR3	between OSR1 (3:118757920-118765102) and 3 (118273113-118279639) 118757920
SPTB	MGMT (138499309- 138771540)
SUSD6	TXNDC15 (137060893- 137080106)
SLC8A3	between GPR20 (4:2404291-2408812) and 4 (2345118-2364672) 2404291
MAP3K9	between ssc-mir-4338 (6:169655019-169655096) and 6 (169152179-169154551) 169655019
DPF3	between CDC73 (10:575075-667432) and 10 (0-0) 575075
COQ6	ADARB2 (68013449- 68467189)
ESRRB	WDR37 (68427192- 68535143)
NRXN3	between LRRC8C (4:126957105-127037216) and 4 (126766211-126874275) 126957105
DIO2	TPCN2 (4069280- 4105042)
FOXN3	between PHF21B (5:4291396-4386247) and 5 (4197544-4219230) 4291396
TDP1	between U6 (10:67302626-67302732) and 10 (67022655-67082449) 67302626
RPS6KA5	between SYT10 (5:40872283-40934326) and 5 (39735257-39735363) 40872283
CCDC88C	SND1 (20261476- 20653590)
SLC24A4	between MROH9 (9:63620228-63727022) and 9 (62101613-62499581) 63620228
RIN3	between STK32B (8:5056817-5418329) and 8 (4893217-5023644) 5056817
CCDC85C	DMBX1 (164970176- 164991968)
EVL	between MYC (4:12455122-12461078) and 4 (10179758-10451929) 12455122
WDR25
MAEA
FAM53A
TMEM129
NSD2
POLN
FAM193A
SIGLEC5
CLDND2
HTT
RGS12
DOK7
NADK
TADA2B
EVC2
SLC2A9
WDR1
RAB28
NCAPG
RBPJ
TBC1D1
LIMCH1
GASK1B
RAPGEF2
TMA16
SELENON
THEGL
PPEF2
FRAS1
GATB
ARHGAP10
JADE1
ARHGEF38
MANBA
STPG2
SNCA
ABCG2
AFF1
WDFY3
COPS4
ENOPH1
RASGEF1B
CFAP299
ANTXR2
DENND5A
DENND2B
TRIM66
STK33
RIC3
PPFIBP2
DCHS1
STIM1
CLPB
RELT
PLEKHB1
C2CD3
CHRDL2
RNF169
ARRB1
WNT11
MYO7A
USP35
GAB2
FARS2
MTNR1B
LYRM4
MMP3
PPP2R1B
PCSK7
CEP164
DSCAML1
SORL1
PRDM10
ZBTB44
ANKIB1
PDK4
CDCA7L
RAPGEF5
SRPK2
LAMB1
PRRC2C
DARS2
ZBTB37
MRPS14
QSOX1
CACNA1E
NMNAT2
C1orf21
PROX1
PACC1
VWC2
IKZF1
DDC
EGFR
UCHL5
ESRRG
TGFB2
MIA3
SRP9
EPHX1
ACBD3
PARP1
PLD5
ADSS2
CNST
CAPN2
ASPM
DENND1B
NEK7
KIF14
KIF21B
LGR6
DAPK1
CNTFR
NOL6
APTX
MFSD14B
TMEM236
RSU1
FRMD4A
PIP4K2A
MLLT10
PARD3
CUL2
DHTKD1
UPF2
ECHDC3
TAF3
FBH1
CRYL1
IL17D
XPO4
LATS2
SKA3
ZDHHC20
FGF9
NUP58
CDK8
GPR12
USP12
LNX2
PAN3
FLT1
HERC3
SLC7A1
DCLK1
THSD1
RNASEH2B
FNDC3A
ZC3H13
ENOX1
KBTBD6
KLF12
FARP1
STK24
CLYBL
PCCA
NALCN
FGF14
ANKRD10
ARHGEF7
TUBGCP3
ATP11A
CUL4A
TMCO3
TBCD
CSNK1D
ZC3H11A
FASN
SLC38A10
SRGAP2
AATK
BAIAP2
CHMP6
NPTX1
CCDC40
CBX2
CYTH1
PGS1
UBE2O
RNF157
FBF1
ITGB4
RECQL5
CD46
ABCA13
KCNJ2
NOL11
BPTF
MAP3K3
TLK2
GLRX2
KANSL1
MAPT
PLEKHM1
HDAC5
MLX
RAB5C
PCGF2
NPEPPS
PDK2
MSI2
MKS1
PPM1E
EFCAB2
HNF1B
TAF15
RASL10B
MYO1D
RHBDL3
RAB11FIP4
NXN
VPS53
RPH3AL
DOC2B
SLC43A2
SGSM2
MNT
ANKFY1
SPNS2
PELP1
DLG4
CHD3
NTN1
GLP2R
GAS7
CELF2
DNAH9
ZNF18
MYOCD
ELAC2
ADORA2B
LARP4B
B9D1
SLC5A10
FLII
RAI1
ZMYM5
MPRIP
TMEM11
KCNH8
OSBPL10
SCN5A
PLXNB1
IFRD2
POC1A
DNAH1
SEMA3G
TKT
CCDC66
FLNB
SGCG
MAGI1
TAFA4
FRMD4B
ITPR1
SETD5
ATP2B2
RAF1
IQSEC1
EEFSEC
TPRA1
TF
NCK1
MRPS22
ATR
SLC9A9
USP13
EIF4G1
HMGB1
DLG1
FYTTD1
MYLK
PDIA5
CCDC191
NAA50
GTPBP8
ALCAM
TTC6
GBE1
SON
ITSN1
RCAN1
RUNX1
HLCS
DYRK1A
BRWD1
MX1
RIPK4
PRDM15
C2CD2
IFT43
TFF2
SLC37A1
UBE2G2
MYO16
NAXD
SEMA4D
SH3RF1
EP400
MMP17
NCOR2
ABCB9
KNTC1
CLIP1
KDM2B
ANAPC5
CAMKK2
RAD9B
PPTC7
BRAP
SRRM4
TBX5
RBM19
SIRT4
TTC28
CABIN1
MAPK1
ZDHHC8
HEATR1
ARID4B
TIMP2
GALNT2
TAF5L
CDH23
KCNMA1
GRID1
SGMS1
SORBS1
ZFYVE27
ARMH3
PCGF6
SH3PXD2A
EFCAB13
ABLIM1
FAM160B1
HSPA12A
RAB11FIP2
CACUL1
GRK5
BTBD16
CTBP2
UROS
ADAM12
EBF3
TCERG1L
BNIP3
JAKMIP3
STK32C
INPP5A
CFAP46
GPR39
C2orf76
CLASP1
DLGAP2
AGA
ZNF703
TNKS
HS6ST1
SAP130
IWS1
TANC1
KCNH7
STK39
MYO3B
DCAF17
CDCA7
NCOR1
PRKRA
C2orf88
MFSD6
SATB2
SPATS2L
PEMT
FLACC1
BMPR2
FAM117B
PLEKHM3
ATIC
CMTM6
CUL3
MAP4
COL4A4
NGEF
INPP5D
HJURP
IQCA1
RAMP1
TRAF3IP1
PASK
SEPTIN2
D2HGDH
CTNND2
CDH6
NIM1K
PLPP1
KIF2A
IPO11
RNF180
TRAPPC13
MAP1B
C5orf47
STK10
TENM2
ATP10B
C1QTNF2
TTC1
CCT5
TENT4A
SLC12A7
TRIP13
BRD9
ZMAT4
SLC20A2
PLCB1
PLCB4
SEC23B
RALGAPA2
HSF2BP
TRAPPC10
CEP250
DLGAP4
SOGA1
PWP2
DHX35
CHD6
PTPRT
PCBP3
TTPAL
PABPC1L
ZSWIM3
ZMYND8
SULF2
KIF13B
ARFGEF2
STAU1
BCAS4
SLX9
NFATC2
ATP9A
ZFP64
RAB22A
CTSZ
TUBB1
ZNF831
MLEC
GID8
STMN3
ZGPAT
TPD52L2
VIPR2
WDR60
NCAPG2
DNAJB6
RNF32
PAXIP1
KMT2C
GALNT11
PRKAG2
AGK
DENND2A
HIPK2
KIAA1549
EXOC4
CHCHD3
PLXNA4
COPG2
NRF1
KCP
IMPDH1
GRM8
WNT2
MDFIC
BMPER
MINDY4
GARS1
CREB5
VOPP1
DBNL
ADCY1
CCM2
NUDCD3
POU6F2
ARSL
PDE11A
AOX2
SHROOM2
WWC3
CLCN4
HCCS
RAPH1
FRMPD4
MOSPD2
AP1S2
TXLNG
REPS2
NHS
RAI2
ADGRG2
SH3KBP1
MAP7D2
PHEX
SRPX
SLC9A7
RBM10
USP11
ZNF81
HDLBP
WAS
CLCN5
RTP5
SPIN3
ATRX
FRMPD3
RAB33A
RAP2C
GPC4
SRD5A1
AFF2
TMEM185A
MTM1
CD99L2
SDHA
SLC6A8
SLC10A3
G6PD
STX16
ACTR3B
GIMAP4
PODXL
COA1
STS
OFD1
DHRSX

## Sheet: Blastocyst v AvH Liver - Methyl
Supplementary Table S12H. Identification of differentially methylated regions in expanded blastocysts compared with differentially methylated sites in liver tissue from heterologous and autologous offspring derived through mtDNA supplementation. Oranage indicates presence in both columns.
Blastocyst DMRs	Methylation
AFDN	between MROH9 (9:63620228-63727022) and 9 (62101613-62499581) 63620228
SNX9	EARS2 (22657766- 22684241)
ARID1B	IQCK (25897555- 26022064)
SCAF8	between SCGB1A1 (2:9297283-9302165) and 2 (9148560-9161905) 9297283
CDK5RAP2	EARS2 (22657766- 22684241)
NEK6	DNAH17 (3482650- 3591132)
MED27	ACVR2A (4173805- 4259706)
SETX	between FOXK1 (3:3556161-3621142) and 3 (2814547-3324798) 3556161
VAV2	VWF (64519186- 65002452)
RALGDS	ZC3H3 (1010638- 1089738)
BRD3	PDGFRB (151155756- 151192647)
KCNQ1	ADARB2 (68013449- 68467189)
SHANK2	WDR37 (68427192- 68535143)
PPP6R3	SEPTIN9 (4254775- 4405628)
SPTBN2	between PITRM1 (10:66996954-67047235) and 10 (66488391-66497844) 66996954
DPP3	SEPTIN9 (4254775- 4405628)
DAGLA	between GTPBP4 (10:68547319-68568713) and 10 (68534796-68539280) 68547319
NAV2	SLC7A1 (6538045- 6604658)
FSTL4	CACNB2 (44421485- 44886425)
MACROH2A1	between GTPBP4 (10:68547319-68568713) and 10 (68534796-68539280) 68547319
SPOCK1	PRKAR1B (343139- 425165)
NRG2	PPARGC1B (150823373- 150919376)
PPP2R2B	CD74 (151402211- 151409833)
JAKMIP2	NA
ABLIM3	RNLS (100317625- 100605063)
AFAP1L1	between ADGRD1 (14:24059019-24241176) and 14 (23516257-23594257) 24059019
ARHGEF37	WDR37 (68427192- 68535143)
PPARGC1B	USP12 (4612277- 4689432)
PDE6A	HMGXB3 (151036191- 151102029)
HMGXB3	between ADGRD1 (14:24059019-24241176) and 14 (23516257-23594257) 24059019
CSF1R	RADIL (3641112- 3716141)
CDX1	between U6 (9:133920789-133920895) and 9 (133517078-133517146) 133920789
TCOF1	between TBC1D4 (11:47543815-47828208) and 11 (45985564-46459791) 47543815
SYNPO	between FRMD1 (1:1507627-1521666) and 1 (1432043-1432183) 1507627
SUN1	PDGFRB (151155756- 151192647)
MAD1L1	KATNIP (19150371- 19368223)
SDK1	HMGXB3 (151036191- 151102029)
FOXK1	SACS (2382906- 2442316)
RADIL	TOP3A (60443677- 60468964)
LMTK2	between U6 (3:13383092-13383200) and 3 (11956300-12039978) 13383092
TRRAP	between DIP2C (10:68770164-69141871) and 10 (68547319-68568713) 68770164
SMURF1	between UBE2V1 (17:51629964-51666701) and 17 (51546477-51552499) 51629964
AUTS2	DIP2C (68770164- 69141871)
GTF3C1	between TAS2R41 (18:6780808-6781731) and 18 (6567359-6623197) 6780808
IQCK	SDR42E1 (6387363- 6399629)
SNX29	between FOXK1 (3:3556161-3621142) and 3 (2814547-3324798) 3556161
TXNDC11	between RRP1B (13:206629204-206651123) and 13 (206454718-206465807) 206629204
CLEC16A	ADARB2 (68013449- 68467189)
CIITA	between GTF3A (11:4857023-4869272) and 11 (4746403-4748893) 4857023
TBC1D8	between SACS (11:2382906-2442316) and 11 (1554763-1582408) 2382906
DNMT3A	between XRCC2 (18:4808470-4835802) and 18 (3148483-4054118) 4808470
OSR1	CCAR1 (71827530- 71894754)
MROH1	between CDH4 (17:60959190-61451878) and 17 (59967165-59974706) 60959190
ADGRB1	PDE6A (150927770- 150985318)
TRAPPC9	IFT88 (943469- 1025613)
PTDSS1	USP36 (3309237- 3348525)
ST18	PDGFRB (151155756- 151192647)
ARHGEF11	between NDUFA10 (15:138986421-139031897) and 15 (138381635-138614301) 138986421
EPS8L3	SH2D2A (93282413- 93293205)
SLC44A3	GRK2 (5209439- 5227758)
TGFBR3	between DNMT3A (3:113528926-113603087) and 3 (113044836-113180742) 113528926
LRRC8D	between XRCC2 (18:4808470-4835802) and 18 (3148483-4054118) 4808470
ZNHIT6	between TAFA5 (5:1414144-1569846) and 5 (770654-808006) 1414144
DDAH1	RAPGEF4 (78773266- 79095040)
TAFA5	PJA2 (114319991- 114558272)
TBC1D22A	RADIL (3641112- 3716141)
GRAMD4	between PITRM1 (10:66996954-67047235) and 10 (66488391-66497844) 66996954
TRMU	between CPT1A (2:4233099-4293911) and 2 (4171344-4194525) 4233099
UPK3A	between HMGXB3 (2:151036191-151102029) and 2 (150996686-151022148) 151036191
SHISAL1	HMGXB3 (151036191- 151102029)
SCUBE1	PDE6A (150927770- 150985318)
TTLL1	CACNA1A (65514509- 65871182)
FANCA	SLC7A1 (6538045- 6604658)
CBFA2T3	EPHA8 (80516967- 80550588)
GSE1	SEC14L5 (37397120- 37443234)
CRISPLD2	JMJD1C (66640849- 66920324)
USP10	PFKP (67022655- 67082449)
PLCG2	SYT13 (17120634- 17166990)
CMIP	ADARB2 (68013449- 68467189)
CDYL2	between SIRT1 (14:71091167-71123297) and 14 (71005056-71041040) 71091167
WWOX	PARN (28612269- 28802504)
PEPD	MAPK13 (31880638- 31889455)
LIG1	between APP (13:189435094-189716056) and 13 (189289996-189327497) 189435094
LUZP1	MVB12B (266933542- 267105788)
CABLES1	TRMO (239768179- 239805143)
PRPF4B	ZC3H3 (1010638- 1089738)
PHACTR1	LHFPL5 (31624450- 31642268)
JARID2	SLC44A3 (122517468- 122621503)
RUNX2	MIPEP (2670000- 2790727)
SLC41A3	UBQLN4 (93976451- 93994828)
CCDC85C	CBFA2T3 (779366- 853822)
WDR25	PDGFRB (151155756- 151192647)
RGS12	between U6 (9:16279266-16279373) and 9 (13780171-13780250) 16279266
SORCS2	between UNC93A (1:1930020-1958142) and 1 (1665568-1665643) 1930020
STX18	ATP8A2 (3277951- 3793881)
TBC1D1	PDE6A (150927770- 150985318)
LIMCH1	between IRX1 (16:77695071-77701236) and 16 (76742236-76742325) 77695071
LEF1	GID4 (60601003- 60617454)
AFF1	SLC12A9 (8697439- 8712918)
DENND2B	PDE6A (150927770- 150985318)
PPFIBP2	between PITRM1 (10:66996954-67047235) and 10 (66488391-66497844) 66996954
WNT11	WASF3 (4261177- 4366253)
FARS2	S100A6 (96098525- 96099684)
DSCAML1	ADARB2 (68013449- 68467189)
NMNAT2	between MGAT5B (12:4655379-4730371) and 12 (4526751-4526825) 4655379
PLD5	SHE (95284607- 95308099)
CAPN2	between WDR33 (15:59520065-59638879) and 15 (59479510-59498132) 59520065
PARD3	ADARB2 (68013449- 68467189)
PITRM1	PPARGC1B (150823373- 150919376)
PFKP	HSPA12A (126851903- 127037257)
ADARB2	TRBV19 (7538530- 7552113)
DIP2C	TCOF1 (151368289- 151401027)
CRYL1	GTPBP4 (68547319- 68568713)
SACS	CD74 (151402211- 151409833)
MIPEP	TCOF1 (151368289- 151401027)
ATP8A2	SHB (238681194- 238826429)
USP12	SUN1 (486021- 530869)
LNX2	TRIM26 (22757794- 22780232)
SLC7A1	between CDX1 (2:151202777-151216988) and 2 (151155756-151192647) 151202777
DCLK1	ADARB2 (68013449- 68467189)
ZC3H13	between DIP2C (10:68770164-69141871) and 10 (68547319-68568713) 68770164
COG3	between HACE1 (1:70993342-71105012) and 1 (68057538-68679256) 70993342
ATP11A	between ADARB2 (10:68013449-68467189) and 10 (67302626-67302732) 68013449
AATK	PLEKHG1 (15341638- 15587590)
NPTX1	between XRCC2 (18:4808470-4835802) and 18 (3148483-4054118) 4808470
CYTH1	between GSPT1 (3:31237194-31273865) and 3 (31137682-31141735) 31237194
DNAH17	TUT1 (9148560- 9161905)
SEPTIN9	between CDC42EP4 (12:7638085-7660186) and 12 (6884902-6898764) 7638085
MGAT5B	WDR37 (68427192- 68535143)
KCNJ2	TELO2 (40362208- 40383279)
MSI2	TRPC7 (138373189- 138510728)
KSR1	between PHACTR1 (7:9105874-9666881) and 7 (8751695-8758348) 9105874
SPECC1	PPARGC1B (150823373- 150919376)
SLC5A10	ULK2 (59806955- 59878388)
TMEM11	PDGFRB (151155756- 151192647)
MTUS2	VANGL1 (104996073- 105048775)
TBX5	between CDC73 (10:575075-667432) and 10 (0-0) 575075
USP36	between U6 (10:67302626-67302732) and 10 (67022655-67082449) 67302626
SH3PXD2A	PPARGC1B (150823373- 150919376)
HSPA12A	between CCN2 (1:31674394-31677691) and 1 (31282506-31367779) 31674394
C10orf90	TMEM104 (6403492- 6459532)
MGMT	between RCC1L (3:11915600-11948715) and 3 (11820266-11839354) 11915600
TCERG1L	between RRP1B (13:206629204-206651123) and 13 (206454718-206465807) 206629204
STK32C	BMP6 (5058817- 5210270)
INPP5A	KLF6 (66488391- 66497844)
CFAP46	between CCDC42 (12:53869567-53884128) and 12 (53609757-53609863) 53869567
DLGAP2	between GTF2IRD1 (3:11538314-11654770) and 3 (11373492-11392695) 11538314
INPP5D	MFSD11 (4774678- 4801456)
AGAP1	between VPS35L (3:26039884-26122770) and 3 (26022160-26035571) 26039884
IQCA1	ACAP1 (52685045- 52697459)
TRAF3IP1	between U6 (9:133920789-133920895) and 9 (133517078-133517146) 133920789
HDAC4	SCNN1G (22977947- 23013384)
NDUFA10	between PIM3 (5:677705-680695) and 5 (602886-629882) 677705
SEPTIN2	DLGAP2 (32600234- 33267312)
TENT4A	between HMGXB3 (2:151036191-151102029) and 2 (150996686-151022148) 151036191
NDUFS6	PPARGC1B (150823373- 150919376)
SLC12A7	DPP6 (3148483- 4054118)
CHD6	MSI2 (33537196- 33975548)
PCBP3	MTHFR (71863637- 71881820)
NFATC2	SMURF1 (6037741- 6142575)
ZFP64	EARS2 (22657766- 22684241)
ZNF831	PLCD3 (18281502- 18302483)
PHACTR3	between CDC42EP4 (12:7638085-7660186) and 12 (6884902-6898764) 7638085
CDH4	between RGS17 (1:13340355-13442039) and 1 (12528672-12702443) 13340355
PTPRN2	IGHMBP2 (4171344- 4194525)
DNAJB6	PPARGC1B (150823373- 150919376)
DPP6	between COL5A1 (1:273971971-274085111) and 1 (273705505-273797620) 273971971
KMT2C	between PITRM1 (10:66996954-67047235) and 10 (66488391-66497844) 66996954
AGK	DAB2IP (261659660- 261859022)
HIPK2	WDR37 (68427192- 68535143)
DGKI	between MICALL2 (3:951327-971108) and 3 (804113-808187) 951327
SND1	between GFRA2 (14:5743584-5837454) and 14 (4346480-4404168) 5743584
VOPP1	DIP2C (68770164- 69141871)
NUDCD3	WDR37 (68427192- 68535143)
NHS	USP31 (23035426- 23116007)
FAM120B	CDX1 (151202777- 151216988)
WDR27	ZC3H3 (1010638- 1089738)
FGFR1OP	between ZNF333 (2:64585109-64607783) and 2 (62601758-62623371) 64585109
PDE10A	HSPG2 (79849698- 79958334)
AGPAT4	between DYNC1LI2 (6:27416477-27446360) and 6 (27320364-27391471) 27416477
IGF2R	between ADARB2 (10:68013449-68467189) and 10 (67302626-67302732) 68013449
PNLDC1	NA
SOD2	CAMK1D (59204724- 59630285)
FNDC1	DIP2C (68770164- 69141871)
SYNJ2	ADARB2 (68013449- 68467189)
TIAM2	WDR37 (68427192- 68535143)
MTHFD1L	between AMER2 (11:3124317-3127433) and 11 (2750363-2750446) 3124317
TXLNB	between GPR157 (6:69557701-69581643) and 6 (69507830-69535371) 69557701
TNFAIP3	between GTF2H5 (1:8917240-8934983) and 1 (8562844-8635462) 8917240
EYA4	MGMT (138499309- 138771540)
AKAP7	MAPK7 (60144136- 60158739)
HDDC2	between RCC1L (3:11915600-11948715) and 3 (11820266-11839354) 11915600
ANKRD6	KIAA1958 (253202368- 253351695)
GRIK2	between FGFR1 (15:48053340-48106724) and 15 (47626110-47697603) 48053340
CXXC1	between EFNB2 (11:74186640-74233354) and 11 (71327017-71348757) 74186640
ALDH1A2	TCOF1 (151368289- 151401027)
CGNL1	between CD74 (2:151402211-151409833) and 2 (151368289-151401027) 151402211
SCG3	ESYT2 (565145- 643307)
ATP8B4	between PADI1 (6:75830046-75871911) and 6 (75696481-75755890) 75830046
FRMD5	between MYC (4:12455122-12461078) and 4 (10179758-10451929) 12455122
INO80	LUZP1 (80973261- 81066262)
IGF1R	between SYT12 (2:5410627-5433926) and 2 (5392547-5404339) 5410627
KLF13	PDE6A (150927770- 150985318)
ZNF407	between PITRM1 (10:66996954-67047235) and 10 (66488391-66497844) 66996954
CDH7	CHIA (109035326- 109046499)
CCBE1	CCAR1 (71827530- 71894754)
IGDCC4	FLCN (61031157- 61045392)
DENND4A	CFAP418 (41373740- 41394680)
FANCM	CAMK1D (59204724- 59630285)
MNAT1	between DNMT3A (3:113528926-113603087) and 3 (113044836-113180742) 113528926
BNC2	BEGAIN (121389563- 121434426)
KDM4C	KCNJ6 (201243609- 201525820)
TLE1	CDH4 (60959190- 61451878)
RECK	between XRCC2 (18:4808470-4835802) and 18 (3148483-4054118) 4808470
CCDC180	DGKI (11705093- 12177267)
INVS	PKD1L2 (7066912- 7166458)
SLC44A1	between CDH4 (17:60959190-61451878) and 17 (59967165-59974706) 60959190
PALM2AKAP2	SNX27 (97525181- 97620788)
LPAR1	PITRM1 (66996954- 67047235)
FKBP15	between NALF1 (11:74743587-75344229) and 11 (74450092-74450198) 74743587
ASTN2	between ADSS1 (AEMK02000452.1:3008692-3027041) and AEMK02000452.1 (2901334-2913133) 3008692
PDCL	AK1 (268355033- 268365598)
DENND1A	between PDGFRB (2:151155756-151192647) and 2 (151102147-151147633) 151155756
ADGRD2	TCOF1 (151368289- 151401027)
NR5A1	FBXO38 (149674448- 149722865)
MAPKAP1	between TAFA5 (5:1414144-1569846) and 5 (770654-808006) 1414144
ZBTB34	TTLL1 (5793780- 5827633)
STXBP1	between CDC42EP4 (12:7638085-7660186) and 12 (6884902-6898764) 7638085
SH2D3C	KEL (7259144- 7279328)
SPTAN1	IRAG1 (48745371- 48930883)
SH3GLB2	COL24A1 (129905327- 130242358)
CRAT	SDK1 (2814547- 3324798)
HMCN2	TMEM11 (61350803- 61366655)
FUBP3	between CDH11 (6:25783597-25933634) and 6 (24518615-24518701) 25783597
FIBCD1	between UBE2V2 (4:79621349-79652471) and 4 (79378796-79389520) 79621349
NUP214	DHRS7B (61320730- 61350219)
PRRC2B	between SLC25A12 (15:77895938-78098383) and 15 (77803350-77860041) 77895938
RAPGEF1	CRISPLD2 (3881725- 3944583)
BBLN	between KATNAL1 (11:7001313-7064439) and 11 (6538045-6604658) 7001313
AK8	CD164 (75441575- 75458145)
GTF3C5	between U6 (8:55124255-55124354) and 8 (54952339-54978551) 55124255
LMNTD2	PITRM1 (66996954- 67047235)
PHRF1	CIT (33009877- 33196286)
DEAF1	between TCOF1 (2:151368289-151401027) and 2 (151314507-151320814) 151368289
AP2A2	between SYT10 (5:40872283-40934326) and 5 (39735257-39735363) 40872283
MOB2	PLCG2 (6433153- 6603060)
TNFRSF6	between STOX1 (14:71928399-71985233) and 14 (71862649-71862713) 71928399
PPFIA1	between U6 (3:30541646-30541750) and 3 (30362646-30489143) 30541646
ANO1	SLC26A2 (150996686- 151022148)
CHKA	between SYNPO (2:151599597-151632099) and 2 (151489521-151522749) 151599597
SF3B2	between XRCC2 (18:4808470-4835802) and 18 (3148483-4054118) 4808470
SART1	between CDH4 (17:60959190-61451878) and 17 (59967165-59974706) 60959190
KAT5	between RRP1B (13:206629204-206651123) and 13 (206454718-206465807) 206629204
SNX15	INPP5D (133501092- 133626644)
PYGM	MYO18B (43468514- 43687727)
SPINDOC	SDK1 (2814547- 3324798)
ATL3	PMP22 (58679775- 58707925)
UBXN1	SLC7A1 (6538045- 6604658)
INCENP	GSDMD (995763- 1000271)
MRP-L21	between IRX2 (16:78305793-78309786) and 16 (77695071-77701236) 78305793
PGA5	between MEX3A (4:93949459-93955640) and 4 (93899019-93926320) 93949459
MED19	VWF (64519186- 65002452)
CLP1	GABRR1 (57222585- 57254990)
PTPRJ	between USP36 (12:3309237-3348525) and 12 (3212432-3222711) 3309237
ACCS	CBFA2T3 (779366- 853822)
LDLRAD3	MGAT5B (4655379- 4730371)
TMEM258	USP47 (47449161- 47582819)
HIPK3	SDR42E1 (6387363- 6399629)
MPPED2	between MED9 (12:60906718-60933944) and 12 (60755521-60766058) 60906718
LUZP2	CBFA2T3 (779366- 853822)
MRVI1	DAB2IP (261659660- 261859022)
BTNL9	CLMN (116476791- 116590265)
MEF2B	between MROH5 (4:2282120-2343887) and 4 (1582330-1647573) 2282120
CRTC1	SNX29 (30584951- 31133317)
TMEM59L	MAP3K8 (40713847- 40742462)
ELL	between PITRM1 (10:66996954-67047235) and 10 (66488391-66497844) 66996954
LSM4	CAMK1D (59204724- 59630285)
MPV17L2	between XRCC2 (18:4808470-4835802) and 18 (3148483-4054118) 4808470
ADGRL1	between SBDS (3:16161580-16169453) and 3 (15026772-15450615) 16161580
YIPF2	between SERPINH1 (9:9783042-9794483) and 9 (9653596-9740286) 9783042
DOCK6	GTPBP4 (68547319- 68568713)
RAB11B	between U6 (8:55124255-55124354) and 8 (54952339-54978551) 55124255
KDM4B	NAV2 (39266926- 40078124)
DPP9	MIPEP (2670000- 2790727)
ZBTB7A	CBFA2T3 (779366- 853822)
NFIC	PPARGC1B (150823373- 150919376)
NCLN	CD44 (25788703- 25884153)
MOB3A	HS3ST3A1 (57630468- 57729589)
PCSK4	between C3orf80 (13:99925375-99928684) and 13 (99733394-99741078) 99925375
DAZAP1	CDK5RAP2 (260466942- 260648161)
SBNO2	CLMN (116476791- 116590265)
ARHGAP45	between PYROXD2 (14:109704136-109728874) and 14 (109571947-109589160) 109704136
RASGEF1C	between TPCN2 (2:4069280-4105042) and 2 (3621246-3633296) 4069280
MAML1	between SOX9 (12:8642158-8647315) and 12 (8033088-8033194) 8642158
ADAMTS2	between NDUFA10 (15:138986421-139031897) and 15 (138381635-138614301) 138986421
ZNF454	ASMT (909908- 944290)
PHYKPL	between Y_RNA (AEMK02000698.1:1678531-1678629) and AEMK02000698.1 (0-0) 1678531
CDHR2	SDK1 (2814547- 3324798)
KIAA1191	between IRX4 (16:78937566-78945269) and 16 (78305793-78309786) 78937566
ANKRD31	PPARGC1B (150823373- 150919376)
CERT1	RPS14 (151430049- 151433856)
JMY	between CCDC14 (13:136438967-136486496) and 13 (135610058-135650603) 136438967
RASGRF2	FLI1 (55612901- 55749778)
VCAN	ADARB2 (68013449- 68467189)
ADGRV1	between RRP1B (13:206629204-206651123) and 13 (206454718-206465807) 206629204
MCC	MIPEP (2670000- 2790727)
PRDM6	UXS1 (48870948- 48940721)
LYRM7	PKNOX2 (52349714- 52610680)
P4HA2	SMAD5 (138287710- 138344762)
SEPTIN8	KIF16B (24882142- 25186703)
VDAC1	HMGXB3 (151036191- 151102029)
TGFBI	DIP2C (68770164- 69141871)
KLHL3	CMIP (6654411- 6881813)
CTNNA1	SNX29 (30584951- 31133317)
PCDHGA4	PDE6A (150927770- 150985318)
DIAPH1	between UBE2V1 (17:51629964-51666701) and 17 (51546477-51552499) 51629964
GNPDA1	GPC6 (62438453- 63560897)
ARHGAP26	between RRP1B (13:206629204-206651123) and 13 (206454718-206465807) 206629204
DPYSL3	DENND4B (95748140- 95761519)
CYSTM1	TAF4 (61465822- 61529890)
PCDHAC2	between AADACL4 (6:72635281-72650729) and 6 (72556236-72598815) 72635281
HTR4	between KHDRBS3 (4:6282076-6446389) and 4 (4373953-4658013) 6282076
DNAAF5	RXRA (273705505- 273797620)
CHST12	PPFIBP2 (1987841- 2141398)
GET4	between NRBP2 (4:800063-807174) and 4 (689034-753696) 800063
TTYH3	between IRX4 (16:78937566-78945269) and 16 (78305793-78309786) 78937566
GNA12	SNX29 (30584951- 31133317)
TNRC18	CFAP418 (41373740- 41394680)
CYTH3	GTF2IRD1 (11538314- 11654770)
MMD2	between U6 (10:67302626-67302732) and 10 (67022655-67082449) 67302626
ALKBH4	DIP2C (68770164- 69141871)
NSUN5	between CDH4 (17:60959190-61451878) and 17 (59967165-59974706) 60959190
BCL7B	between U6 (1:247840451-247840555) and 1 (247043622-247043725) 247840451
VPS37D	DNAI7 (48555688- 48651365)
TMEM248	USP15 (26964553- 27097444)
TPST1	between ssc-mir-9815 (1:1013707-1013802) and 1 (855389-882473) 1013707
PRR14	TRIM63 (83492633- 83507502)
RABEP2	SYNPO (151599597- 151632099)
KDM8	between RRP1B (13:206629204-206651123) and 13 (206454718-206465807) 206629204
CLIP2	between SHISAL1 (5:4771417-4849326) and 5 (4649183-4655205) 4771417
SDR42E2	between MTPN (18:13330029-13395460) and 18 (12568196-12568276) 13330029
MRTFB	MIPEP (2670000- 2790727)
CALN1	NPR3 (18842039- 18929805)
GRIN2A	TSC2 (39898925- 39937371)
NUDT16L1	between U5 (1:266083684-266083797) and 1 (265948083-266028533) 266083684
DNAJA3	DNA2 (71552121- 71610740)
SRL	PPFIBP2 (1987841- 2141398)
ADCY9	CAMK2A (151248358- 151308706)
TRAP1	PDGFRB (151155756- 151192647)
NLRC3	between HS3ST2 (3:23255961-23366351) and 3 (23035426-23116007) 23255961
E4F1	ADARB2 (68013449- 68467189)
IGFALS	between TRMO (1:239768179-239805143) and 1 (239727855-239728976) 239768179
CLCN7	SNX29 (30584951- 31133317)
LMF1	PPP2R2B (147937442- 148411731)
WDR90	SLC5A10 (60281885- 60332141)
PIGQ	FAM83G (60296820- 60322650)
CAPN15	VANGL1 (104996073- 105048775)
FAM234A	ADARB2 (68013449- 68467189)
NPRL3	WDR37 (68427192- 68535143)
PAQR4	between ZC3H6 (3:44085397-44148494) and 3 (43950002-43975683) 44085397
TBC1D24	RRP1B (206629204- 206651123)
PHF2	between TRIM44 (2:25276859-25378448) and 2 (24875380-25138873) 25276859
ST6GAL2	DIP2C (68770164- 69141871)
NCK2	NALF1 (74743587- 75344229)
SLC9A2	CSF1R (151102147- 151147633)
RPL31	between CATSPER3 (2:137139749-137175305) and 2 (137060893-137080106) 137139749
KIAA1211L	SMURF1 (6037741- 6142575)
INPP4A	TGFBR3 (125110072- 125316796)
TACR1	between CBX4 (12:2521027-2527241) and 12 (2341957-2384025) 2521027
STAMBP	PEPD (43177062- 43290369)
FBXO41	between PITRM1 (10:66996954-67047235) and 10 (66488391-66497844) 66996954
DYSF	between PITRM1 (10:66996954-67047235) and 10 (66488391-66497844) 66996954
USP34	between U6 (9:133920789-133920895) and 9 (133517078-133517146) 133920789
KIAA1841	between IRX1 (16:77695071-77701236) and 16 (76742236-76742325) 77695071
EML6	between DNMT3A (3:113528926-113603087) and 3 (113044836-113180742) 113528926
CTNNA2	ZC3H18 (1030418- 1081538)
SOCS5	ZC3H7B (7148627- 7201059)
RHOQ	between TSHZ3 (6:41345470-41423700) and 6 (40292951-40615673) 41345470
SLC3A1	CA6 (69447439- 69468821)
TTC27	KCNH1 (131960480- 132334953)
GALNT14	RXRA (273705505- 273797620)
PLB1	between KLF6 (10:66488391-66497844) and 10 (65680332-65702190) 66488391
BABAM2	between ZNF326 (4:126679581-126717815) and 4 (126067000-126067086) 126679581
LDAH	SLC7A1 (6538045- 6604658)
VSNL1	between TAS2R1 (16:72720854-72721753) and 16 (72223534-72242064) 72720854
LPIN1	between XRCC2 (18:4808470-4835802) and 18 (3148483-4054118) 4808470
ROCK2	MAP3K5 (27380142- 27600493)
KLF11	FSTL4 (135488563- 136096787)
GRHL1	PTER (45362928- 45440215)
ALK	KCNH2 (6243524- 6279111)
KIDINS220	between ELFN2 (5:10427019-10429478) and 5 (10319816-10344832) 10427019
COLEC11	ENTREP3 (94575793- 94581585)
EIPR1	ADA (47044497- 47072245)
SH3YL1	between IPO5 (11:67004109-67060551) and 11 (66679253-66720045) 67004109
ZNF250	between ssc-mir-9815 (1:1013707-1013802) and 1 (855389-882473) 1013707
ADCK5	between GTPBP4 (10:68547319-68568713) and 10 (68534796-68539280) 68547319
DCDC2C	between GPR55 (15:131655663-131673693) and 15 (131614743-131628619) 131655663
PLEC	between ssc-mir-296 (17:58970316-58970392) and 17 (58840006-58873241) 58970316
ZNF623	PITRM1 (66996954- 67047235)
SLC52A2	TENT4A (75217219- 75258556)
PTP4A3	EBNA1BP2 (168049758- 168061013)
DENND3	ARID1B (9791633- 10227502)
PTK2	DCST1 (94748429- 94768452)
AGO2	BEND7 (48177762- 48262051)
KCNK9	between MROH9 (9:63620228-63727022) and 9 (62101613-62499581) 63620228
COL22A1	between IRX1 (16:77695071-77701236) and 16 (76742236-76742325) 77695071
TSNARE1	between ST3GAL1 (4:7896554-7909505) and 4 (7016774-7174985) 7896554
TSNARE2	between TENT4A (16:75217219-75258556) and 16 (74305736-74524295) 75217219
TG	ENPP7 (2612574- 2619519)
SNX31	NMNAT2 (124498109- 124696194)
SPAG1	CDH12 (9985126- 10384663)
VPS13B	between USP22 (12:61271641-61308270) and 12 (61057733-61060696) 61271641
LAPTM4B	CDK5RAP2 (260466942- 260648161)
ESRP1	XXYLT1 (132066884- 132269965)
TPD52	MIPEP (2670000- 2790727)
JPH1	RGS5 (87286953- 87342088)
TRAM1	between ADARB2 (10:68013449-68467189) and 10 (67302626-67302732) 68013449
PLAG1	SH3PXD2A (114519928- 114777238)
LYN	between ADARB2 (10:68013449-68467189) and 10 (67302626-67302732) 68013449
LYPLA1	between SIK1 (13:206454718-206465807) and 13 (206293849-206297015) 206454718
PRKDC	ADARB2 (68013449- 68467189)
SPIDR	CLEC16A (31938135- 32158320)
GPR161	between U6 (16:76742236-76742325) and 16 (76326721-76491003) 76742236
POU2F1	ADARB2 (68013449- 68467189)
MAEL	NDC1 (158458840- 158514785)
FAM78B	SORCS2 (3207098- 3760393)
USP21	between CBLB (13:153395978-153700056) and 13 (152158280-152159257) 153395978
F11R	FRMD3 (31341128- 31748439)
RUSC1	SPECC1 (59466791- 59654192)
TDRD10	between FOXK1 (3:3556161-3621142) and 3 (2814547-3324798) 3556161
ATP8B2	AGK (8263896- 8368972)
CELF3	INTS3 (95905150- 95944809)
SELENBP1	PRDM16 (64704920- 65012570)
GOLPH3L	between SCGB1A1 (2:9297283-9302165) and 2 (9148560-9161905) 9297283
FCRL5	CAMK2A (151248358- 151308706)
MAN1A2	TENT4A (75217219- 75258556)
CD101	between VPS35L (3:26039884-26122770) and 3 (26022160-26035571) 26039884
IGSF3	between SYNPO (2:151599597-151632099) and 2 (151489521-151522749) 151599597
CSF1	TMEM181 (8562844- 8635462)
SARS1	ADARB2 (68013449- 68467189)
GPSM2	MGAT5B (4655379- 4730371)
SLC25A24	CD44 (25788703- 25884153)
TRMT13	NSMCE1 (19609881- 19649867)
DPYD	between SEPTIN9 (12:4254775-4405628) and 12 (3847901-3935368) 4254775
ALG14	ADARB2 (68013449- 68467189)
BCAR3	WDR37 (68427192- 68535143)
MTF2	ULK2 (59806955- 59878388)
TLCD4	RIMS4 (47167305- 47235386)
ZNF644	between ADARB2 (10:68013449-68467189) and 10 (67302626-67302732) 68013449
CLCA1	NPR3 (18842039- 18929805)
SBF1	between PPP1R3D (17:59964585-59967113) and 17 (59875993-59955209) 59964585
PPP6R2	between AFAP1L1 (2:150445126-150510002) and 2 (150260196-150423212) 150445126
BRD1	THBS2 (855389- 882473)
ATXN10	MBOAT2 (127243275- 127360057)
CYP2D25	ZC3H13 (21298855- 21387968)
TNRC6B	between HABP2 (14:123893996-123932961) and 14 (123389294-123389400) 123893996
MGAT3	between ZNF326 (4:126679581-126717815) and 4 (126067000-126067086) 126679581
TAB1	DNAJB6 (1444739- 1499887)
NPTXR	ADARB2 (68013449- 68467189)
TMEM184B	PHACTR3 (59625982- 59862928)
PLA2G6	ATP8A1 (33387627- 33638841)
TMPRSS6	TTLL11 (261901333- 262203978)
PRDM4	DHX8 (19549286- 19582154)
POLR3B	MIPEP (2670000- 2790727)
DDX23	between CDH4 (17:60959190-61451878) and 17 (59967165-59974706) 60959190
RND1	between SCLY (15:137637128-137674735) and 15 (137490356-137535553) 137637128
DNAJC22	between DKK3 (2:47385192-47444660) and 2 (46839485-47028963) 47385192
SPATS2	KCNN3 (94915965- 95113275)
DIP2B	MVP (18057177- 18081155)
SPRYD3	between ssc-mir-9815 (1:1013707-1013802) and 1 (855389-882473) 1013707
PDE1B	FANCA (253207- 300152)
TESPA1	between TENT4A (16:75217219-75258556) and 16 (74305736-74524295) 75217219
R3HDM2	between NDUFV1 (2:4958522-4964216) and 2 (4941136-4948781) 4958522
RASSF3	between SACS (11:2382906-2442316) and 11 (1554763-1582408) 2382906
GRIP1	between IRX1 (16:77695071-77701236) and 16 (76742236-76742325) 77695071
RAP1B	TENT4A (75217219- 75258556)
PTPRB	SPOCK1 (139018179- 139522593)
OSBPL8	between FAM83H (4:892041-907517) and 4 (852250-866201) 892041
ATF7	DYNC2I1 (508276- 553968)
OVCH1	between SHH (18:2545994-2555484) and 18 (1795497-1934947) 2545994
ERGIC2	BTBD9 (33720014- 34124458)
ITPR2	between CDH9 (16:13944245-14076030) and 16 (12413883-12413989) 13944245
PYROXD1	NR3C1 (144822939- 144956451)
AEBP2	between PDGFRB (2:151155756-151192647) and 2 (151102147-151147633) 151155756
ATF7IP	between SYT1 (5:101871314-102215581) and 5 (101693246-101797838) 101871314
USP5	LHPP (133864048- 133999172)
TSPAN11	USP10 (3977231- 4043533)
WNK1	between GPR157 (6:69557701-69581643) and 6 (69507830-69535371) 69557701
ADIPOR2	CYTH1 (3356245- 3432641)
FGD4	between U6 (14:1857573-1857674) and 14 (1165982-1167529) 1857573
CECR2	TCF7L2 (123343412- 123546417)
TUBA8	between PITRM1 (10:66996954-67047235) and 10 (66488391-66497844) 66996954
SLC2A13	CARS1 (2119592- 2163343)
COL2A1	IGHMBP2 (4171344- 4194525)
PFKM	between IRX4 (16:78937566-78945269) and 16 (78305793-78309786) 78937566
SLC41A2	DRC3 (60633177- 60651849)
TXNRD1	between U6 (10:67302626-67302732) and 10 (67022655-67082449) 67302626
C12orf73	between NAA20 (17:28070175-28083650) and 17 (27887609-27887715) 28070175
ANO4	between CATSPER3 (2:137139749-137175305) and 2 (137060893-137080106) 137139749
CDK17	between GIPC2 (6:135077638-135217785) and 6 (134727343-134777072) 135077638
LTA4H	CHIA (109035326- 109046499)
NTN4	between TAFA5 (5:1414144-1569846) and 5 (770654-808006) 1414144
CEP83	DNAH17 (3482650- 3591132)
MRPL42	between ADARB1 (13:207691174-207791802) and 13 (207560990-207588501) 207691174
ATP2B1	MIPEP (2670000- 2790727)
KITLG	between PPARGC1B (2:150823373-150919376) and 2 (150660685-150747220) 150823373
NAV3	MIPEP (2670000- 2790727)
DEF8	GTPBP4 (68547319- 68568713)
ZNF276	between U6 (10:67302626-67302732) and 10 (67022655-67082449) 67302626
ANKRD11	CDH5 (27108597- 27142177)
PIEZO1	TRPC7 (138373189- 138510728)
SNAI3	TPK1 (112931795- 113305175)
BANP	PITRM1 (66996954- 67047235)
CA5A	between STOX1 (14:71928399-71985233) and 14 (71862649-71862713) 71928399
KLHDC4	BTBD9 (33720014- 34124458)
ZCCHC14	between SETD3 (7:120412545-120486686) and 7 (120205008-120295936) 120412545
KIAA0513	between MYMK (1:273101678-273111727) and 1 (273063270-273075391) 273101678
ZDHHC7	between FZD10 (14:24920679-24922424) and 14 (24729113-24760320) 24920679
ATP2C2	between U6 (3:13383092-13383200) and 3 (11956300-12039978) 13383092
MBTPS1	between AMER2 (11:3124317-3127433) and 11 (2750363-2750446) 3124317
SLC38A8	DENND4B (95748140- 95761519)
MLYCD	between PTMA (15:132355655-132361435) and 15 (132217223-132228645) 132355655
CDH13	LUZP1 (80973261- 81066262)
C16orf46	between NOL12 (5:10137362-10144140) and 5 (10038966-10041067) 10137362
ATMIN	SLIT1 (108446004- 108624302)
ADAMTS18	RCAN2 (40980527- 41282835)
WWP2	OVOL2 (26417795- 26451928)
TANGO6	between SYNPO (2:151599597-151632099) and 2 (151489521-151522749) 151599597
MT4	between TUB (9:1183822-1206274) and 9 (1134923-1181273) 1183822
NLRC5	between TBC1D22A (5:2528921-2787304) and 5 (1414144-1569846) 2528921
PSME3IP1	ABLIM2 (2916775- 3054969)
COQ9	between ADARB2 (10:68013449-68467189) and 10 (67302626-67302732) 68013449
KIFC3	LIMD1 (28730278- 28811615)
CFAP20	ADGRF3 (112671204- 112705296)
NDRG4	ADGRB1 (1582330- 1647573)
LRRC36	HSPG2 (79849698- 79958334)
HSD11B2	CACNG5 (13288544- 13328017)
ADCY7	between TAF4 (17:61465822-61529890) and 17 (61133869-61133975) 61465822
GPATCH1	SYT9 (2191765- 2391921)
CD22	SLC7A1 (6538045- 6604658)
TMEM147	SENP7 (157521784- 157672814)
KMT2B	between U5 (1:266083684-266083797) and 1 (265948083-266028533) 266083684
RINL	NDUFA8 (262236482- 262264097)
FBXO17	MORN5 (262258298- 262295533)
SUPT5H	COL24A1 (129905327- 130242358)
MEGF8	between ssc-mir-378b (1:254135495-254135571) and 1 (254033385-254035978) 254135495
PPP1R37	between RIMKLA (6:168916725-168950046) and 6 (168877249-168902741) 168916725
MARK4	between KCNJ2 (12:10351699-10362244) and 12 (8725335-8725413) 10351699
CCDC8	WDR37 (68427192- 68535143)
PTGIR	between LNX2 (11:4960239-5043045) and 11 (4866023-4879933) 4960239
SLC1A5	between LRRC8C (4:126957105-127037216) and 4 (126766211-126874275) 126957105
ZC3H4	CDH5 (27108597- 27142177)
DHX34	between RHPN1 (4:1123105-1132966) and 4 (1091263-1092818) 1123105
NAPA	between TENT4A (16:75217219-75258556) and 16 (74305736-74524295) 75217219
NOP53	between HACE1 (1:70993342-71105012) and 1 (68057538-68679256) 70993342
CYTH2	between AAR2 (17:39498730-39522695) and 17 (39255773-39309436) 39498730
NUCB1	between ssc-mir-143 (2:150578738-150578817) and 2 (150541180-150545367) 150578738
SNRNP70	between DIP2C (10:68770164-69141871) and 10 (68547319-68568713) 68770164
SYT3	between SMIM28 (1:26029987-26042862) and 1 (25991388-25991508) 26029987
PRPF31	between KCNA6 (5:65657225-65658835) and 5 (65561962-65565116) 65657225
ZNF784	AFF1 (131728873- 131924819)
NLRP13	CTSK (98391428- 98404961)
ZNF606	between BCAS1 (17:54920712-55039346) and 17 (54605943-54648736) 54920712
AGRN	ABCB8 (6178554- 6197226)
UBE2J2	between MROH9 (9:63620228-63727022) and 9 (62101613-62499581) 63620228
PRKCZ	SLC24A3 (27270093- 27780526)
SKI	between SYNPO (2:151599597-151632099) and 2 (151489521-151522749) 151599597
MEGF6	between SYT10 (5:40872283-40934326) and 5 (39735257-39735363) 40872283
CEP104	between KHDRBS3 (4:6282076-6446389) and 4 (4373953-4658013) 6282076
DNAJC11	RALGDS (272776846- 272824184)
CAMTA1	between MGMT (14:138499309-138771540) and 14 (137101555-137264238) 138499309
PIK3CD	ACSF3 (663123- 709186)
PGD	between SPESP1 (1:166818037-166841693) and 1 (166465953-166608363) 166818037
TNFRSF1B	between SOX1 (11:77986200-77987351) and 11 (77532266-77545913) 77986200
PRDM2	NRG2 (141662369- 141824727)
CTRC	between OPA3 (6:51917379-51964488) and 6 (51872812-51886724) 51917379
RCC2	IQANK1 (852250- 866201)
ALDH4A1	between ZC3H7A (3:31332511-31372799) and 3 (31278852-31293246) 31332511
CAPZB	HMGXB3 (151036191- 151102029)
GRHL3	between CDH4 (17:60959190-61451878) and 17 (59967165-59974706) 60959190
RUNX3	WDR45B (522829- 549156)
RHCE	CAB39 (131492578- 131584962)
KIAA1522	between U6 (11:27149887-27149995) and 11 (26498448-26498613) 27149887
ZSCAN20	between ssc-mir-9809 (X:113472239-113472331) and X (112593301-112604814) 113472239
KIAA0319L	SEPTIN2 (140024049- 140058289)
GRIK3	ADARB2 (68013449- 68467189)
MEAF6	between TMEM176A (18:6337837-6342555) and 18 (6309594-6320974) 6337837
MACF1	between ARHGAP12 (10:42454646-42577345) and 10 (42013084-42214205) 42454646
LDLRAD4	RASSF4 (91103526- 91125360)
EPB41L3	DEPP1 (91114441- 91122191)
LAMA3	BRD3 (273502320- 273534361)
TRAPPC8	between IRX1 (16:77695071-77701236) and 16 (76742236-76742325) 77695071
NOL4	between SPSB1 (6:69720806-69791119) and 6 (69666601-69700298) 69720806
DTNA	PRKCA (12882064- 13263554)
AK5	between MYC (4:12455122-12461078) and 4 (10179758-10451929) 12455122
ST6GALNAC3	between MYMK (1:273101678-273111727) and 1 (273063270-273075391) 273101678
CACHD1	CSF1R (151102147- 151147633)
DOCK7	between NDUFA10 (15:138986421-139031897) and 15 (138381635-138614301) 138986421
FGGY	PIGL (59201556- 59256829)
C8B	between IRX1 (16:77695071-77701236) and 16 (76742236-76742325) 77695071
ACOT11	between TRMU (5:3208118-3224366) and 5 (2980351-3203381) 3208118
SSBP3	AGXT2 (20576659- 20617011)
YIPF1	CLEC16A (31938135- 32158320)
CPT2	CRISPLD2 (3881725- 3944583)
ZFYVE9	PPARGC1B (150823373- 150919376)
AGBL4	between NAA20 (17:28070175-28083650) and 17 (27887609-27887715) 28070175
SPATA6	NA
CYP4B1	CBFA2T3 (779366- 853822)
DMBX1	between CDH4 (17:60959190-61451878) and 17 (59967165-59974706) 60959190
POMGNT1	between SYT1 (5:101871314-102215581) and 5 (101693246-101797838) 101871314
MAST2	between XRCC2 (18:4808470-4835802) and 18 (3148483-4054118) 4808470
EIF2B3	KAT14 (26485157- 26521525)
KIF2C	FARS2 (3262396- 3557407)
ERI3	CENPN (7227990- 7254891)
ST3GAL3	CCDC3 (59052915- 59144797)
CTPS1	PPARGC1B (150823373- 150919376)
EXOC2	CSF1R (151102147- 151147633)
GMDS	TTYH2 (6838425- 6881472)
SERPINB6	KCND3 (108246237- 108621510)
NQO2	between NAA20 (17:28070175-28083650) and 17 (27887609-27887715) 28070175
BPHL	ADARB2 (68013449- 68467189)
TUBB2B	ASMT (909908- 944290)
PSMG4	VAV2 (273303144- 273476207)
SLC22A23	GSG1L (18904270- 19142549)
CDYL	NA
COTL1	MOB3B (38438346- 38680995)
DSP	INTS3 (95905150- 95944809)
SNRNP48	DHRS7B (61320730- 61350219)
ELOVL2	between GSX2 (8:40881552-40883995) and 8 (40780889-40846577) 40881552
NEDD9	TBC1D8 (53149196- 53289790)
HIVEP1	PTPRN2 (721131- 1389607)
SIRT5	HSPA12A (126851903- 127037257)
ATXN1	NALF1 (74743587- 75344229)
CAP2	between KATNAL1 (11:7001313-7064439) and 11 (6538045-6604658) 7001313
KDM1B	MVP (18057177- 18081155)
MRPS18B	between ZHX3 (17:43848352-43962992) and 17 (43810048-43844554) 43848352
ABHD16A	C10orf90 (135719351- 135953846)
VARS1	between PITRM1 (10:66996954-67047235) and 10 (66488391-66497844) 66996954
SKIV2L	between PRKG2 (8:136755469-136852906) and 8 (136568711-136595049) 136755469
AGPAT1	between ADARB2 (10:68013449-68467189) and 10 (67302626-67302732) 68013449
KHDRBS2	between EFNA3 (4:94710647-94719248) and 4 (94666460-94674071) 94710647
DST	CMIP (6654411- 6881813)
SYNGAP1	CMIP (6654411- 6881813)
NUDT3	between LRP12 (4:32701835-32783390) and 4 (31606773-32094287) 32701835
CDKN1A	ADARB2 (68013449- 68467189)
ZNRF1	WDR37 (68427192- 68535143)
FOXP4	JAKMIP2 (148861751- 149045927)
CUL9	NUDT12 (109045592- 109059616)
CYP39A1	between IRX1 (16:77695071-77701236) and 16 (76742236-76742325) 77695071
GLYATL3	SLC12A9 (8697439- 8712918)
TRAM2	between ADARB2 (10:68013449-68467189) and 10 (67302626-67302732) 68013449
ACSBG1	PRORP (64620517- 64762428)
TBC1D2B	between MROH5 (4:2282120-2343887) and 4 (1582330-1647573) 2282120
ADAMTS7	NA
CPEB1	between U6 (2:136316954-136317060) and 2 (136286508-136299127) 136316954
PDE8A	TXNDC11 (31376510- 31445632)
CFAP100	between RPS21 (17:61763574-61764832) and 17 (61697517-61747955) 61763574
TICRR	ZNF618 (254477872- 254672964)
PRC1	between PFKL (13:207167281-207191671) and 13 (207148401-207158532) 207167281
PSTPIP1	between MROH9 (9:63620228-63727022) and 9 (62101613-62499581) 63620228
PTPN9	PPFIBP2 (1987841- 2141398)
NEIL1	SEZ6 (45178313- 45203216)
INSYN1	KSR1 (43985732- 44135833)
RALGAPA1	between MGAT5B (12:4655379-4730371) and 12 (4526751-4526825) 4655379
SCFD1	MIPEP (2670000- 2790727)
ZNF568	between FOXA2 (17:29997401-30001707) and 17 (29422129-29431990) 29997401
SIPA1L3	MTUS2 (6197740- 6532924)
ABHD4	ADARB2 (68013449- 68467189)
RYR3	TMEM42 (28045397- 28054891)
SPTB	between USP36 (12:3309237-3348525) and 12 (3212432-3222711) 3309237
SUSD6	between TMEM26 (14:64877935-64925505) and 14 (64326461-64465281) 64877935
SLC8A3	between TPT1 (11:21929221-21932691) and 11 (21848941-21865590) 21929221
MAP3K9	between ZBP1 (17:57973096-57986136) and 17 (57930432-57936522) 57973096
DPF3	between SAR1B (2:136843955-136874213) and 2 (136788372-136832001) 136843955
COQ6	MIPEP (2670000- 2790727)
ESRRB	WWOX (8910138- 9871053)
NRXN3	between PABPN1L (6:858888-861604) and 6 (779366-853822) 858888
DIO2	between RIMKLA (6:168916725-168950046) and 6 (168877249-168902741) 168916725
FOXN3	between PITRM1 (10:66996954-67047235) and 10 (66488391-66497844) 66996954
TDP1	ZMYM2 (661351- 731029)
RPS6KA5	FADS2 (9629423- 9735576)
CCDC88C	between NEUROG1 (2:137765942-137766682) and 2 (137672407-137678612) 137765942
SLC24A4	between OSR1 (3:118757920-118765102) and 3 (118273113-118279639) 118757920
RIN3	between EPS8L3 (4:110311519-110326994) and 4 (110178475-110197900) 110311519
EVL	between PAG6 (2:10379084-10386868) and 2 (10244187-10252680) 10379084
MAEA	between IRX1 (16:77695071-77701236) and 16 (76742236-76742325) 77695071
FAM53A	between SACS (11:2382906-2442316) and 11 (1554763-1582408) 2382906
TMEM129	ADAP2 (42817669- 42849922)
NSD2	PLK1 (22537831- 22552380)
POLN	between ADM (2:49229223-49231866) and 2 (49028923-49083590) 49229223
FAM193A	between LOXL2 (14:7435867-7540704) and 14 (7390061-7403654) 7435867
SIGLEC5	between CDH4 (17:60959190-61451878) and 17 (59967165-59974706) 60959190
CLDND2	between SAAL1 (2:41028693-41056420) and 2 (40906806-40941944) 41028693
HTT	SLC24A3 (27270093- 27780526)
DOK7	VANGL1 (104996073- 105048775)
NADK	AFF1 (131728873- 131924819)
TADA2B	PPARGC1B (150823373- 150919376)
EVC2	between TAPT1 (8:11365432-11416488) and 8 (11215663-11317312) 11365432
SLC2A9	SLIT1 (108446004- 108624302)
WDR1	MGMT (138499309- 138771540)
RAB28	AIF1L (271072734- 271102803)
NCAPG	HIPK2 (9861792- 10135065)
RBPJ	FLCN (61031157- 61045392)
GASK1B	TRRAP (5909022- 6029333)
RAPGEF2	between DIP2C (10:68770164-69141871) and 10 (68547319-68568713) 68770164
TMA16	TGFBR3 (125110072- 125316796)
SELENON	ADARB2 (68013449- 68467189)
THEGL	between MACROH2A1 (2:137534138-137623886) and 2 (137200423-137206979) 137534138
PPEF2	between NPR3 (16:18842039-18929805) and 16 (18758962-18779419) 18842039
FRAS1	between CAMK1D (10:59204724-59630285) and 10 (59052915-59144797) 59204724
GATB	ADARB2 (68013449- 68467189)
ARHGAP10	between KLF6 (10:66488391-66497844) and 10 (65680332-65702190) 66488391
JADE1	between ZNF212 (18:55528138-55541841) and 18 (55301624-55466628) 55528138
ARHGEF38	ENTPD6 (30908252- 30934083)
MANBA	between HDAC4 (15:138381635-138614301) and 15 (138228807-138229289) 138381635
STPG2	between SEPTIN9 (12:4254775-4405628) and 12 (3847901-3935368) 4254775
SNCA	VPS35L (26039884- 26122770)
ABCG2	between ADGRD1 (14:24059019-24241176) and 14 (23516257-23594257) 24059019
WDFY3	MORN4 (108987752- 108999598)
COPS4	between FAM20C (3:163421-200459) and 3 (0-0) 163421
ENOPH1	ADARB2 (68013449- 68467189)
RASGEF1B	between NDUFA10 (15:138986421-139031897) and 15 (138381635-138614301) 138986421
CFAP299	between KLF6 (10:66488391-66497844) and 10 (65680332-65702190) 66488391
ANTXR2	between CDC42EP4 (12:7638085-7660186) and 12 (6884902-6898764) 7638085
DENND5A	between ACOT6 (7:96984716-96992873) and 7 (96823130-96827719) 96984716
TRIM66	between SBDS (3:16161580-16169453) and 3 (15026772-15450615) 16161580
STK33	HMGXB3 (151036191- 151102029)
RIC3	ALOX5 (90859016- 90907094)
DCHS1	AFAP1L1 (150445126- 150510002)
KDM4A	CAMK1D (59204724- 59630285)
STIM1	ACO1 (33937833- 34001900)
CLPB	ADARB2 (68013449- 68467189)
RELT	WDR37 (68427192- 68535143)
PLEKHB1	FOXK2 (560852- 615739)
C2CD3	DNAH2 (52992843- 53086744)
CHRDL2	KCNIP4 (15211917- 16346786)
RNF169	between TRPC7 (2:138373189-138510728) and 2 (138352232-138353842) 138373189
ARRB1	DENND2B (665282- 703382)
MYO7A	between NHLH1 (4:90109057-90109458) and 4 (90051277-90080635) 90109057
USP35	CDC42BPG (7328156- 7347451)
GAB2	between ZP4 (14:53577135-53584546) and 14 (51828231-51830003) 53577135
MTNR1B	between WFDC1 (6:4333731-4399237) and 6 (4237440-4313247) 4333731
LYRM4	between TAS2R41 (18:6780808-6781731) and 18 (6567359-6623197) 6780808
MMP3	MAPK7 (60144136- 60158739)
PPP2R1B	between CRELD2 (5:709045-716771) and 5 (677705-680695) 709045
PCSK7	CLMP (49989767- 50093417)
CEP164	between DACT2 (1:1413935-1424271) and 1 (1193167-1332694) 1413935
TECTA	VAC14 (13683801- 13791241)
SORL1	CBFA2T3 (779366- 853822)
PRDM10	between TERT (16:79258591-79276421) and 16 (79237061-79248500) 79258591
ZBTB44	TRAPPC9 (3065234- 3533669)
ANKIB1	SNAPC4 (1321812- 1341554)
PDK4	ZNF532 (161877574- 161984368)
CDCA7L	ADARB2 (68013449- 68467189)
RAPGEF5	WDR37 (68427192- 68535143)
SRPK2	between ATP11A (11:78293469-78402083) and 11 (78190729-78232252) 78293469
LAMB1	GRHL2 (35371136- 35564919)
PRRC2C	AFF1 (131728873- 131924819)
DARS2	ANXA13 (15707607- 15766629)
ZBTB37	between RTN4 (3:86180022-86252126) and 3 (85992634-86046908) 86180022
MRPS14	AUTS2 (13565281- 14794365)
QSOX1	between GALNT17 (3:15026772-15450615) and 3 (14417501-14417611) 15026772
CACNA1E	PHACTR1 (9105874- 9666881)
C1orf21	EARS2 (22657766- 22684241)
PROX1	ADARB2 (68013449- 68467189)
PACC1	SNX29 (30584951- 31133317)
VWC2	between IL1RAPL2 (X:85347857-86463507) and X (84937209-84962406) 85347857
IKZF1	TCOF1 (151368289- 151401027)
DDC	between C2orf49 (3:49454562-49465447) and 3 (49063991-49198664) 49454562
EGFR	ARHGEF37 (150660685- 150747220)
UCHL5	between KATNAL1 (11:7001313-7064439) and 11 (6538045-6604658) 7001313
ESRRG	between KATNAL1 (11:7001313-7064439) and 11 (6538045-6604658) 7001313
TGFB2	TENT4A (75217219- 75258556)
MIA3	PC (5518517- 5587797)
SRP9	SLC39A4 (372660- 378516)
EPHX1	SNX29 (30584951- 31133317)
ACBD3	between RAG1 (2:24561156-24573851) and 2 (24547644-24558403) 24561156
PARP1	TBL2 (10876973- 10892404)
ADSS2	between CLDN10 (11:65121607-65145072) and 11 (63825637-63826467) 65121607
CNST	between SHH (18:2545994-2555484) and 18 (1795497-1934947) 2545994
ASPM	between PCED1B (5:77781719-77795179) and 5 (77642195-77645753) 77781719
DENND1B	USP31 (23035426- 23116007)
NEK7	PTPRN (121329287- 121349168)
KIF14	between MAP3K8 (10:40713847-40742462) and 10 (40053355-40060319) 40713847
KIF21B	PHKG1 (16822043- 16834329)
LGR6	ARMC9 (131928719- 132101343)
DAPK1	NAV2 (39266926- 40078124)
CNTFR	RADIL (3641112- 3716141)
NOL6	NDUFA8 (262236482- 262264097)
APTX	MORN5 (262258298- 262295533)
MFSD14B	NA
TMEM236	HS3ST4 (20544232- 21056195)
RSU1	between GPC1 (15:139457669-139484670) and 15 (139268929-139277541) 139457669
FRMD4A	NFIA (150835494- 151426749)
PIP4K2A	AFF1 (131728873- 131924819)
MLLT10	AGAP1 (135441906- 135993311)
CUL2	MTUS2 (6197740- 6532924)
DHTKD1	between EXOC5 (1:186377458-186529728) and 1 (186028579-186038229) 186377458
UPF2	ADARB2 (68013449- 68467189)
ECHDC3	WDR37 (68427192- 68535143)
TAF3	GATA3 (63367663- 63388859)
FBH1	ZC3H3 (1010638- 1089738)
IL17D	between FOXH1 (4:322838-324481) and 4 (293708-295789) 322838
XPO4	FBLN5 (113423632- 113512198)
LATS2	between CYP4V2 (15:47046269-47068304) and 15 (46969006-46979291) 47046269
SKA3	TAFA5 (1414144- 1569846)
ZDHHC20	ADAP1 (547364- 615471)
FGF9	LHPP (133864048- 133999172)
NUP58	between ZNF532 (1:161877574-161984368) and 1 (161754505-161769526) 161877574
CDK8	between SERPINH1 (9:9783042-9794483) and 9 (9653596-9740286) 9783042
GPR12	between ADARB2 (10:68013449-68467189) and 10 (67302626-67302732) 68013449
PAN3	AATF (38461830- 38564306)
FLT1	between NPTX2 (3:5720680-5732454) and 3 (5472315-5567876) 5720680
HERC3	GAS6 (78848797- 78881284)
UFM1	SPPL2B (76230061- 76247051)
THSD1	between CDC42EP4 (12:7638085-7660186) and 12 (6884902-6898764) 7638085
RNASEH2B	MTUS2 (6197740- 6532924)
FNDC3A	IGHMBP2 (4171344- 4194525)
ENOX1	between IRX1 (16:77695071-77701236) and 16 (76742236-76742325) 77695071
KBTBD6	GPSM1 (1356029- 1383443)
KLF12	CRCT1 (96861733- 96862061)
FARP1	between IFITM10 (2:1166971-1183315) and 2 (1008761-1022460) 1166971
STK24	CSF1R (151102147- 151147633)
CLYBL	KHDRBS3 (6282076- 6446389)
PCCA	PPARGC1B (150823373- 150919376)
NALCN	between U5 (1:266083684-266083797) and 1 (265948083-266028533) 266083684
FGF14	SDC3 (87495045- 87507235)
ANKRD10	CDH4 (60959190- 61451878)
ARHGEF7	CRELD2 (709045- 716771)
TUBGCP3	ADARB2 (68013449- 68467189)
CUL4A	between DAAM1 (1:188335384-188511096) and 1 (187719290-187729422) 188335384
TMCO3	GREB1 (125099935- 125171036)
TBCD	between LEF1 (8:113825161-113944070) and 8 (113435986-113447191) 113825161
CSNK1D	between SFT2D1 (1:2576729-2593506) and 1 (2203606-2522599) 2576729
ZC3H11A	between SMARCD3 (18:5958506-5989114) and 18 (5899568-5928884) 5958506
FASN	ATP8A2 (3277951- 3793881)
SLC38A10	HDAC4 (138381635- 138614301)
SRGAP2	between BTNL2 (7:24790614-24807432) and 7 (24231293-24256281) 24790614
BAIAP2	between DCUN1D2 (11:78679039-78708846) and 11 (78618713-78637478) 78679039
CHMP6	PLCL2 (3992835- 4201569)
RPTOR	RABIF (24859385- 24867141)
CCDC40	between PCSK2 (17:25681197-25923004) and 17 (24882142-25186703) 25681197
CBX2	between OLIG3 (1:26800671-26801489) and 1 (26473938-26489822) 26800671
PGS1	between SLC5A10 (12:60281885-60332141) and 12 (60171920-60234278) 60281885
UBE2O	LY6L (1296032- 1299886)
RNF157	COL24A1 (129905327- 130242358)
FBF1	between PIGG (8:20646-43330) and 8 (0-0) 20646
ITGB4	POP7 (8605018- 8610218)
RECQL5	between LRRC8C (4:126957105-127037216) and 4 (126766211-126874275) 126957105
CD46	BCL11B (120205008- 120295936)
ABCA13	between PDE2A (9:7136644-7227964) and 9 (6836390-6981892) 7136644
AXIN2	between SNORA70 (6:1739823-1739957) and 6 (1617653-1677127) 1739823
NOL11	between VOPP1 (18:48607919-48693815) and 18 (48550944-48593455) 48607919
BPTF	between VPS26C (13:200869167-200926108) and 13 (200707866-200812436) 200869167
MAP3K3	between CDH4 (17:60959190-61451878) and 17 (59967165-59974706) 60959190
TLK2	PDE6A (150927770- 150985318)
GLRX2	between OVCH2 (9:1936953-1951889) and 9 (1291661-1297972) 1936953
KANSL1	NA
MAPT	ADARB2 (68013449- 68467189)
PLEKHM1	WDR37 (68427192- 68535143)
HDAC5	SND1 (20261476- 20653590)
MLX	MCOLN3 (130838291- 130865904)
RAB5C	LYNX1 (1450147- 1455889)
PCGF2	ARHGAP44 (57049895- 57206889)
NPEPPS	between CDH20 (1:159817159-159917145) and 1 (159530623-159601981) 159817159
PDK2	between RBAK (3:4422784-4439945) and 3 (4158450-4329378) 4422784
MKS1	KCNT2 (2096385- 2435863)
PPM1E	KMT2C (4993227- 5278723)
EFCAB2	WDFY1 (125669842- 125720158)
HNF1B	between COPS8 (15:136828217-136838053) and 15 (136370530-136382553) 136828217
TAF15	between CFAP46 (14:140916092-141002708) and 14 (140897874-140899155) 140916092
RASL10B	between TAFA5 (5:1414144-1569846) and 5 (770654-808006) 1414144
MYO1D	between USP22 (12:61271641-61308270) and 12 (61057733-61060696) 61271641
RHBDL3	ELFN2 (10427019- 10429478)
RAB11FIP4	between DBH (1:273204175-273225552) and 1 (273156751-273186756) 273204175
NXN	between ZBP1 (17:57973096-57986136) and 17 (57930432-57936522) 57973096
VPS53	between IRX1 (16:77695071-77701236) and 16 (76742236-76742325) 77695071
RPH3AL	between COL18A1 (13:207940948-207982938) and 13 (207691174-207791802) 207940948
DOC2B	between IRX4 (16:78937566-78945269) and 16 (78305793-78309786) 78937566
SLC43A2	NYAP2 (127033422- 127293495)
SGSM2	PSMD3 (22344751- 22360545)
MNT	AFDN (1570272- 1698694)
ANKFY1	between CDH4 (17:60959190-61451878) and 17 (59967165-59974706) 60959190
SPNS2	between CDH4 (17:60959190-61451878) and 17 (59967165-59974706) 60959190
PELP1	between IRS2 (11:76626179-76653881) and 11 (75599598-75633041) 76626179
DLG4	BRSK2 (896585- 953108)
CHD3	PTPN5 (40459049- 40521461)
NTN1	INPP5A (140736734- 140895937)
GLP2R	CARD11 (2145178- 2266355)
GAS7	PRDM16 (64704920- 65012570)
CELF2	between NTMT1 (1:269819753-269828831) and 1 (269454099-269455310) 269819753
DNAH9	PMP22 (58679775- 58707925)
ZNF18	between PITRM1 (10:66996954-67047235) and 10 (66488391-66497844) 66996954
MYOCD	between MTUS2 (11:6197740-6532924) and 11 (6024749-6024908) 6197740
ELAC2	WDR86 (5865730- 5888590)
ADORA2B	CDC42BPG (7328156- 7347451)
LARP4B	NR4A1 (17385390- 17408511)
B9D1	ZNF696 (1191845- 1202512)
FLII	MROH1 (507228- 577132)
RAI1	NA
ZMYM5	DNAH17 (3482650- 3591132)
MPRIP	between MALT1 (1:162076955-162144880) and 1 (161877574-161984368) 162076955
MAP2K3	MROH5 (2282120- 2343887)
KCNH8	between CDH4 (17:60959190-61451878) and 17 (59967165-59974706) 60959190
OSBPL10	between NPPC (15:132506474-132509673) and 15 (132427173-132450689) 132506474
SCN5A	TTC12 (40988920- 41046900)
PLXNB1	RHPN1 (1123105- 1132966)
IFRD2	KCNN3 (94915965- 95113275)
POC1A	between NCF1 (3:11820266-11839354) and 3 (11671575-11811423) 11820266
DNAH1	between C1QL1 (12:18409992-18417759) and 12 (18344084-18363713) 18409992
SEMA3G	between ssc-mir-143 (2:150578738-150578817) and 2 (150541180-150545367) 150578738
TKT	NRP2 (108974816- 109092305)
CCDC66	RRP1 (206722596- 206735997)
FLNB	between THNSL2 (3:57799026-57823440) and 3 (57586485-57590344) 57799026
SGCG	NA
MAGI1	between DRG2 (12:60586215-60598283) and 12 (60507667-60529733) 60586215
TAFA4	between CDH4 (17:60959190-61451878) and 17 (59967165-59974706) 60959190
FRMD4B	DPP3 (5907252- 5946734)
ITPR1	between U6 (10:65337524-65337627) and 10 (65275532-65303223) 65337524
SETD5	SGF29 (18354799- 18387856)
ATP2B2	TCOF1 (151368289- 151401027)
RAF1	SNX27 (97525181- 97620788)
IQSEC1	between EGLN3 (7:65805522-65833529) and 7 (65302858-65326728) 65805522
EEFSEC	between TAFA5 (5:1414144-1569846) and 5 (770654-808006) 1414144
TPRA1	between MIR193B (3:28913088-28913176) and 3 (28908129-28908219) 28913088
TF	PRSS2 (7443327- 7446625)
NCK1	between ADARB2 (10:68013449-68467189) and 10 (67302626-67302732) 68013449
MRPS22	between TMEM130 (3:5887033-5903747) and 3 (5720680-5732454) 5887033
ATR	TNS3 (48997217- 49192433)
SLC9A9	between CDH4 (17:60959190-61451878) and 17 (59967165-59974706) 60959190
USP13	DSCAML1 (44785701- 45147140)
EIF4G1	GTF2IRD1 (11538314- 11654770)
HMGB1	between PSP-II (14:132274241-132281728) and 14 (132240887-132248033) 132274241
DLG1	between THBS2 (1:855389-882473) and 1 (578480-653704) 855389
FYTTD1	between MIR1251 (5:86211691-86211774) and 5 (86141185-86141284) 86211691
MYLK	NA
PDIA5	TXNDC15 (137060893- 137080106)
CCDC191	CCDC85C (120514491- 120597318)
NAA50	RBFOX1 (34939573- 37300810)
GTPBP8	between NRXN1 (3:89803519-90382034) and 3 (87405978-87416260) 89803519
ALCAM	DCLK1 (11815357- 12158826)
TTC6	between U5 (1:266083684-266083797) and 1 (265948083-266028533) 266083684
GBE1	TAFA5 (1414144- 1569846)
URB1	CNGA3 (55874250- 55922979)
SON	between SYT10 (5:40872283-40934326) and 5 (39735257-39735363) 40872283
ITSN1	MEF2A (138341158- 138511314)
RCAN1	ADARB1 (207691174- 207791802)
RUNX1	RBM17 (64885870- 64908963)
HLCS	between RPS21 (17:61763574-61764832) and 17 (61697517-61747955) 61763574
DYRK1A	between PITRM1 (10:66996954-67047235) and 10 (66488391-66497844) 66996954
BRWD1	between C20orf85 (17:58373175-58383131) and 17 (57999287-58054118) 58373175
PCP4	between CYP3A29 (3:6738486-6778944) and 3 (6569304-6579150) 6738486
MX1	between RPS9 (6:55920934-55927280) and 6 (55719729-55725458) 55920934
RIPK4	between GTF2I (3:11671575-11811423) and 3 (11538314-11654770) 11671575
PRDM15	SNX29 (30584951- 31133317)
C2CD2	between KCNA2 (4:109557973-109560998) and 4 (109495350-109497116) 109557973
IFT43	FOXK2 (560852- 615739)
TFF2	between SHISA2 (11:3806302-3812170) and 11 (3277951-3793881) 3806302
SLC37A1	between ELFN2 (5:10427019-10429478) and 5 (10319816-10344832) 10427019
UBE2G2	between KLF6 (10:66488391-66497844) and 10 (65680332-65702190) 66488391
MYO16	RGS12 (1963308- 2075971)
NAXD	ANXA6 (71857258- 71913723)
SEMA4D	EPHB2 (80650740- 80843567)
SH3RF1	between EDEM3 (9:125908864-125983029) and 9 (125649836-125649935) 125908864
EP400	GTF3C1 (19368394- 19439630)
MMP17	between ssc-mir-9789 (3:81769739-81769817) and 3 (81196294-81296382) 81769739
NCOR2	between ssc-mir-9828-1 (12:58566073-58566170) and 12 (58126304-58168404) 58566073
ABCB9	between RPS21 (17:61763574-61764832) and 17 (61697517-61747955) 61763574
KNTC1	PPP6R3 (4394675- 4523411)
CLIP1	between TBC1D22A (5:2528921-2787304) and 5 (1414144-1569846) 2528921
KDM2B	between FOXK1 (3:3556161-3621142) and 3 (2814547-3324798) 3556161
ANAPC5	SNX29 (30584951- 31133317)
CAMKK2	LMTK2 (5322255- 5409171)
RAD9B	between CELSR1 (5:2980351-3203381) and 5 (2873428-2947785) 2980351
PPTC7	NDST1 (151489521- 151522749)
BRAP	between ssc-mir-9815 (1:1013707-1013802) and 1 (855389-882473) 1013707
SRRM4	CCNY (57929244- 58086872)
RBM19	between ssc-mir-365-2 (12:43324728-43324809) and 12 (43091176-43097994) 43324728
SIRT4	between CD248 (2:6070910-6073509) and 2 (6046098-6053667) 6070910
TTC28	DNAJB6 (1444739- 1499887)
CABIN1	between SLC12A7 (16:79357010-79396656) and 16 (79293943-79310922) 79357010
MAPK1	SMURF1 (6037741- 6142575)
ZDHHC8	between RHPN1 (4:1123105-1132966) and 4 (1091263-1092818) 1123105
HEATR1	ANTXR1 (73157747- 73398379)
ARID4B	EPHB2 (80650740- 80843567)
TIMP2	between DIPK2A (13:84634777-84657371) and 13 (84107986-84108093) 84634777
GALNT2	SOHLH2 (12203104- 12255536)
TAF5L	FLOT2 (45101531- 45120455)
CDH23	between DIP2C (10:68770164-69141871) and 10 (68547319-68568713) 68770164
KCNMA1	CPE (43565054- 43696268)
GRID1	between MBOAT2 (3:127243275-127360057) and 3 (126920978-127082932) 127243275
SGMS1	between LONRF2 (3:53941485-53981662) and 3 (53862618-53898103) 53941485
SORBS1	ODAD2 (39274932- 39462846)
ZFYVE27	LHPP (133864048- 133999172)
ARMH3	HSD17B2 (6292707- 6360633)
PCGF6	CUX1 (9317140- 9669998)
EFCAB13	MAP3K5 (27380142- 27600493)
ABLIM1	between XRCC2 (18:4808470-4835802) and 18 (3148483-4054118) 4808470
FAM160B1	between SYT8 (2:1247878-1250437) and 2 (1188549-1197643) 1247878
RAB11FIP2	between SNORD102 (11:4734565-4734635) and 11 (4612277-4689432) 4734565
CACUL1	DNAJC5 (62754802- 62780468)
GRK5	between SOX1 (11:77986200-77987351) and 11 (77532266-77545913) 77986200
BTBD16	DSCAML1 (44785701- 45147140)
CTBP2	GPR173 (45883767- 45908537)
UROS	CMIP (6654411- 6881813)
ADAM12	CDH11 (25783597- 25933634)
EBF3	ADAP2 (42817669- 42849922)
BNIP3	SARDH (273230375- 273294621)
JAKMIP3	between SPINK5 (2:149309540-149382282) and 2 (149141959-149151433) 149309540
GPR39	between MAP3K8 (10:40713847-40742462) and 10 (40053355-40060319) 40713847
C2orf76	ESPNL (137675710- 137706662)
CLASP1	between ssc-mir-29b-2 (9:135019075-135019164) and 9 (134913121-134937762) 135019075
AGA	BTBD19 (166520244- 166526858)
ZNF703	SCD5 (135507296- 135634021)
TNKS	MAGI2 (100847013- 102170004)
HS6ST1	GTF2IRD1 (11538314- 11654770)
SAP130	between PHACTR3 (17:59625982-59862928) and 17 (59277483-59383850) 59625982
IWS1	DYNC2I1 (508276- 553968)
TANC1	SLC24A3 (27270093- 27780526)
KCNH7	BOP1 (475426- 507138)
STK39	between NCF1 (3:11820266-11839354) and 3 (11671575-11811423) 11820266
MYO3B	between CAMK1D (10:59204724-59630285) and 10 (59052915-59144797) 59204724
DCAF17	CRYL1 (845475- 931648)
CDCA7	between SLC5A10 (12:60281885-60332141) and 12 (60171920-60234278) 60281885
NCOR1	CCDC57 (819886- 917477)
PRKRA	between SLC22A12 (2:7558535-7565751) and 2 (7422846-7440404) 7558535
C2orf88	HMGXB3 (151036191- 151102029)
MFSD6	MIPEP (2670000- 2790727)
SATB2	between ST6GALNAC1 (12:4890406-4909351) and 12 (4809118-4818043) 4890406
SPATS2L	between RALA (18:54550238-54588980) and 18 (54494709-54494815) 54550238
PEMT	between GLI3 (18:52404072-52697900) and 18 (51924280-51928145) 52404072
FLACC1	MIPEP (2670000- 2790727)
BMPR2	between MAP3K14 (12:18142952-18182928) and 12 (18037138-18082348) 18142952
FAM117B	between FRK (1:81605700-81714250) and 1 (79955657-80136352) 81605700
PLEKHM3	between KCTD12 (11:49025131-49031309) and 11 (48072159-48133446) 49025131
ATIC	PLAAT5 (8479315- 8500019)
CMTM6	RCC1L (11915600- 11948715)
CUL3	between DCC (1:101846100-103083096) and 1 (100676660-100699403) 101846100
MAP4	between SEPTIN9 (12:4254775-4405628) and 12 (3847901-3935368) 4254775
COL4A4	ASIC3 (6172471- 6180440)
NGEF	NA
HJURP	between CX3CR1 (13:23944369-23957486) and 13 (23867474-23876852) 23944369
RAMP1	FGF16 (61552460- 61561954)
PASK	TAFA5 (1414144- 1569846)
D2HGDH	MLPH (137174009- 137219713)
CTNND2	between SHH (18:2545994-2555484) and 18 (1795497-1934947) 2545994
CDH6	LIMCH1 (32433318- 32792546)
NIM1K	THSD4 (168751582- 169323977)
PLPP1	CDH4 (60959190- 61451878)
KIF2A	between IRS2 (11:76626179-76653881) and 11 (75599598-75633041) 76626179
IPO11	SUGCT (53639872- 54283251)
RNF180	between MICALL2 (3:951327-971108) and 3 (804113-808187) 951327
TRAPPC13	between MSTO1 (4:94248230-94253034) and 4 (94139347-94163049) 94248230
MAP1B	between ZBP1 (17:57973096-57986136) and 17 (57930432-57936522) 57973096
C5orf47	between VOPP1 (18:48607919-48693815) and 18 (48550944-48593455) 48607919
STK10	between U6 (6:1320277-1320383) and 6 (1091259-1107096) 1320277
KCNIP1	between LRFN2 (7:35723797-35914467) and 7 (35287365-35320931) 35723797
TENM2	between RHPN1 (4:1123105-1132966) and 4 (1091263-1092818) 1123105
ATP10B	between SNORA70 (6:1739823-1739957) and 6 (1617653-1677127) 1739823
C1QTNF2	CLEC16A (31938135- 32158320)
TTC1	between IRS2 (11:76626179-76653881) and 11 (75599598-75633041) 76626179
CCT5	LIG1 (53620483- 53686562)
TRIP13	between CDH4 (17:60959190-61451878) and 17 (59967165-59974706) 60959190
BRD9	TRAPPC9 (3065234- 3533669)
ZMAT4	between CDC42 (6:80035123-80089233) and 6 (79849698-79958334) 80035123
SLC20A2	between ELFN1 (3:1188155-1190641) and 3 (1065312-1065382) 1188155
PLCB1	between TMPRSS13 (9:45241008-45258034) and 9 (44785701-45147140) 45241008
PLCB4	between C14orf28 (1:175145913-175156606) and 1 (171906198-172177720) 175145913
SEC23B	UMODL1 (205425454- 205491629)
RALGAPA2	between MGMT (14:138499309-138771540) and 14 (137101555-137264238) 138499309
HSF2BP	COL24A1 (129905327- 130242358)
TRAPPC10	CTNNA3 (69195961- 70938204)
CEP250	SND1 (20261476- 20653590)
DLGAP4	between SCART1 (14:141445314-141457631) and 14 (141386868-141387314) 141445314
SOGA1	between WASF3 (11:4261177-4366253) and 11 (4054442-4161481) 4261177
PWP2	SEPTIN2 (140024049- 140058289)
DHX35	TNS1 (119951091- 120164713)
PTPRT	between SFT2D1 (1:2576729-2593506) and 1 (2203606-2522599) 2576729
TTPAL	between LMO1 (9:1076938-1082974) and 9 (786650-936723) 1076938
PABPC1L	between PPP3R1 (3:74000517-74068172) and 3 (73939481-73943131) 74000517
ZSWIM3	AFF1 (131728873- 131924819)
ZMYND8	B3GNTL1 (259916- 326417)
SULF2	CFAP46 (140916092- 141002708)
KIF13B	between LRRC8D (4:126766211-126874275) and 4 (126679581-126717815) 126766211
ARFGEF2	SAG (133705008- 133741798)
STAU1	between CDKN3 (1:183792688-183809174) and 1 (183416146-183422637) 183792688
BCAS4	between CDC42EP4 (12:7638085-7660186) and 12 (6884902-6898764) 7638085
SLX9	NA
ATP9A	CLASRP (51480525- 51503883)
RAB22A	RFX2 (72950056- 73051180)
CTSZ	between SOX1 (11:77986200-77987351) and 11 (77532266-77545913) 77986200
TUBB1	GLI3 (52404072- 52697900)
MLEC	LNX2 (4960239- 5043045)
GID8	between DIP2C (10:68770164-69141871) and 10 (68547319-68568713) 68770164
STMN3	WWOX (8910138- 9871053)
ZGPAT	between DNMT3A (3:113528926-113603087) and 3 (113044836-113180742) 113528926
TPD52L2	ETV4 (19531603- 19548301)
VIPR2	CNTNAP4 (11317848- 11589300)
WDR60	NA
NCAPG2	between KCNA2 (4:109557973-109560998) and 4 (109495350-109497116) 109557973
RNF32	KCNJ6 (201243609- 201525820)
PAXIP1	BEGAIN (121389563- 121434426)
GALNT11	CROCC2 (139766414- 139811999)
PRKAG2	LAMA5 (61697517- 61747955)
DENND2A	between NHS (X:14097006-14206568) and X (13412838-13658902) 14097006
KIAA1549	RUNX2 (40106532- 40460687)
EXOC4	between PARD3 (10:56967434-57600456) and 10 (56280665-56430777) 56967434
CHCHD3	AIRE (207148401- 207158532)
PLXNA4	between MED27 (1:271724910-271928367) and 1 (271494248-271600920) 271724910
COPG2	between PPARGC1B (2:150823373-150919376) and 2 (150660685-150747220) 150823373
NRF1	ABLIM3 (150260196- 150423212)
KCP	between GKAP1 (10:31141847-31246286) and 10 (31026144-31114503) 31141847
IMPDH1	between SLC25A6 (AEMK02000569.1:792563-796798) and AEMK02000569.1 (90844-158184) 792563
GRM8	ARHGAP17 (357448- 465583)
WNT2	between U6 (17:57544648-57544746) and 17 (57164404-57174107) 57544648
MDFIC	CAMK2A (151248358- 151308706)
BMPER	LRP4 (15616131- 15672874)
PDE1C	CAMK2A (151248358- 151308706)
MINDY4	between CIBAR2 (6:3710213-3720198) and 6 (3246764-3349122) 3710213
GARS1	APOA1 (44216392- 44218713)
CREB5	between TAFA5 (5:1414144-1569846) and 5 (770654-808006) 1414144
DBNL	between ECM1 (4:98615778-98621836) and 4 (98577823-98589180) 98615778
ADCY1	ADARB2 (68013449- 68467189)
CCM2	AQP1 (42063485- 42076746)
POU6F2	between UBFD1 (3:22639983-22655283) and 3 (22619492-22635288) 22639983
ARSL	CIITA (32172214- 32230780)
PDE11A	between LGALS4 (6:47616984-47625679) and 6 (47565440-47578994) 47616984
AOX2	EGFL8 (24201632- 24204971)
SHROOM2	between KAZN (6:74236437-74378956) and 6 (73118177-73239423) 74236437
WWC3	between OSR1 (3:118757920-118765102) and 3 (118273113-118279639) 118757920
CLCN4	SDHC (89130379- 89169118)
HCCS	VPS18 (130409123- 130420450)
RAPH1	TRPC7 (138373189- 138510728)
FRMPD4	between CD300C (12:6632136-6635986) and 12 (6484535-6494047) 6632136
MOSPD2	between DIP2C (10:68770164-69141871) and 10 (68547319-68568713) 68770164
AP1S2	MCRIP2 (41123048- 41127917)
TXLNG	between DIP2C (10:68770164-69141871) and 10 (68547319-68568713) 68770164
REPS2	between TWIST2 (15:138228807-138229289) and 15 (137931774-137952046) 138228807
RAI2	between TCOF1 (2:151368289-151401027) and 2 (151314507-151320814) 151368289
ADGRG2	MAGI2 (100847013- 102170004)
SH3KBP1	between CABLES1 (6:108116444-108227744) and 6 (107924002-108022669) 108116444
MAP7D2	between TMEM179 (AEMK02000452.1:2901334-2913133) and AEMK02000452.1 (2540304-2580943) 2901334
PHEX	between PITRM1 (10:66996954-67047235) and 10 (66488391-66497844) 66996954
SRPX	between ADARB2 (10:68013449-68467189) and 10 (67302626-67302732) 68013449
SLC9A7	ATP8A2 (3277951- 3793881)
RBM10	TRABD2B (163624072- 163837863)
USP11	between SLC41A1 (9:66473341-66499805) and 9 (66448953-66458724) 66473341
ZNF81	VAV2 (273303144- 273476207)
HDLBP	MLC1 (571963- 591822)
WAS	EPRS1 (9579304- 9648414)
CLCN5	MAD1L1 (1236076- 1559041)
RTP5	NA
SPIN3	between KLF5 (11:45369810-45388314) and 11 (45234930-45235068) 45369810
ATRX	LIN54 (135330919- 135398263)
FRMPD3	between GBA3 (8:16897288-17044570) and 8 (16666606-16787296) 16897288
RAB33A	between IRF8 (6:3041645-3097406) and 6 (2592993-2597659) 3041645
RAP2C	between SERPINH1 (9:9783042-9794483) and 9 (9653596-9740286) 9783042
GPC4	between PRKG2 (8:136755469-136852906) and 8 (136568711-136595049) 136755469
SRD5A1	between SYT10 (5:40872283-40934326) and 5 (39735257-39735363) 40872283
AFF2	SERGEF (41114178- 41356038)
TMEM185A	KCNQ1 (1675360- 1989111)
MTM1	LRP2BP (46383432- 46445643)
CD99L2	between EPHA4 (15:123352816-123503126) and 15 (122061852-122061956) 123352816
SDHA	between TCOF1 (2:151368289-151401027) and 2 (151314507-151320814) 151368289
SLC6A8	TBC1D1 (29370481- 29590571)
SLC10A3	CDYL2 (7420790- 7604947)
G6PD	between LRRC8C (4:126957105-127037216) and 4 (126766211-126874275) 126957105
STX16	between ADSS1 (AEMK02000452.1:3008692-3027041) and AEMK02000452.1 (2901334-2913133) 3008692
NOM1	SLC16A3 (796883- 803555)
ACTR3B	between RAMP3 (18:50319797-50366739) and 18 (50051364-50143628) 50319797
GIMAP4	between VOPP1 (18:48607919-48693815) and 18 (48550944-48593455) 48607919
PODXL	between ADARB2 (10:68013449-68467189) and 10 (67302626-67302732) 68013449
COA1	between CCR2 (13:29285012-29376343) and 13 (29227222-29233960) 29285012
STS	NA
OFD1	AGAP1 (135441906- 135993311)
DHRSX	PITRM1 (66996954- 67047235)
	between FOXL1 (6:2542675-2543691) and 6 (1949276-1995462) 2542675
	between FHDC1 (8:76106192-76143682) and 8 (75771048-75890357) 76106192
	EPHA1 (6843299- 6860989)
	ADARB2 (68013449- 68467189)
	between U1 (16:68111076-68111221) and 16 (66452178-66887924) 68111076
	between POLR2F (5:9855983-9917726) and 5 (9808451-9825539) 9855983
	OSBPL2 (61643377- 61685819)
	between HABP2 (14:123893996-123932961) and 14 (123389294-123389400) 123893996
	between TARS1 (16:19455092-19486732) and 16 (18842039-18929805) 19455092
	between SCAF8 (1:12040485-12122337) and 1 (11648508-11759348) 12040485
	between MYC (4:12455122-12461078) and 4 (10179758-10451929) 12455122
	between COL4A1 (11:76858356-76997322) and 11 (76626179-76653881) 76858356
	STX8 (54296995- 54544646)
	between TCOF1 (2:151368289-151401027) and 2 (151314507-151320814) 151368289
	OSBPL2 (61643377- 61685819)
	between C1orf100 (10:17193994-17215443) and 10 (16913025-16920586) 17193994
	RALGPS1 (267480750- 267770440)
	ADCYAP1R1 (41917428- 41972301)
	between MAP3K8 (10:40713847-40742462) and 10 (40053355-40060319) 40713847
	between CDH9 (16:13944245-14076030) and 16 (12413883-12413989) 13944245
	SLC26A2 (150996686- 151022148)
	between TRAPPC14 (3:8158070-8162425) and 3 (8031835-8033484) 8158070
	RALGPS1 (267480750- 267770440)
	between NDUFS6 (16:78993913-79000006) and 16 (78937566-78945269) 78993913
	between SYNPO (2:151599597-151632099) and 2 (151489521-151522749) 151599597
	between KCNJ2 (12:10351699-10362244) and 12 (8725335-8725413) 10351699
	NID1 (55239577- 55390782)
	PARVB (4906685- 5015441)
	SHANK2 (2864331- 3015314)
	between GFRA2 (14:5743584-5837454) and 14 (4346480-4404168) 5743584
	PLXNA2 (134584406- 134796063)
	between SHH (18:2545994-2555484) and 18 (1795497-1934947) 2545994
	between ZNF383 (6:46235208-46256083) and 6 (46172564-46190785) 46235208
	between KCNQ2 (17:62459281-62506424) and 17 (62423878-62435728) 62459281
	between HS3ST3A1 (12:57630468-57729589) and 12 (57206600-57238444) 57630468
	between ssc-mir-9816 (AEMK02000489.1:29515-29597) and AEMK02000489.1 (10649-10723) 29515
	between SYT10 (5:40872283-40934326) and 5 (39735257-39735363) 40872283
	WDR45B (522829- 549156)
	CLUH (48733505- 48764748)
	between SYT10 (5:40872283-40934326) and 5 (39735257-39735363) 40872283
	between PRPF4B (7:2382495-2412908) and 7 (2309088-2310080) 2382495
	PARVB (4906685- 5015441)
	CTIF (98133342- 98456433)
	between EGLN3 (7:65805522-65833529) and 7 (65302858-65326728) 65805522
	KCNQ1 (1675360- 1989111)
	between GTSF1 (5:19645135-19661599) and 5 (19586746-19610362) 19645135
	NA
	ISLR (59349675- 59352839)
	between CFAP45 (4:90593858-90627800) and 4 (90544238-90564165) 90593858
	between INO80D (15:109307166-109376463) and 15 (108974816-109092305) 109307166
	between MAP3K8 (10:40713847-40742462) and 10 (40053355-40060319) 40713847
	between SLC45A4 (4:2472259-2518885) and 4 (2404291-2408812) 2472259
	between TRIM40 (7:22702938-22717545) and 7 (22649671-22649768) 22702938
	between SLC5A10 (12:60281885-60332141) and 12 (60171920-60234278) 60281885
	SNED1 (139821062- 139881095)
	between CALCRL (15:92233841-92332386) and 15 (91840944-91864332) 92233841
	between TMEM165 (8:54751572-54787886) and 8 (54084178-54084292) 54751572
	GFRA1 (126277875- 126499465)
	SEC31B (111588091- 111624073)
	PRKCA (12882064- 13263554)
	TENT4A (75217219- 75258556)
	between RPS14 (2:151430049-151433856) and 2 (151402211-151409833) 151430049
	between CADM1 (9:42644429-42985017) and 9 (41977971-41989257) 42644429
	PIM2 (42993551- 42998573)
	SPTBN2 (5695836- 5739415)
	between KATNAL1 (11:7001313-7064439) and 11 (6538045-6604658) 7001313
	ASPG (2502401- 2524409)
	CPNE2 (19046795- 19096107)
	WNT11 (10413263- 10435100)
	between HAAO (3:97580851-97595021) and 3 (97502463-97502543) 97580851
	NA
	between MROH5 (4:2282120-2343887) and 4 (1582330-1647573) 2282120
	between MGMT (14:138499309-138771540) and 14 (137101555-137264238) 138499309
	CMIP (6654411- 6881813)
	between SCAF8 (1:12040485-12122337) and 1 (11648508-11759348) 12040485
	FLOT2 (45101531- 45120455)
	between HMGXB3 (2:151036191-151102029) and 2 (150996686-151022148) 151036191
	KSR1 (43985732- 44135833)
	between BIRC5 (12:3747279-3755215) and 12 (3643929-3647009) 3747279
	KCNH2 (6243524- 6279111)
	ADARB2 (68013449- 68467189)
	between AGAP2 (5:23017176-23033517) and 5 (22957875-23004458) 23017176
	COL24A1 (129905327- 130242358)
	NCF4 (10874953- 10994014)
	between ZNF135 (6:62754353-62768964) and 6 (62695610-62719642) 62754353
	ZP3 (9934761- 9944941)
	PLEKHG1 (15341638- 15587590)
	between TRIM16 (12:58926086-58939745) and 12 (58734177-58789493) 58926086
	between PITRM1 (10:66996954-67047235) and 10 (66488391-66497844) 66996954
	NACC2 (1557763- 1622545)
	CRISPLD2 (3881725- 3944583)
	SYNPO (151599597- 151632099)
	CACNG5 (13288544- 13328017)
	between CLSTN2 (13:80789195-81450657) and 13 (80527805-80527909) 80789195
	STK32C (140512451- 140591686)
	PDGFRB (151155756- 151192647)
	ADARB2 (68013449- 68467189)
	between NCF1 (3:11820266-11839354) and 3 (11671575-11811423) 11820266
	between PXDC1 (7:2231293-2248863) and 7 (1988696-2131908) 2231293
	between CHD6 (17:44048098-44265431) and 17 (44006840-44013508) 44048098
	between DRG2 (12:60586215-60598283) and 12 (60507667-60529733) 60586215
	between U6 (3:13383092-13383200) and 3 (11956300-12039978) 13383092
	GSE1 (3246764- 3349122)
	ABCA4 (123202753- 123331144)
	FGFR2 (131181713- 131289425)
	NFATC2 (52743568- 52906821)
	PDGFRB (151155756- 151192647)
	CDK5RAP2 (260466942- 260648161)
	between LHX1 (12:38450708-38456139) and 12 (38124400-38144083) 38450708
	TRAF3IP1 (137863609- 137912477)
	JAZF1 (44488511- 44827091)
	GRAMD4 (2873428- 2947785)
	TMC5 (26210077- 26279720)
	PTDSS1 (40297879- 40376076)
	ZDHHC14 (9350332- 9619725)
	between NDST1 (2:151489521-151522749) and 2 (151430049-151433856) 151489521
	between FOXK1 (3:3556161-3621142) and 3 (2814547-3324798) 3556161
	between DDAH1 (4:130579729-130617531) and 4 (130392407-130395150) 130579729
	between C10orf143 (14:139013253-139050019) and 14 (138819848-138935462) 139013253
	between FANCC (10:26796572-27061801) and 10 (26627425-26703223) 26796572
	between TOLLIP (2:851512-864483) and 2 (689364-710330) 851512
	MSANTD1 (1938673- 1945343)
	ST18 (77897737- 78002009)
	CACNA1A (65514509- 65871182)
	AGAP3 (6081681- 6145522)
	between IRX1 (16:77695071-77701236) and 16 (76742236-76742325) 77695071
	PLEKHG5 (67321534- 67362838)
	ECT2L (25566954- 25644277)
	ZNF831 (59277483- 59383850)
	PLD5 (15420608- 15723479)
	ENPP7 (2612574- 2619519)
	between OTP (2:86528348-86537527) and 2 (85952405-85952542) 86528348
	between NDST1 (2:151489521-151522749) and 2 (151430049-151433856) 151489521
	PAX5 (237575061- 237785413)
	between PLCG1 (17:43810048-43844554) and 17 (43404927-43411739) 43810048
	between CYP4A24 (6:164496928-164695871) and 6 (164283366-164295290) 164496928
	GCGR (1146069- 1157234)
	PRKN (5465312- 6730872)
	CREBBP (38388547- 38530224)
	CDX1 (151202777- 151216988)
	CPT1A (4233099- 4293911)
	DIP2C (68770164- 69141871)
	between SYNPO (2:151599597-151632099) and 2 (151489521-151522749) 151599597
	GRTP1 (78618713- 78637478)
	between CHMP7 (14:7390061-7403654) and 14 (7222981-7254780) 7390061
	between FRMD1 (1:1507627-1521666) and 1 (1432043-1432183) 1507627
	IQANK1 (852250- 866201)
	PPFIBP2 (1987841- 2141398)
	FBN2 (131152127- 131370881)
	ADARB2 (68013449- 68467189)
	TAFA5 (1414144- 1569846)
	DGKI (11705093- 12177267)
	between NEK6 (1:265078435-265176903) and 1 (264900591-264920890) 265078435
	between GSX2 (8:40881552-40883995) and 8 (40780889-40846577) 40881552
	THBD (30217303- 30224099)
	between C1QL3 (10:45359461-45368803) and 10 (45113950-45114041) 45359461
	PDE4A (69225708- 69266702)
	between PSP-II (14:132274241-132281728) and 14 (132240887-132248033) 132274241
	between C1orf94 (6:90440734-90483003) and 6 (90135806-90136396) 90440734
	ZNF664 (29031605- 29068864)
	MAP6 (9810926- 9901494)
	AATK (1593020- 1607685)
	between MROH5 (4:2282120-2343887) and 4 (1582330-1647573) 2282120
	RGCC (25478879- 25496519)
	between MED9 (12:60906718-60933944) and 12 (60755521-60766058) 60906718
	between IRS2 (11:76626179-76653881) and 11 (75599598-75633041) 76626179
	between NCF1 (3:11820266-11839354) and 3 (11671575-11811423) 11820266
	between JUN (6:153685682-153687636) and 6 (152754924-153213127) 153685682
	between U6 (7:46837057-46837157) and 7 (46767498-46791037) 46837057
	between SOX8 (3:40825157-40830736) and 3 (40756457-40762895) 40825157
	ATP2A1 (18545071- 18568310)
	SLC41A3 (53672130- 53748727)
	CRISPLD2 (3881725- 3944583)
	between TFEC (18:30122494-30175484) and 18 (29895882-29936233) 30122494
	between TMEM130 (3:5887033-5903747) and 3 (5720680-5732454) 5887033
	PITRM1 (66996954- 67047235)
	between CLDN10 (11:65121607-65145072) and 11 (63825637-63826467) 65121607
	between MGAM2 (18:7767698-7858337) and 18 (7715879-7723937) 7767698
	between ZIC3 (X:112593301-112604814) and X (112108889-112113652) 112593301
	between EDN2 (6:169744568-169758283) and 6 (169655019-169655096) 169744568
	between MATN1 (6:87341472-87351501) and 6 (86137737-86228145) 87341472
	EVI5L (71332650- 71365836)
	PACRG (4967224- 5465064)
	between COG3 (11:21759180-21826913) and 11 (21612493-21622446) 21759180
	SLIT1 (108446004- 108624302)
	between TRIM36 (2:119306665-119352465) and 2 (118439403-118882295) 119306665
	between GAS2L1 (14:46449787-46455276) and 14 (46408649-46439453) 46449787
	between ELFN2 (5:10427019-10429478) and 5 (10319816-10344832) 10427019
	between LMO1 (9:1076938-1082974) and 9 (786650-936723) 1076938
	NA
	between ssc-mir-30d (4:6948669-6948747) and 4 (6282076-6446389) 6948669
	between U5 (1:266083684-266083797) and 1 (265948083-266028533) 266083684
	GGA3 (6055696- 6074478)
	between PCBP3 (13:208094877-208259369) and 13 (207940948-207982938) 208094877
	ADAMTS17 (138619706- 139015473)
	between NKX6-3 (17:10743318-10747384) and 17 (10691751-10725024) 10743318
	between KCNK5 (7:34617956-34656697) and 7 (34549426-34555568) 34617956
	between ZNF212 (18:55528138-55541841) and 18 (55301624-55466628) 55528138
	between PDE6A (2:150927770-150985318) and 2 (150825865-150825944) 150927770
	between IRX2 (16:78305793-78309786) and 16 (77695071-77701236) 78305793
	between CNTN6 (13:57719846-58014970) and 13 (56908650-56908751) 57719846
	between NBEA (11:11084992-11722847) and 11 (10146531-10165172) 11084992
	PIGL (59201556- 59256829)
	between STX18 (8:5890765-6004399) and 8 (5628380-5632607) 5890765
	LSP1 (1262079- 1295887)
	COL13A1 (72787303- 72953095)
	between RRP1B (13:206629204-206651123) and 13 (206454718-206465807) 206629204
	between U1 (3:65293301-65293464) and 3 (63587499-63590405) 65293301
	between CDYL2 (6:7420790-7604947) and 6 (7227990-7254891) 7420790
	between U6 (3:13383092-13383200) and 3 (11956300-12039978) 13383092
	PRKCA (12882064- 13263554)
	between MGMT (14:138499309-138771540) and 14 (137101555-137264238) 138499309
	TENT4A (75217219- 75258556)
	PFKP (67022655- 67082449)
	between SH3TC2 (2:150183485-150247637) and 2 (150033579-150040731) 150183485
	SBF2 (49242734- 49698478)
	ARHGEF11 (93046770- 93160084)
	KCNQ3 (8669121- 8970342)
	CDH4 (60959190- 61451878)
	MYO15B (5770142- 5804410)
	ARHGAP12 (42454646- 42577345)
	between SLC25A10 (12:1189903-1197301) and 12 (1146069-1157234) 1189903
	KCNT1 (1760426- 1822341)
	between CIBAR2 (6:3710213-3720198) and 6 (3246764-3349122) 3710213
	between SYT10 (5:40872283-40934326) and 5 (39735257-39735363) 40872283
	between ZNF592 (7:52731224-52793927) and 7 (52667362-52718757) 52731224
	STK26 (108178698- 108239042)
	between SERPINH1 (9:9783042-9794483) and 9 (9653596-9740286) 9783042
	between OLIG1 (13:196644059-196646403) and 13 (196599822-196600793) 196644059
	SLC6A7 (151223028- 151241976)
	between ISCU (14:42216111-42222711) and 14 (42062893-42145123) 42216111
	between VPS18 (1:130409123-130420450) and 1 (130376721-130386411) 130409123
	DOCK1 (136257807- 136741882)
	PLEKHA7 (42081541- 42311548)
	between RPS5 (6:62967994-62974350) and 6 (62894704-62905838) 62967994
	EHBP1L1 (6662463- 6678888)
	ATP6V0A4 (10919422- 10966410)
	between PTGS1 (1:262456155-262483035) and 1 (262353032-262418243) 262456155
	JARID2 (11359230- 11601401)
	between NRIP3 (9:462643-484344) and 9 (268211-357324) 462643
	between SPPL3 (14:40699937-40822761) and 14 (40642881-40659081) 40699937
	DAGLA (9802012- 9863865)
	between DICER1 (7:116365802-116411224) and 7 (116098327-116101338) 116365802
	between NKAIN4 (17:62356422-62380859) and 17 (62329302-62341413) 62356422
	CAPN2 (19758757- 19820246)
	between HABP2 (14:123893996-123932961) and 14 (123389294-123389400) 123893996
	PIGU (37942707- 38081392)
	SNX9 (9130338- 9239029)
	COL24A1 (129905327- 130242358)
	ITGA5 (19586746- 19610362)
	WDR25 (121238268- 121384292)
	PMEPA1 (57999287- 58054118)
	ZNHIT6 (130298280- 130386955)
	between MYT1L (3:132125508-132294013) and 3 (131360883-131435579) 132125508
	between NMUR1 (15:132217223-132228645) and 15 (132170036-132170105) 132217223
	between NADSYN1 (2:2334799-2372361) and 2 (2201385-2261927) 2334799
	between DIAPH3 (11:32492740-32994844) and 11 (30511275-30611727) 32492740
	MIPEP (2670000- 2790727)
	between EPHA8 (6:80516967-80550588) and 6 (80450052-80485378) 80516967
	MTUS2 (6197740- 6532924)
	CDH4 (60959190- 61451878)
	between ZER1 (1:269090159-269108256) and 1 (269081272-269084840) 269090159
	between NPTX1 (12:2036810-2046193) and 12 (1709128-1991574) 2036810
	between KCNT2 (AEMK02000698.1:2096385-2435863) and AEMK02000698.1 (2071687-2071793) 2096385
	DOCK3 (33152428- 33657131)
	PCK1 (57930432- 57936522)
	LGALS3BP (3212432- 3222711)
	SLC4A3 (121630316- 121643539)
	between TBX5 (14:37774171-37825401) and 14 (37582822-37596766) 37774171
	between MICALL2 (3:951327-971108) and 3 (804113-808187) 951327
	VPS35L (26039884- 26122770)
	CAMK2A (151248358- 151308706)
	PRKG1 (97558533- 98793010)
	ST18 (77897737- 78002009)
	between RPS14 (2:151430049-151433856) and 2 (151402211-151409833) 151430049
	KCNQ2 (62459281- 62506424)
	between SHISAL1 (5:4771417-4849326) and 5 (4649183-4655205) 4771417
	between U6 (1:29364499-29364604) and 1 (29060701-29083143) 29364499
	NUDCD3 (50759221- 50830332)
	SLC5A10 (60281885- 60332141)
	FAM83G (60296820- 60322650)
	SCUBE1 (5561505- 5692328)
	between C1orf100 (10:17193994-17215443) and 10 (16913025-16920586) 17193994
	between SETX (1:272095358-272170747) and 1 (272012112-272077018) 272095358
	IQCA1 (136152982- 136321605)
	MIPEP (2670000- 2790727)
	ZNF71 (60857442- 60881008)
	PPFIA3 (54313981- 54337338)
	TRRAP (5909022- 6029333)
	between TCERG1L (14:139774199-139954817) and 14 (139072575-139111249) 139774199
	ABR (46709880- 46895808)
	between NDUFA10 (15:138986421-139031897) and 15 (138381635-138614301) 138986421
	DDX52 (39072314- 39143685)
	between TAFA5 (5:1414144-1569846) and 5 (770654-808006) 1414144
	PHF10 (556911- 576708)
	between OR51S1 (9:5306609-5307580) and 9 (5247145-5248128) 5306609
	INPP5A (140736734- 140895937)
	SPECC1L (49333009- 49463963)
	SLC6A6 (70094079- 70173582)
	between ZFP64 (17:53426541-53460095) and 17 (53084310-53103190) 53426541
	between NPHP4 (6:66815281-66928146) and 6 (65847984-65951738) 66815281
	ZSWIM5 (166138170- 166325988)
	KCNT1 (1760426- 1822341)
	between PITRM1 (10:66996954-67047235) and 10 (66488391-66497844) 66996954
	PPARGC1B (150823373- 150919376)
	PARK7 (68629214- 68645516)
	between ADARB2 (10:68013449-68467189) and 10 (67302626-67302732) 68013449
	TMEM130 (5887033- 5903747)
	between PARP11 (5:66443494-66483626) and 5 (66087379-66114571) 66443494
	MIPEP (2670000- 2790727)
	between LECT2 (2:138109351-138124464) and 2 (138048943-138052588) 138109351
	between KLF6 (10:66488391-66497844) and 10 (65680332-65702190) 66488391
	PRKCA (12882064- 13263554)
	between MED9 (12:60906718-60933944) and 12 (60755521-60766058) 60906718
	between U6 (12:56640047-56640156) and 12 (56464848-56464927) 56640047
	between U6 (10:67302626-67302732) and 10 (67022655-67082449) 67302626
	between GEMIN7 (6:51507437-51520954) and 6 (51480525-51503883) 51507437
	DNMT3A (113528926- 113603087)
	TTBK1 (38276126- 38319485)
	between ZNF26 (14:22593642-22608916) and 14 (22555334-22579549) 22593642
	PRDM16 (64704920- 65012570)
	between MROH5 (4:2282120-2343887) and 4 (1582330-1647573) 2282120
	COL9A3 (62074855- 62093703)
	ACOT9 (19834614- 19864660)
	PYCR3 (959710- 964192)
	CASKIN1 (39794293- 39811009)
	UPK3A (4109938- 4119289)
	between TMEM170A (6:12195137-12215744) and 6 (12140687-12164140) 12195137

## Sheet: Blastocyst V AvH Common
Supplementary Table S12I. Commonality between differentially methylated regions in expanded blastocysts compared with differentially methylated sites in all tissues from offspring derived through heterologous and autologous mtDNA supplementation. Yellow is indicative of presence in three tissues and rose in two tissues.
Brain	Heart	Liver			Common to three tissues	Common to two tissues
ARID1B	COG3	TXNDC11			RALGDS	ARID1B
CDK5RAP2	KSR1	CIITA			JAKMIP2	CDK5RAP2
PPP6R3	MAP2K3	TBC1D8			ARHGEF37	PPP6R3
DPP3	C10orf90	ST18			PPARGC1B	DPP3
MACROH2A1	HDAC4	EPS8L3			PDE6A	MACROH2A1
HTR4	NDUFS6	TAFA5			HMGXB3	HTR4
ABLIM3	PHACTR3	TTLL1			CSF1R	ABLIM3
SUN1	SND1	CRISPLD2			CDX1	SUN1
SDK1	HTR4	LUZP1			TCOF1	SDK1
AUTS2	AFAP1L1	STX18			SYNPO	AUTS2
IQCK	SMURF1	TBC1D1			FOXK1	IQCK
TXNDC11	EPS8L3	NMNAT2			RADIL	TXNDC11
CIITA	LRRC8D	ARID1B			TRRAP	CIITA
TBC1D8	TAFA5	CDK5RAP2			GTF3C1	TBC1D8
ST18	CRISPLD2	PPP6R3			SNX29	ST18
TBC1D22A	WWOX	DPP3			CLEC16A	TBC1D22A
TTLL1	CAMTA1	MACROH2A1			DNMT3A	TTLL1
USP10	STX18	ABLIM3			OSR1	USP10
PLCG2	PDE1C	AFAP1L1			ZNHIT6	PLCG2
CDYL2	PFKP	SUN1			CBFA2T3	CDYL2
CAMTA1	SACS	SDK1			PEPD	CAMTA1
LUZP1	ATP8A2	SMURF1			SORCS2	LUZP1
RGS12	DNAH17	AUTS2			LEF1	RGS12
TBC1D1	SEPTIN9	IQCK			PITRM1	TBC1D1
PPFIBP2	MGAT5B	LRRC8D			PFKP	PPFIBP2
NMNAT2	SPECC1	TBC1D22A			ADARB2	NMNAT2
LNX2	MTUS2	USP10			DIP2C	LNX2
SLC7A1	MGMT	PLCG2			SACS	SLC7A1
KCNJ2	CDH4	CDYL2			MIPEP	KCNJ2
MSI2	DPP6	WWOX			ATP8A2	MSI2
SLC5A10	RALGDS	RGS12			DNAH17	SLC5A10
MAP2K3	JAKMIP2	PPFIBP2			SEPTIN9	MAP2K3
HSPA12A	ARHGEF37	LNX2			MGAT5B	HSPA12A
DLGAP2	PPARGC1B	SLC7A1			SPECC1	DLGAP2
INPP5D	PDE6A	COG3			MTUS2	INPP5D
SLC12A7	HMGXB3	KCNJ2			USP36	SLC12A7
PCBP3	CSF1R	MSI2			MGMT	PCBP3
PDE1C	CDX1	KSR1			AGAP1	PDE1C
RALGDS	TCOF1	SLC5A10			NDUFA10	COG3
JAKMIP2	SYNPO	HSPA12A			CDH4	KSR1
ARHGEF37	FOXK1	C10orf90			PTPRN2	C10orf90
PPARGC1B	RADIL	DLGAP2			DPP6	HDAC4
PDE6A	TRRAP	INPP5D			DGKI	NDUFS6
HMGXB3	GTF3C1	HDAC4				PHACTR3
CSF1R	SNX29	NDUFS6				SND1
CDX1	CLEC16A	SLC12A7				AFAP1L1
TCOF1	DNMT3A	PCBP3				SMURF1
SYNPO	OSR1	PHACTR3				EPS8L3
FOXK1	ZNHIT6	SND1				LRRC8D
RADIL	CBFA2T3	GTF3C1				TAFA5
TRRAP	PEPD	DNMT3A				CRISPLD2
GTF3C1	SORCS2	OSR1				WWOX
SNX29	LEF1	MROH1				STX18
CLEC16A	PITRM1	ADGRB1
DNMT3A	ADARB2	TRAPPC9
OSR1	DIP2C	ARHGEF11
ZNHIT6	MIPEP	SLC44A3
CBFA2T3	USP36	TGFBR3
PEPD	AGAP1	DDAH1
SORCS2	NDUFA10	GRAMD4
LEF1	PTPRN2	SHISAL1
PITRM1	DGKI	SCUBE1
PFKP	UFM1	CBFA2T3
ADARB2	RPTOR	LIG1
DIP2C	URB1	PRPF4B
SACS	MTHFD1L	PHACTR1
MIPEP	LPIN1	JARID2
ATP8A2	PFKM	RUNX2
DNAH17	TXNRD1	CCDC85C
SEPTIN9	ANKRD11	WDR25
MGAT5B	MLYCD	LIMCH1
SPECC1	DMBX1	LEF1
MTUS2	KDM4A	AFF1
USP36	TECTA	WNT11
MGMT	AXIN2	DSCAML1
AGAP1	PCP4	AFDN
NDUFA10	KCNIP1	SNX9
CDH4	NOM1	SCAF8
PTPRN2		NEK6
DPP6		MED27
DGKI		SETX
CCBE1		VAV2
CCDC180		RALGDS
HMCN2		BRD3
TNRC18		KCNQ1
DCDC2C		SHANK2
SNX31		SPTBN2
ATXN10		DAGLA
TMEM184B		NAV2
PIEZO1		FSTL4
SKI		SPOCK1
ALDH4A1		NRG2
NOL4		PPP2R2B
SSBP3		JAKMIP2
ST3GAL3		ARHGEF37
GMDS		PPARGC1B
DIO2		PDE6A
NSD2		HMGXB3
WDFY3		CSF1R
RNF157		CDX1
DNAH9		TCOF1
MYOCD		SYNPO
RAMP1		MAD1L1
MAP1B		FOXK1
SOGA1		RADIL
		LMTK2
		TRRAP
		SNX29
		CLEC16A
		PTDSS1
		ZNHIT6
		TRMU
		UPK3A
		FANCA
		GSE1
		CMIP
		PEPD
		CABLES1
		SLC41A3
		SORCS2
		DENND2B
		FARS2
		PLD5
		CAPN2
		PARD3
		PITRM1
		PFKP
		ADARB2
		DIP2C
		CRYL1
		SACS
		MIPEP
		ATP8A2
		USP12
		DCLK1
		ZC3H13
		ATP11A
		AATK
		NPTX1
		CYTH1
		DNAH17
		SEPTIN9
		MGAT5B
		SPECC1
		TMEM11
		MTUS2
		TBX5
		USP36
		SH3PXD2A
		MGMT
		TCERG1L
		STK32C
		INPP5A
		CFAP46
		AGAP1
		IQCA1
		TRAF3IP1
		NDUFA10
		SEPTIN2
		TENT4A
		CHD6
		NFATC2
		ZFP64
		ZNF831
		CDH4
		PTPRN2
		DNAJB6
		DPP6
		KMT2C
		AGK
		HIPK2
		DGKI
		VOPP1
		NUDCD3
		NHS

## Sheet: Common Blastocyst v All & HvA 
Supplementary Table S12J. Commonality between comparisons for differentially methylated regions in expanded blastocysts compared with differentially methylated sites in all offspring and offspring derived through heterologous and autologous mtDNA supplementation. Rose is indicative of presence in two tissues.
Three tissues			Two tissues
All	Heterologous v Autologous		All	Heterologous v Autologous
TAFA5	RALGDS		SHANK2	ARID1B
DST	JAKMIP2		FSTL4	CDK5RAP2
PITRM1	ARHGEF37		GSE1	PPP6R3
COG3	PPARGC1B		SACS	DPP3
BNIP3	PDE6A		ABCA13	MACROH2A1
COL4A4	HMGXB3		TCERG1L	HTR4
STMN3	CSF1R		NDUFA10	ABLIM3
PTPRN2	CDX1		CDH4	SUN1
	TCOF1		TPD52L2	SDK1
	SYNPO		SHROOM2	AUTS2
	FOXK1		DCDC2C	IQCK
	RADIL		NAV3	TXNDC11
	TRRAP		SORCS2	CIITA
	GTF3C1		ADARB2	TBC1D8
	SNX29			ST18
	CLEC16A			TBC1D22A
	DNMT3A			TTLL1
	OSR1			USP10
	ZNHIT6			PLCG2
	CBFA2T3			CDYL2
	PEPD			CAMTA1
	SORCS2			LUZP1
	LEF1			RGS12
	PITRM1			TBC1D1
	PFKP			PPFIBP2
	ADARB2			NMNAT2
	DIP2C			LNX2
	SACS			SLC7A1
	MIPEP			KCNJ2
	ATP8A2			MSI2
	DNAH17			SLC5A10
	SEPTIN9			MAP2K3
	MGAT5B			HSPA12A
	SPECC1			DLGAP2
	MTUS2			INPP5D
	USP36			SLC12A7
	MGMT			PCBP3
	AGAP1			PDE1C
	NDUFA10			COG3
	CDH4			KSR1
	PTPRN2			C10orf90
	DPP6			HDAC4
	DGKI			NDUFS6
				PHACTR3
				SND1
				AFAP1L1
				SMURF1
				EPS8L3
				LRRC8D
				TAFA5
				CRISPLD2
				WWOX
				STX18

[truncated: 1 more sheets: Overlap Gen & Meth V Blastocyst]
